# Supplementary material for: Proteome Profile of Myelin in the Zebrafish Brain
Source: Front Cell Dev Biol. 2021 Apr 8;9:640169. doi: 10.3389/fcell.2021.640169 (PMC8060510; doi:10.3389/fcell.2021.640169)
Supplement: Supplementary Table 1 — Compendium of the zebrafish myelin proteome. Sheet 1: 1D gel separation of proteins followed by in-gel digestion and LC-MS analysis (890 proteins). Sheet 2: 1D gel separation of proteins after membrane wash followed by in-gel digestion and LC-MS analysis (1,274 proteins). Sheet 3: In-solution digestion of proteins and label-free quantification by MSE (562 proteins). Sheet 4: In-solution digestion of proteins and label-free quantification by UDMSE (1,440 proteins). Sheet 5: Compendium providing information on the approach by which a myelin-associated protein was identified (1,992 proteins). [file Table_1.XLSX]

## Sheet: Table legend
Supplemental Table S1. Compendium of the zebrafish CNS myelin proteome
Purified myelin was subjected to four complementary proteomic approaches for protein identification and quantification: 1D gel separation of proteins followed by in-gel digestion and LC-MS analysis (sheet 1), 1D gel separation of proteins after membrane wash followed by in-gel digestion and LC-MS analysis (sheet 2), in-solution digestion of proteins and label-free quantification by MS-E (sheet 3)…
Sheet 1	1_1D gel pre-wash (890 proteins)	1D gel separation of proteins followed by in-gel digestion and LC-MS analysis
Sheet 2	2_1D gel post-wash (1274 proteins)	1D gel separation of proteins after membrane wash followed by in-gel digestion and LC-MS analysis
Sheet 3	3_FASP MSe (562 proteins)	In-solution digestion of proteins and label-free quantification by MS-E
Sheet 4	4_FASP UDMSe (1440 proteins)	In-solution digestion of proteins and label-free quantification by UDMS-E
Sheet 5	5_compendium (1992 proteins)	Compendium providing information on the approach by which a myelin-associated protein was identified
Column descriptions sheet 1
A	accession	Database accession number as parsed from source database
B	entry	Protein entry as parsed from source database
C	gene name	Gene name as extracted from description (column D)
D	description	Protein description as parsed from UniprotKB-based custom source database (see Methods for details)
E	IEP	Calculated isoelectric point
F	mw (sorted in descending order)	Calculated molecular weight (Da)
G	max score	Maximum identification score provided by PLGS database searching
H	reported peptides	Number of peptides after ISOQuant processing
I	sequence coverage	Sequence coverage of the protein
Column descriptions sheet 2
A	accession	Database accession number as parsed from source database
B	entry	Protein entry as parsed from source database
C	gene name	Gene name as extracted from description (column D)
D	description	Protein description as parsed from UniprotKB-based custom source database (see Methods for details)
E	IEP	Calculated isoelectric point
F	mw (sorted in descending order)	Calculated molecular weight (Da)
G	max score	Maximum identification score provided by PLGS database searching
H	reported peptides	Number of peptides after ISOQuant processing
I	sequence coverage	Sequence coverage of the protein
Column descriptions sheet 3
A	accession	Database accession number as parsed from source database
B	entry	Protein entry as parsed from source database
C	gene name	Gene name as extracted from description (column D)
D	description	Protein description as parsed from UniprotKB-based custom source database (see Methods for details)
E	IEP	Calculated isoelectric point
F	mw	Calculated molecular weight (Da)
G	max score	Maximum identification score provided by PLGS database searching
H	reported peptides	Number of peptides after ISOQuant processing
I	sequence coverage	Sequence coverage of the protein
J-L	ppm myelin 1-3	Relative protein abundance in ppm from three biological replicate pools
M	AVERAGE ppm myelin (sorted in descending order)	Relative protein abundance in ppm given as average
Column descriptions sheet 4
A	accession	Database accession number as parsed from source database
B	entry	Protein entry as parsed from source database
C	gene name	Gene name as extracted from description (column D)
D	description	Protein description as parsed from UniprotKB-based custom source database (see Methods for details)
E	IEP	Calculated isoelectric point
F	mw	Calculated molecular weight (Da)
G	max score	Maximum identification score provided by PLGS database searching
H	reported peptides	Number of peptides after ISOQuant processing
I	sequence coverage	Sequence coverage of the protein
J-L	ppm myelin 1-3	Relative protein abundance in ppm from three biological replicate pools
M	AVERAGE ppm myelin (sorted in descending order)	Relative protein abundance in ppm given as average
Column descriptions sheet 5
A	gene name	Gene name as extracted from description (column D)
B	accession	Database accession number as parsed from source database
C	entry	Protein entry as parsed from source database
D	description (sorted in alphabetical order)	Protein description as parsed from UniprotKB-based custom source database (see Methods for details)
E	IEP	Calculated isoelectric point
F	mw	Calculated molecular weight (Da)
G	1D gel pre-wash	X denotes protein identification by 1D gel separation/LC-MS (sheet 1)
H	1D gel post-wash	X denotes protein identification by 1D gel separation after membrane wash/LC-MS (sheet 2)
I	FASP MS-E	X denotes protein identification by in-solution digestion/MS-E (sheet 3)
J	FASP UDMS-E	X denotes protein identification by in-solution digestion/UDMS-E (sheet 4)

## Sheet: 1_1D gel pre-wash (890)
accession	entry	gene name	description	IEP	mw	max score	reported peptides	sequence coverage
A0A286YBE9	A0A286YBE9_DANRE	pleca	Plectin a OS=Danio rerio (Zebrafish) (Brachydanio rerio) OX=7955 GN=pleca PE=1 SV=1	6.65	546058	146.034	9	2.01
X1WDB0	X1WDB0_DANRE	map1ab	Microtubule-associated protein 1Ab OS=Danio rerio (Zebrafish) (Brachydanio rerio) OX=7955 GN=map1ab PE=1 SV=1	4.49	416638	957.477	56	19.43
F1R446	F1R446_DANRE	sptan1	Spectrin alpha_ non-erythrocytic 1 OS=Danio rerio (Zebrafish) (Brachydanio rerio) OX=7955 GN=sptan1 PE=1 SV=1	4.94	285728	16145.7	153	70.16
E7F5V3	E7F5V3_DANRE	fasn	Carrier domain-containing protein OS=Danio rerio (Zebrafish) (Brachydanio rerio) OX=7955 GN=fasn PE=1 SV=2	6.03	277044	281.686	5	2.75
F1QXB0	F1QXB0_DANRE	sptbn2	Spectrin beta chain OS=Danio rerio (Zebrafish) (Brachydanio rerio) OX=7955 GN=sptbn2 PE=1 SV=2	5.06	274809	2929.48	60	33.29
A0A0G2L1F5	A0A0G2L1F5_DANRE	sptbn1	Spectrin beta chain OS=Danio rerio (Zebrafish) (Brachydanio rerio) OX=7955 GN=sptbn1 PE=1 SV=1	5.25	263540	20516.9	121	64.66
E9QFE1	E9QFE1_DANRE	myh14	Myosin_ heavy chain 14_ non-muscle OS=Danio rerio (Zebrafish) (Brachydanio rerio) OX=7955 GN=myh14 PE=1 SV=2	5.34	234269	497.503	21	12.62
F1R3G4	F1R3G4_DANRE	myh10	Myosin_ heavy chain 10_ non-muscle OS=Danio rerio (Zebrafish) (Brachydanio rerio) OX=7955 GN=myh10 PE=1 SV=1	5.28	232076	1250.47	48	31.48
F8W4K6	F8W4K6_DANRE	myo5aa	Myosin VAa OS=Danio rerio (Zebrafish) (Brachydanio rerio) OX=7955 GN=myo5aa PE=1 SV=1	8.53	220463	685.348	34	20
F1QBC0	F1QBC0_DANRE	plxnb2a	Sema domain-containing protein OS=Danio rerio (Zebrafish) (Brachydanio rerio) OX=7955 GN=plxnb2a PE=1 SV=3	5.78	212980	238.777	8	5.47
F1QC64	F1QC64_DANRE	myh9b	Myosin_ heavy chain 9b_ non-muscle OS=Danio rerio (Zebrafish) (Brachydanio rerio) OX=7955 GN=myh9b PE=1 SV=4	5.44	204486	1852.03	37	26.24
A0A0G2L009	A0A0G2L009_DANRE	dync1h1	Dynein_ cytoplasmic 1_ heavy chain 1 OS=Danio rerio (Zebrafish) (Brachydanio rerio) OX=7955 GN=dync1h1 PE=1 SV=1	6.14	204367	479.325	17	12.86
A0A2R8QI53	A0A2R8QI53_DANRE	ly75	Lymphocyte antigen 75 OS=Danio rerio (Zebrafish) (Brachydanio rerio) OX=7955 GN=ly75 PE=1 SV=1	5.64	204169	306.838	13	8.93
A0A286YAZ4	A0A286YAZ4_DANRE	cltca	Clathrin heavy chain OS=Danio rerio (Zebrafish) (Brachydanio rerio) OX=7955 GN=cltca PE=1 SV=2	5.35	194058	12645.9	70	54.87
E9QBV1	E9QBV1_DANRE	cltcb	Clathrin heavy chain OS=Danio rerio (Zebrafish) (Brachydanio rerio) OX=7955 GN=cltcb PE=1 SV=1	5.39	193405	14355	74	61
F1QV29	F1QV29_DANRE	c3a.2	Complement component c3a_ duplicate 2 OS=Danio rerio (Zebrafish) (Brachydanio rerio) OX=7955 GN=c3a.2 PE=1 SV=2	6.37	186797	156.997	4	2.6
E7FBE5	E7FBE5_DANRE	cltcl1	Clathrin heavy chain OS=Danio rerio (Zebrafish) (Brachydanio rerio) OX=7955 GN=cltcl1 PE=1 SV=3	5.53	184520	2658.03	29	22.22
Q1MTC4	Q1MTC4_DANRE	vtg2	Vitellogenin 2 OS=Danio rerio (Zebrafish) (Brachydanio rerio) OX=7955 GN=vtg2 PE=1 SV=1	8.51	181323	986.987	44	36.91
A0A0R4IV67	A0A0R4IV67_DANRE	agla	Amylo-alpha-1_ 6-glucosidase_ 4-alpha-glucanotransferase a OS=Danio rerio (Zebrafish) (Brachydanio rerio) OX=7955 GN=agla PE=1 SV=1	6.1	175662	3124.26	53	41.45
A0A0R4IC31	A0A0R4IC31_DANRE	akap12b	A kinase (PRKA) anchor protein 12b OS=Danio rerio (Zebrafish) (Brachydanio rerio) OX=7955 GN=akap12b PE=1 SV=1	4.07	172667	228.746	6	6.45
F1Q5P9	F1Q5P9_DANRE	si:ch211-214b16.4	Si:ch211-214b16.4 OS=Danio rerio (Zebrafish) (Brachydanio rerio) OX=7955 GN=si:ch211-214b16.4 PE=4 SV=2	6.78	171135	94.0728	2	1.01
A0A2R8RN55	A0A2R8RN55_DANRE	nfasca	Neurofascin homolog (chicken) a OS=Danio rerio (Zebrafish) (Brachydanio rerio) OX=7955 GN=nfasca PE=1 SV=1	6.22	153973	2943.94	31	34.06
F1RCD5	F1RCD5_DANRE	cadpsb	Ca2+-dependent activator protein for secretion b OS=Danio rerio (Zebrafish) (Brachydanio rerio) OX=7955 GN=cadpsb PE=1 SV=1	5.53	152293	1301.7	23	20.92
F1QPX5	F1QPX5_DANRE	cntnap1	Contactin-associated protein 1 OS=Danio rerio (Zebrafish) (Brachydanio rerio) OX=7955 GN=cntnap1 PE=4 SV=3	7.69	151220	1958.28	24	23.67
A0A2R8QBG3	A0A2R8QBG3_DANRE	vtg6	Vitellogenin domain-containing protein OS=Danio rerio (Zebrafish) (Brachydanio rerio) OX=7955 GN=vtg6 PE=1 SV=1	8.93	150423	9254.6	47	39.41
A0A2R8QHM1	A0A2R8QHM1_DANRE	synj1	Synaptojanin 1 OS=Danio rerio (Zebrafish) (Brachydanio rerio) OX=7955 GN=synj1 PE=1 SV=1	6.74	150236	1296.19	33	29.32
E9QCU8	E9QCU8_DANRE	myo6a	Myosin VIa OS=Danio rerio (Zebrafish) (Brachydanio rerio) OX=7955 GN=myo6a PE=1 SV=1	8.25	150227	807.356	28	25.23
Q1LWN2	Q1LWN2_DANRE	vtg1	Vitellogenin domain-containing protein OS=Danio rerio (Zebrafish) (Brachydanio rerio) OX=7955 GN=vtg1 PE=1 SV=1	8.77	149919	12189.2	60	53.45
F1R2T3	F1R2T3_DANRE	vtg7	Vitellogenin domain-containing protein OS=Danio rerio (Zebrafish) (Brachydanio rerio) OX=7955 GN=vtg7 PE=1 SV=1	8.87	149732	7912.36	39	33.73
A0A2R8QN47	A0A2R8QN47_DANRE	vtg4	Vitellogenin domain-containing protein OS=Danio rerio (Zebrafish) (Brachydanio rerio) OX=7955 GN=vtg4 PE=1 SV=1	9.05	149523	9537.8	52	46.62
A0A2R8QNN7	A0A2R8QNN7_DANRE	atp8a2	Phospholipid-transporting ATPase OS=Danio rerio (Zebrafish) (Brachydanio rerio) OX=7955 GN=atp8a2 PE=3 SV=1	7.14	149241	457.106	13	10.66
B0S7S0	B0S7S0_DANRE	cntnap2b	Contactin-associated protein 2b OS=Danio rerio (Zebrafish) (Brachydanio rerio) OX=7955 GN=cntnap2b PE=4 SV=3	6.14	147997	2656.75	22	22.13
L7NKH5	L7NKH5_DANRE	cntnap2a	Contactin-associated protein 2a OS=Danio rerio (Zebrafish) (Brachydanio rerio) OX=7955 GN=cntnap2a PE=1 SV=1	6.28	147939	822.104	18	19.53
A0A2R8PX02	A0A2R8PX02_DANRE	cyfip2	Cytoplasmic FMR1-interacting protein OS=Danio rerio (Zebrafish) (Brachydanio rerio) OX=7955 GN=cyfip2 PE=1 SV=1	6.56	147742	1012.61	26	22.33
F1QSY7	F1QSY7_DANRE	iars1	Isoleucyl-tRNA synthetase OS=Danio rerio (Zebrafish) (Brachydanio rerio) OX=7955 GN=iars1 PE=1 SV=2	6.25	146500	165.81	3	2.52
A0A2R8Q5K5	A0A2R8Q5K5_DANRE	vtg5	Vitellogenin domain-containing protein OS=Danio rerio (Zebrafish) (Brachydanio rerio) OX=7955 GN=vtg5 PE=1 SV=1	8.89	145950	9430.2	48	40.86
F1R8X6	F1R8X6_DANRE	nrcama	Neuronal cell adhesion molecule a OS=Danio rerio (Zebrafish) (Brachydanio rerio) OX=7955 GN=nrcama PE=1 SV=1	4.99	143888	441.615	12	12.15
F6PC33	F6PC33_DANRE	dctn1b	CAP-Gly domain-containing protein OS=Danio rerio (Zebrafish) (Brachydanio rerio) OX=7955 GN=dctn1b PE=4 SV=2	5.25	141745	432.739	12	10.97
Q6NYW6	CLAP2_DANRE	clasp2	CLIP-associating protein 2 OS=Danio rerio (Zebrafish) (Brachydanio rerio) OX=7955 GN=clasp2 PE=2 SV=1	9.05	141273	1624.04	31	33.93
A0A2R8RP20	A0A2R8RP20_DANRE	dctn1a	CAP-Gly domain-containing protein OS=Danio rerio (Zebrafish) (Brachydanio rerio) OX=7955 GN=dctn1a PE=1 SV=1	5.15	140886	107.3	2	1.27
R4GDQ0	R4GDQ0_DANRE	tpp2	Tripeptidyl peptidase 2 OS=Danio rerio (Zebrafish) (Brachydanio rerio) OX=7955 GN=tpp2 PE=1 SV=1	6.46	140617	927.458	22	20.19
B0S5H3	B0S5H3_DANRE	atp2b3a	Calcium-transporting ATPase OS=Danio rerio (Zebrafish) (Brachydanio rerio) OX=7955 GN=atp2b3a PE=1 SV=1	5.41	139512	4538.04	18	17.95
F1RC03	F1RC03_DANRE	atp2b2	Calcium-transporting ATPase OS=Danio rerio (Zebrafish) (Brachydanio rerio) OX=7955 GN=atp2b2 PE=1 SV=2	5.54	138988	5027.95	28	27.93
F1QEB7	WDR11_DANRE	wdr11	WD repeat-containing protein 11 OS=Danio rerio (Zebrafish) (Brachydanio rerio) OX=7955 GN=wdr11 PE=2 SV=1	6.57	138793	185.428	2	1.94
E7F9H3	E7F9H3_DANRE	cntnap3	Contactin-associated protein family member 3 OS=Danio rerio (Zebrafish) (Brachydanio rerio) OX=7955 GN=cntnap3 PE=4 SV=4	6.32	138706	144.191	3	2.48
X1WCJ5	X1WCJ5_DANRE	ppfia3	PTPRF-interacting protein alpha 3 OS=Danio rerio (Zebrafish) (Brachydanio rerio) OX=7955 GN=ppfia3 PE=4 SV=1	5.56	138013	185.759	4	4.73
Q5TYZ5	Q5TYZ5_DANRE	cand1	TIP120 domain-containing protein OS=Danio rerio (Zebrafish) (Brachydanio rerio) OX=7955 GN=cand1 PE=1 SV=1	5.49	137953	2316.46	34	33.41
F6PDY7	F6PDY7_DANRE	atp2b1a	Calcium-transporting ATPase OS=Danio rerio (Zebrafish) (Brachydanio rerio) OX=7955 GN=atp2b1a PE=1 SV=1	5.61	136926	3679.18	17	17.18
A0A4P8NJ80	A0A4P8NJ80_DANRE	nfascb	Neurofascin OS=Danio rerio OX=7955 GN=nfascb PE=2 SV=1	5.77	133550	2694.19	29	33.36
A0A2R8QLX3	A0A2R8QLX3_DANRE	atp2b4	Calcium-transporting ATPase OS=Danio rerio (Zebrafish) (Brachydanio rerio) OX=7955 GN=atp2b4 PE=1 SV=1	5.77	132502	8431.84	44	41.52
A0A0R4IFJ4	A0A0R4IFJ4_DANRE	pcxa	Pyruvate carboxylase OS=Danio rerio (Zebrafish) (Brachydanio rerio) OX=7955 GN=pcxa PE=1 SV=1	6.38	130781	4938.5	47	47.25
A0A286Y8X6	A0A286Y8X6_DANRE	atp2b3b	Calcium-transporting ATPase OS=Danio rerio (Zebrafish) (Brachydanio rerio) OX=7955 GN=atp2b3b PE=1 SV=2	5.19	130552	6487.38	34	37.37
F1QUS9	F1QUS9_DANRE	usp7	Ubiquitin-specific peptidase 7 (herpes virus-associated) OS=Danio rerio (Zebrafish) (Brachydanio rerio) OX=7955 GN=usp7 PE=1 SV=1	5.29	130416	1067.3	25	28.38
B0S6R1	NCKP1_DANRE	nckap1	Nck-associated protein 1 OS=Danio rerio (Zebrafish) (Brachydanio rerio) OX=7955 GN=nckap1 PE=3 SV=1	6.22	130167	2013.13	29	31.21
A0A0G2KCW6	A0A0G2KCW6_DANRE	ddb1	CPSF_A domain-containing protein OS=Danio rerio (Zebrafish) (Brachydanio rerio) OX=7955 GN=ddb1 PE=1 SV=2	5.18	128373	310.942	7	5.78
A0A2R8PX52	A0A2R8PX52_DANRE	hephl1a	Hephaestin-like 1a OS=Danio rerio (Zebrafish) (Brachydanio rerio) OX=7955 GN=hephl1a PE=1 SV=1	5.76	128288	298.442	8	8.01
A0A2R8RX62	A0A2R8RX62_DANRE	slc12a5b	Solute carrier family 12 member 5b OS=Danio rerio (Zebrafish) (Brachydanio rerio) OX=7955 GN=slc12a5b PE=1 SV=1	5.96	128057	785.137	16	17.71
A0A2R8Q9J0	A0A2R8Q9J0_DANRE	slc4a10a	Anion exchange protein OS=Danio rerio (Zebrafish) (Brachydanio rerio) OX=7955 GN=slc4a10a PE=1 SV=1	5.97	126842	200.151	3	3.41
A0A2R8PYB9	A0A2R8PYB9_DANRE	slc4a4a	Anion exchange protein OS=Danio rerio (Zebrafish) (Brachydanio rerio) OX=7955 GN=slc4a4a PE=1 SV=1	6.38	125819	766.418	12	13.46
E7FGE7	E7FGE7_DANRE	slc4a8	Anion exchange protein OS=Danio rerio (Zebrafish) (Brachydanio rerio) OX=7955 GN=slc4a8 PE=1 SV=1	5.86	125711	594.634	12	13.94
B0S6B9	B0S6B9_DANRE	nrd1a	Nardilysin a (N-arginine dibasic convertase) OS=Danio rerio (Zebrafish) (Brachydanio rerio) OX=7955 GN=nrd1a PE=1 SV=1	4.77	125369	175.847	3	2.75
Q6P3G1	Q6P3G1_DANRE	cp	Ceruloplasmin OS=Danio rerio (Zebrafish) (Brachydanio rerio) OX=7955 GN=cp PE=1 SV=1	6.44	125298	6603.94	34	41.12
A0A0G2KTI4	A0A0G2KTI4_DANRE	slc12a2	Solute carrier family 12 member 2 OS=Danio rerio (Zebrafish) (Brachydanio rerio) OX=7955 GN=slc12a2 PE=1 SV=3	5.76	125025	2193.61	7	6.43
A0A286Y9H2	A0A286Y9H2_DANRE	myo1cb	Myosin Ic_ paralog b OS=Danio rerio (Zebrafish) (Brachydanio rerio) OX=7955 GN=myo1cb PE=1 SV=2	9.37	123653	3380.55	47	53.88
R4GEU0	R4GEU0_DANRE	aclyb	ATP-citrate synthase OS=Danio rerio (Zebrafish) (Brachydanio rerio) OX=7955 GN=aclyb PE=1 SV=1	5.75	122970	646.952	12	12.42
A0A2R8QHJ3	A0A2R8QHJ3_DANRE	wdr7	WD repeat domain 7 OS=Danio rerio (Zebrafish) (Brachydanio rerio) OX=7955 GN=wdr7 PE=1 SV=1	6.37	122723	636.438	11	14.81
A0A2R8PXK4	A0A2R8PXK4_DANRE	synm	IF rod domain-containing protein OS=Danio rerio (Zebrafish) (Brachydanio rerio) OX=7955 GN=synm PE=3 SV=1	4.71	122479	428.043	13	13.89
X1WED4	X1WED4_DANRE	slc12a5a	Solute carrier family 12 member 5a OS=Danio rerio (Zebrafish) (Brachydanio rerio) OX=7955 GN=slc12a5a PE=1 SV=1	6.5	120746	840.193	15	18.7
F1QZ09	F1QZ09_DANRE	aclya	ATP-citrate synthase OS=Danio rerio (Zebrafish) (Brachydanio rerio) OX=7955 GN=aclya PE=1 SV=1	6.87	120578	4999.05	49	55.31
F1RCA1	F1RCA1_DANRE	uba1	UBA_e1_C domain-containing protein OS=Danio rerio (Zebrafish) (Brachydanio rerio) OX=7955 GN=uba1 PE=1 SV=1	5.23	119562	2358.13	36	47.83
Q5TYT0	Q5TYT0_DANRE	cntn1b	Contactin 1b OS=Danio rerio (Zebrafish) (Brachydanio rerio) OX=7955 GN=cntn1b PE=4 SV=2	5.35	118957	3862.13	29	34.74
A0A2R8QB02	A0A2R8QB02_DANRE	hip1	Huntingtin-interacting protein 1 OS=Danio rerio (Zebrafish) (Brachydanio rerio) OX=7955 GN=hip1 PE=1 SV=1	5.31	118187	463.151	13	16.19
F1Q7N8	F1Q7N8_DANRE	si:dkey-28b4.8	Calcium-transporting ATPase OS=Danio rerio (Zebrafish) (Brachydanio rerio) OX=7955 GN=si:dkey-28b4.8 PE=1 SV=2	5.02	117504	218.887	3	3.31
A0A0R4IP01	A0A0R4IP01_DANRE	ogdha	Transket_pyr domain-containing protein OS=Danio rerio (Zebrafish) (Brachydanio rerio) OX=7955 GN=ogdha PE=1 SV=1	6.65	116780	982.58	23	26.81
E7F9L8	MYO1D_DANRE	myo1d	Unconventional myosin-Id OS=Danio rerio (Zebrafish) (Brachydanio rerio) OX=7955 GN=myo1d PE=2 SV=1	9.99	116626	798.364	31	35.36
B8JLK8	B8JLK8_DANRE	itgav	Integrin_alpha2 domain-containing protein OS=Danio rerio (Zebrafish) (Brachydanio rerio) OX=7955 GN=itgav PE=1 SV=1	5.45	116147	361.661	6	5.55
A0A2R8QEH0	A0A2R8QEH0_DANRE	si:ch1073-140o9.2	Phosphoinositide phospholipase C OS=Danio rerio (Zebrafish) (Brachydanio rerio) OX=7955 GN=si:ch1073-140o9.2 PE=1 SV=1	7.13	116032	1149.08	18	21.97
E7FGK9	E7FGK9_DANRE	ogdhl	Transket_pyr domain-containing protein OS=Danio rerio (Zebrafish) (Brachydanio rerio) OX=7955 GN=ogdhl PE=1 SV=1	6.23	115990	298.756	7	8.23
E7FD67	E7FD67_DANRE	llgl1	LLGL scribble cell polarity complex component 1 OS=Danio rerio (Zebrafish) (Brachydanio rerio) OX=7955 GN=llgl1 PE=1 SV=3	5.89	115908	1074.12	24	29.71
A0A2R8QA12	A0A2R8QA12_DANRE	cntn2	Contactin 2 OS=Danio rerio (Zebrafish) (Brachydanio rerio) OX=7955 GN=cntn2 PE=1 SV=1	7.14	115392	2032.27	20	24.71
Q8AXZ4	CNT1A_DANRE	cntn1a	Contactin-1a OS=Danio rerio (Zebrafish) (Brachydanio rerio) OX=7955 GN=cntn1a PE=2 SV=1	6.28	115133	712.989	16	20.54
Q9DGL6	Q9DGL6_DANRE	atp1a1a.1	Sodium/potassium-transporting ATPase subunit alpha OS=Danio rerio (Zebrafish) (Brachydanio rerio) OX=7955 GN=atp1a1a.1 PE=1 SV=1	5.02	114692	18110.4	42	47.76
A0A2R8RJ32	A0A2R8RJ32_DANRE	plcl1	Phosphoinositide phospholipase C OS=Danio rerio (Zebrafish) (Brachydanio rerio) OX=7955 GN=plcl1 PE=1 SV=1	5.93	114664	4145.43	36	43.79
E7FBI2	E7FBI2_DANRE	map4l	Microtubule-associated protein OS=Danio rerio (Zebrafish) (Brachydanio rerio) OX=7955 GN=map4l PE=1 SV=2	9.93	114533	505.435	7	8.9
A0A0R4IJ10	A0A0R4IJ10_DANRE	atp1a1b	Sodium/potassium-transporting ATPase subunit alpha OS=Danio rerio (Zebrafish) (Brachydanio rerio) OX=7955 GN=atp1a1b PE=1 SV=2	5.07	114379	19517.3	42	46.93
B8JKS9	B8JKS9_DANRE	atp1a1a.2	Sodium/potassium-transporting ATPase subunit alpha OS=Danio rerio (Zebrafish) (Brachydanio rerio) OX=7955 GN=atp1a1a.2 PE=1 SV=1	5.19	114176	10897.4	14	16.52
Q9DEU2	Q9DEU2_DANRE	atp1a3b	Sodium/potassium-transporting ATPase subunit alpha OS=Danio rerio (Zebrafish) (Brachydanio rerio) OX=7955 GN=atp1a3b PE=1 SV=1	5.18	114072	26530.9	45	50.83
Q6P271	Q6P271_DANRE	atp1a3a	Sodium/potassium-transporting ATPase subunit alpha OS=Danio rerio (Zebrafish) (Brachydanio rerio) OX=7955 GN=atp1a3a PE=1 SV=1	5.07	113949	24298.9	46	52.59
Q6NYQ7	Q6NYQ7_DANRE	nnt	Nicotinamide nucleotide transhydrogenase OS=Danio rerio (Zebrafish) (Brachydanio rerio) OX=7955 GN=nnt PE=1 SV=1	6.43	113526	4671.11	30	34.38
E9QJ12	E9QJ12_DANRE	ncam1b	Neural cell adhesion molecule 1b OS=Danio rerio (Zebrafish) (Brachydanio rerio) OX=7955 GN=ncam1b PE=1 SV=3	4.43	112345	322.185	5	6.89
Q5U3A7	OPA1_DANRE	opa1	Dynamin-like 120 kDa protein_ mitochondrial OS=Danio rerio (Zebrafish) (Brachydanio rerio) OX=7955 GN=opa1 PE=2 SV=1	8.07	111790	985.11	24	27.23
A0A2R8Q718	A0A2R8Q718_DANRE	psmd1	26S proteasome non-ATPase regulatory subunit 1 OS=Danio rerio (Zebrafish) (Brachydanio rerio) OX=7955 GN=psmd1 PE=1 SV=1	5.09	111482	828.494	18	25.08
F1R5M2	F1R5M2_DANRE	kif5ba	Kinesin-like protein OS=Danio rerio (Zebrafish) (Brachydanio rerio) OX=7955 GN=kif5ba PE=1 SV=1	5.98	110895	1968.92	22	25.31
A0A2R8Q6M9	A0A2R8Q6M9_DANRE	ap1b1	AP complex subunit beta OS=Danio rerio (Zebrafish) (Brachydanio rerio) OX=7955 GN=ap1b1 PE=1 SV=1	4.8	108382	1015.65	12	11.48
B2CZC4	B2CZC4_DANRE	slc8a2b	Sodium/calcium exchanger 2 isoform b OS=Danio rerio (Zebrafish) (Brachydanio rerio) OX=7955 GN=slc8a2b PE=1 SV=1	4.58	107830	1162.83	11	16.65
X1WD71	X1WD71_DANRE	ap2a1	AP-2 complex subunit alpha OS=Danio rerio (Zebrafish) (Brachydanio rerio) OX=7955 GN=ap2a1 PE=1 SV=1	6.42	107244	6529.74	41	54.85
A0A2R8QDC7	A0A2R8QDC7_DANRE	actn4	Actinin_ alpha 4 OS=Danio rerio (Zebrafish) (Brachydanio rerio) OX=7955 GN=actn4 PE=1 SV=1	4.88	106692	813.193	18	23.19
Q6NYJ9	Q6NYJ9_DANRE	ap2b1	AP complex subunit beta OS=Danio rerio (Zebrafish) (Brachydanio rerio) OX=7955 GN=ap2b1 PE=1 SV=1	5.02	106480	1871.26	21	25.87
Q32SG7	Q32SG7_DANRE	slc8a1b	J domain-containing protein OS=Danio rerio (Zebrafish) (Brachydanio rerio) OX=7955 GN=slc8a1b PE=1 SV=1	4.88	106355	214.762	2	3.81
F1QRM9	F1QRM9_DANRE	npepps	Aminopeptidase OS=Danio rerio (Zebrafish) (Brachydanio rerio) OX=7955 GN=npepps PE=1 SV=1	5.38	104772	588.567	10	13.19
F1QF43	F1QF43_DANRE	adam22	ADAM metallopeptidase domain 22 OS=Danio rerio (Zebrafish) (Brachydanio rerio) OX=7955 GN=adam22 PE=4 SV=1	7	104605	289.825	4	5.23
Q6NX09	Q6NX09_DANRE	hk1	Hexokinase 1 OS=Danio rerio (Zebrafish) (Brachydanio rerio) OX=7955 GN=hk1 PE=1 SV=1	5.96	104012	7379.24	41	52.83
B8JKC9	B8JKC9_DANRE	hk2	Hexokinase 2 OS=Danio rerio (Zebrafish) (Brachydanio rerio) OX=7955 GN=hk2 PE=1 SV=1	5.82	103514	532.025	5	4.35
E7FEE9	E7FEE9_DANRE	si:dkey-178k16.1	FERM domain-containing protein OS=Danio rerio (Zebrafish) (Brachydanio rerio) OX=7955 GN=si:dkey-178k16.1 PE=1 SV=2	5.33	100164	249.432	3	6.02
Q90275	CADH2_DANRE	cdh2	Cadherin-2 OS=Danio rerio (Zebrafish) (Brachydanio rerio) OX=7955 GN=cdh2 PE=1 SV=2	4.5	99389.7	477.803	8	11.87
A0A0R4IAW3	A0A0R4IAW3_DANRE	ncam1a	Neural cell adhesion molecule 1a OS=Danio rerio (Zebrafish) (Brachydanio rerio) OX=7955 GN=ncam1a PE=1 SV=2	4.64	98907.8	1101.63	20	27.06
F1RCJ9	F1RCJ9_DANRE	pacs2	Phosphofurin acidic cluster sorting protein 2 OS=Danio rerio (Zebrafish) (Brachydanio rerio) OX=7955 GN=pacs2 PE=4 SV=1	6.43	98345.7	174.619	2	2.16
Q503C7	Q503C7_DANRE	pygma	Alpha-1_4 glucan phosphorylase OS=Danio rerio (Zebrafish) (Brachydanio rerio) OX=7955 GN=pygma PE=1 SV=1	6.72	97445.5	1636.62	18	23.04
A0A0R4IIR1	A0A0R4IIR1_DANRE	dnm2a	Dynamin 2a OS=Danio rerio (Zebrafish) (Brachydanio rerio) OX=7955 GN=dnm2a PE=1 SV=1	6.81	97389.4	5126.55	10	13.26
E7EXT3	E7EXT3_DANRE	pygmb	Alpha-1_4 glucan phosphorylase OS=Danio rerio (Zebrafish) (Brachydanio rerio) OX=7955 GN=pygmb PE=1 SV=1	6.38	97378.6	6757.96	40	54.39
Q5PYH6	DLG1_DANRE	dlg1	Disks large homolog 1 OS=Danio rerio (Zebrafish) (Brachydanio rerio) OX=7955 GN=dlg1 PE=2 SV=2	5.39	97323.3	1919.7	17	27.49
E7FC95	E7FC95_DANRE	dnm1b	Dynamin 1b OS=Danio rerio (Zebrafish) (Brachydanio rerio) OX=7955 GN=dnm1b PE=1 SV=2	6.44	97057.8	3995.82	25	33.68
F1QE30	F1QE30_DANRE	atp6v0a1b	V-type proton ATPase subunit a OS=Danio rerio (Zebrafish) (Brachydanio rerio) OX=7955 GN=atp6v0a1b PE=1 SV=1	6.01	96563.5	705.486	12	17.4
F8W429	F8W429_DANRE	dnm1a	Dynamin 1a OS=Danio rerio (Zebrafish) (Brachydanio rerio) OX=7955 GN=dnm1a PE=1 SV=1	7.3	96299.9	4283.11	30	41.31
Q6ZM34	Q6ZM34_DANRE	vps35	Vacuolar protein sorting-associated protein 35 OS=Danio rerio (Zebrafish) (Brachydanio rerio) OX=7955 GN=vps35 PE=1 SV=2	5.13	96250.4	2964.1	26	38.87
F1QCR7	F1QCR7_DANRE	nefma	Neurofilament_ medium polypeptide a OS=Danio rerio (Zebrafish) (Brachydanio rerio) OX=7955 GN=nefma PE=1 SV=1	4.41	95633.9	21939.6	40	55.36
F1R1C9	F1R1C9_DANRE	ttc7b	Tetratricopeptide repeat domain 7B OS=Danio rerio (Zebrafish) (Brachydanio rerio) OX=7955 GN=ttc7b PE=1 SV=1	6.27	95367.2	269.004	6	8.18
X1WBR5	X1WBR5_DANRE	hspa4l	Heat shock protein 4-like OS=Danio rerio (Zebrafish) (Brachydanio rerio) OX=7955 GN=hspa4l PE=1 SV=1	5.21	94107	174.125	2	3.03
Q5RHR9	Q5RHR9_DANRE	dnm3a	Dynamin 3a OS=Danio rerio (Zebrafish) (Brachydanio rerio) OX=7955 GN=dnm3a PE=1 SV=4	7	93758.9	3360.86	9	10.79
A0A2R8Q696	A0A2R8Q696_DANRE	eml2	WD_REPEATS_REGION domain-containing protein OS=Danio rerio (Zebrafish) (Brachydanio rerio) OX=7955 GN=eml2 PE=1 SV=1	6.8	93235.5	400.654	5	7.56
Q9W735	PRM1A_DANRE	prom1a	Prominin-1-A OS=Danio rerio (Zebrafish) (Brachydanio rerio) OX=7955 GN=prom1a PE=2 SV=2	5.36	93201.9	225.975	4	5.93
Q68EI5	Q68EI5_DANRE	epb41l3a	FERM domain-containing protein OS=Danio rerio (Zebrafish) (Brachydanio rerio) OX=7955 GN=epb41l3a PE=1 SV=1	4.93	92575.1	1008.35	12	22.15
Q5PYH5	DLG1L_DANRE	dlg1l	Discs large homolog 1-like protein OS=Danio rerio (Zebrafish) (Brachydanio rerio) OX=7955 GN=dlg1l PE=2 SV=1	5.72	92066.5	651.892	16	29.02
F1REN0	F1REN0_DANRE	cul5a	CULLIN_2 domain-containing protein OS=Danio rerio (Zebrafish) (Brachydanio rerio) OX=7955 GN=cul5a PE=1 SV=1	8.1	91583.9	735.331	15	19.87
E7F427	E7F427_DANRE	LOC100333227	Uncharacterized protein OS=Danio rerio (Zebrafish) (Brachydanio rerio) OX=7955 GN=LOC100333227 PE=1 SV=3	8.51	91272.2	93.826	2	1.77
Q7ZU99	TERA_DANRE	vcp	Transitional endoplasmic reticulum ATPase OS=Danio rerio (Zebrafish) (Brachydanio rerio) OX=7955 GN=vcp PE=1 SV=1	4.95	90051.3	1059.69	14	22.46
A0A1L1U0X8	A0A1L1U0X8_DANRE	cpt1aa	Carnitine palmitoyltransferase 1Aa (liver) OS=Danio rerio (Zebrafish) (Brachydanio rerio) OX=7955 GN=cpt1aa PE=1 SV=1	9.27	89243.5	600.181	11	19.77
A0A2R8RKV0	A0A2R8RKV0_DANRE	trap1	HATPase_c domain-containing protein OS=Danio rerio (Zebrafish) (Brachydanio rerio) OX=7955 GN=trap1 PE=1 SV=1	6.62	89238.5	1977.48	2	3.84
Q4G5V7	Q4G5V7_DANRE	rtn1a	Reticulon OS=Danio rerio (Zebrafish) (Brachydanio rerio) OX=7955 GN=rtn1a PE=1 SV=1	4.54	89116.5	3287.86	18	30.07
A0A2R8RUV2	A0A2R8RUV2_DANRE	cpt1ab	Uncharacterized protein OS=Danio rerio (Zebrafish) (Brachydanio rerio) OX=7955 GN=cpt1ab PE=3 SV=1	8.81	89111.4	243.301	4	5.17
F8W3T1	F8W3T1_DANRE	adam23a	ADAM metallopeptidase domain 23a OS=Danio rerio (Zebrafish) (Brachydanio rerio) OX=7955 GN=adam23a PE=4 SV=1	6.26	89083.9	374.308	7	8.79
A9JRG9	A9JRG9_DANRE	afg3l2	AAA domain-containing protein OS=Danio rerio (Zebrafish) (Brachydanio rerio) OX=7955 GN=afg3l2 PE=1 SV=1	8.69	88981.6	849.958	17	22.63
A0A0R4IIU9	A0A0R4IIU9_DANRE	ZFIN:ZDB-GENE-080204-113	IF rod domain-containing protein OS=Danio rerio (Zebrafish) (Brachydanio rerio) OX=7955 GN=ZFIN:ZDB-GENE-080204-113 PE=1 SV=2	5.5	88737.4	1608.6	3	2.75
E7FFM8	E7FFM8_DANRE	vwa5a	Zgc:92481 OS=Danio rerio (Zebrafish) (Brachydanio rerio) OX=7955 GN=vwa5a PE=1 SV=1	5.38	88384	892.196	12	18.53
A0A2R8QPW7	A0A2R8QPW7_DANRE	slc6a5	Transporter OS=Danio rerio (Zebrafish) (Brachydanio rerio) OX=7955 GN=slc6a5 PE=3 SV=1	6.14	88156	587.667	7	11.7
A0A2R8QIF2	A0A2R8QIF2_DANRE	exoc3	Exocyst complex component 3 OS=Danio rerio (Zebrafish) (Brachydanio rerio) OX=7955 GN=exoc3 PE=1 SV=1	6.11	87585.4	257.867	6	8.82
Q1LY46	LETM1_DANRE	letm1	Mitochondrial proton/calcium exchanger protein OS=Danio rerio (Zebrafish) (Brachydanio rerio) OX=7955 GN=letm1 PE=3 SV=2	5.91	87246.3	747.21	16	26.16
A0A0R4ITA8	A0A0R4ITA8_DANRE	pfkpa	ATP-dependent 6-phosphofructokinase OS=Danio rerio (Zebrafish) (Brachydanio rerio) OX=7955 GN=pfkpa PE=1 SV=2	7.93	87077.6	18283.1	32	55.78
A0A2R8QDF2	A0A2R8QDF2_DANRE	rps6ka1	Ribosomal protein S6 kinase OS=Danio rerio (Zebrafish) (Brachydanio rerio) OX=7955 GN=rps6ka1 PE=1 SV=1	6.64	86597.3	623.367	12	20.81
E9QFJ1	E9QFJ1_DANRE	pfkpb	ATP-dependent 6-phosphofructokinase OS=Danio rerio (Zebrafish) (Brachydanio rerio) OX=7955 GN=pfkpb PE=3 SV=1	7.06	86270.3	5166.33	23	39.64
F1QK94	F1QK94_DANRE	amph	Amphiphysin OS=Danio rerio (Zebrafish) (Brachydanio rerio) OX=7955 GN=amph PE=1 SV=1	4.16	86006.2	220.402	4	5.1
A0A0R4ID68	A0A0R4ID68_DANRE	pfklb	ATP-dependent 6-phosphofructokinase OS=Danio rerio (Zebrafish) (Brachydanio rerio) OX=7955 GN=pfklb PE=1 SV=2	6.54	85989.8	5922.05	27	48.27
A0A2R8RID5	A0A2R8RID5_DANRE	aco2	Aconitate hydratase_ mitochondrial OS=Danio rerio (Zebrafish) (Brachydanio rerio) OX=7955 GN=aco2 PE=1 SV=1	7.29	85546.1	14318.3	32	58.57
E7F9M6	E7F9M6_DANRE	pfkla	ATP-dependent 6-phosphofructokinase OS=Danio rerio (Zebrafish) (Brachydanio rerio) OX=7955 GN=pfkla PE=1 SV=1	7.19	85531.5	3219.18	25	42.31
Q5RG12	Q5RG12_DANRE	hsp90aa1.2	HATPase_c domain-containing protein OS=Danio rerio (Zebrafish) (Brachydanio rerio) OX=7955 GN=hsp90aa1.2 PE=1 SV=1	4.73	85090.2	5999.23	20	31.88
E7F9U8	E7F9U8_DANRE	slc44a1b	Solute carrier family 44 member 1b OS=Danio rerio (Zebrafish) (Brachydanio rerio) OX=7955 GN=slc44a1b PE=3 SV=3	7.12	84424.9	3719.44	19	28.49
F1R540	F1R540_DANRE	rtn1b	Reticulon OS=Danio rerio (Zebrafish) (Brachydanio rerio) OX=7955 GN=rtn1b PE=1 SV=1	4.71	84401.9	463.43	5	7.3
E7F6Z2	E7F6Z2_DANRE	sv2a	MFS domain-containing protein OS=Danio rerio (Zebrafish) (Brachydanio rerio) OX=7955 GN=sv2a PE=1 SV=2	5.65	84172.1	634.228	7	10.37
A5D6S3	A5D6S3_DANRE	mut	B12-binding domain-containing protein OS=Danio rerio (Zebrafish) (Brachydanio rerio) OX=7955 GN=mut PE=1 SV=1	6.62	84088.1	1129.69	16	31.18
A2BIM7	A2BIM7_DANRE	tars1	AA_TRNA_LIGASE_II domain-containing protein OS=Danio rerio (Zebrafish) (Brachydanio rerio) OX=7955 GN=tars1 PE=1 SV=1	6.61	83872.2	828.067	12	20.19
O57521	HS90B_DANRE	hsp90ab1	Heat shock protein HSP 90-beta OS=Danio rerio (Zebrafish) (Brachydanio rerio) OX=7955 GN=hsp90ab1 PE=1 SV=2	4.71	83756.7	8755.17	30	54.34
Q6PFS4	Q6PFS4_DANRE	immt	MICOS complex subunit MIC60 OS=Danio rerio (Zebrafish) (Brachydanio rerio) OX=7955 GN=immt PE=1 SV=1	5.16	83656.2	7614.32	28	52.18
F1QYX8	F1QYX8_DANRE	hadhab	Hydroxyacyl-CoA dehydrogenase trifunctional multienzyme complex subunit alpha b OS=Danio rerio (Zebrafish) (Brachydanio rerio) OX=7955 GN=hadhab PE=1 SV=1	9.38	83588.9	3038.02	23	36.7
Q08BB1	EFGM_DANRE	gfm1	Elongation factor G_ mitochondrial OS=Danio rerio (Zebrafish) (Brachydanio rerio) OX=7955 GN=gfm1 PE=2 SV=1	6.17	83490.6	294.502	4	7.38
F1QGG3	F1QGG3_DANRE	nsfb	N-ethylmaleimide-sensitive factor b OS=Danio rerio (Zebrafish) (Brachydanio rerio) OX=7955 GN=nsfb PE=1 SV=1	7.26	83382	4501.66	9	11.78
B7ZV62	B7ZV62_DANRE	nsfa	N-ethylmaleimide-sensitive factor OS=Danio rerio (Zebrafish) (Brachydanio rerio) OX=7955 GN=nsfa PE=1 SV=1	6.43	83155.5	9707.01	33	51.21
Q6DI20	Q6DI20_DANRE	dpp3	Dipeptidyl peptidase 3 OS=Danio rerio (Zebrafish) (Brachydanio rerio) OX=7955 GN=dpp3 PE=1 SV=1	4.89	83017.7	627.024	10	17.06
E7F9D4	E7F9D4_DANRE	maptb	Microtubule-associated protein OS=Danio rerio (Zebrafish) (Brachydanio rerio) OX=7955 GN=maptb PE=1 SV=2	5.42	82995.3	284.122	2	3.08
A7YT47	A7YT47_DANRE	hadhaa	Hadha protein OS=Danio rerio (Zebrafish) (Brachydanio rerio) OX=7955 GN=hadhaa PE=1 SV=1	9.62	82616.9	574.558	6	8.54
A1A5X4	A1A5X4_DANRE	add1	Aldolase_II domain-containing protein OS=Danio rerio (Zebrafish) (Brachydanio rerio) OX=7955 GN=add1 PE=1 SV=1	5.57	82302.4	318.55	7	10.8
Q7SX85	SESD1_DANRE	sestd1	SEC14 domain and spectrin repeat-containing protein 1 OS=Danio rerio (Zebrafish) (Brachydanio rerio) OX=7955 GN=sestd1 PE=2 SV=3	4.66	82015.6	316.475	6	9.66
A0A286YAZ1	A0A286YAZ1_DANRE	gsna	Gelsolin a OS=Danio rerio (Zebrafish) (Brachydanio rerio) OX=7955 GN=gsna PE=1 SV=1	4.89	81952	435.407	9	15.58
B0S553	B0S553_DANRE	nefmb	IF rod domain-containing protein OS=Danio rerio (Zebrafish) (Brachydanio rerio) OX=7955 GN=nefmb PE=1 SV=1	4.32	81839.1	7846.68	24	38.77
A2BGE5	A2BGE5_DANRE	aifm1	Apoptosis-inducing factor mitochondrion-associated 1 OS=Danio rerio (Zebrafish) (Brachydanio rerio) OX=7955 GN=aifm1 PE=1 SV=1	4.93	81610.5	610.457	13	23.73
A0A2R8QM99	A0A2R8QM99_DANRE	hesx1	HESX homeobox 1 OS=Danio rerio (Zebrafish) (Brachydanio rerio) OX=7955 GN=hesx1 PE=1 SV=1	5.04	81494.3	317.935	4	7.8
B8A6G0	B8A6G0_DANRE	capn1a	Calpain 1_ (mu/I) large subunit a OS=Danio rerio (Zebrafish) (Brachydanio rerio) OX=7955 GN=capn1a PE=1 SV=1	4.51	81296.9	712.593	10	17.05
A0A2R8Q0T5	A0A2R8Q0T5_DANRE	LOC101884782	Uncharacterized protein OS=Danio rerio (Zebrafish) (Brachydanio rerio) OX=7955 GN=LOC101884782 PE=4 SV=1	5.42	81146.1	385.707	8	11.32
A0A0R4IG81	A0A0R4IG81_DANRE	capn1b	Calpain 1_ (mu/I) large subunit b OS=Danio rerio (Zebrafish) (Brachydanio rerio) OX=7955 GN=capn1b PE=1 SV=2	4.92	80964.2	841.09	11	17.57
A0A0R4I9I3	A0A0R4I9I3_DANRE	ptprea	Protein tyrosine phosphatase receptor type Ea OS=Danio rerio (Zebrafish) (Brachydanio rerio) OX=7955 GN=ptprea PE=4 SV=2	6.41	80533.8	568.446	9	15.09
A5PMZ3	A5PMZ3_DANRE	scinlb	Scinderin-like b OS=Danio rerio (Zebrafish) (Brachydanio rerio) OX=7955 GN=scinlb PE=1 SV=1	6.04	79980.2	529.118	6	11.39
A0A0R4IFK0	A0A0R4IFK0_DANRE	capn2a	Calpain 2_ (m/II) large subunit a OS=Danio rerio (Zebrafish) (Brachydanio rerio) OX=7955 GN=capn2a PE=1 SV=1	4.83	79215.9	193.852	2	2.58
Q7ZUC5	Q7ZUC5_DANRE	prkcda	Protein kinase C delta type OS=Danio rerio (Zebrafish) (Brachydanio rerio) OX=7955 GN=prkcda PE=1 SV=1	7.61	79172.3	302.732	4	8.19
F1QUV7	F1QUV7_DANRE	gars1	Glycyl-tRNA synthetase OS=Danio rerio (Zebrafish) (Brachydanio rerio) OX=7955 GN=gars1 PE=1 SV=2	5.51	78981.8	3133.28	23	41.01
A0A0R4IH35	A0A0R4IH35_DANRE	mccc1	Methylcrotonoyl-CoA carboxylase 1 (alpha) OS=Danio rerio (Zebrafish) (Brachydanio rerio) OX=7955 GN=mccc1 PE=1 SV=1	6.19	78533.3	400.756	7	10.97
X1WCQ3	X1WCQ3_DANRE	sv2bb	MFS domain-containing protein OS=Danio rerio (Zebrafish) (Brachydanio rerio) OX=7955 GN=sv2bb PE=1 SV=1	5	78514.3	422.822	7	9.75
A0A2R8QI11	A0A2R8QI11_DANRE	ENSDARG00000114495	Phospholipid-transporting ATPase OS=Danio rerio (Zebrafish) (Brachydanio rerio) OX=7955 GN=ENSDARG00000114495 PE=3 SV=1	6.9	78167.7	388.861	4	7.48
F1R3T1	F1R3T1_DANRE	si:dkeyp-77h1.4	Si:dkeyp-77h1.4 OS=Danio rerio (Zebrafish) (Brachydanio rerio) OX=7955 GN=si:dkeyp-77h1.4 PE=1 SV=2	5.61	78058.5	6834.77	20	51.98
Q7SXN5	DNM1L_DANRE	dnm1l	Dynamin-1-like protein OS=Danio rerio (Zebrafish) (Brachydanio rerio) OX=7955 GN=dnm1l PE=2 SV=1	6.17	77719.2	518.582	11	21.85
Q3S344	Q3S344_DANRE	gfpt1	Glutamine--fructose-6-phosphate transaminase 1 OS=Danio rerio (Zebrafish) (Brachydanio rerio) OX=7955 GN=gfpt1 PE=1 SV=1	6.13	77634.6	384.898	5	9.38
Q7SY24	KPCB_DANRE	prkcbb	Protein kinase C beta type OS=Danio rerio (Zebrafish) (Brachydanio rerio) OX=7955 GN=prkcbb PE=2 SV=1	6.2	77561	592.758	11	17.31
A0A2R8QIY5	A0A2R8QIY5_DANRE	prkcaa	Protein kinase C OS=Danio rerio (Zebrafish) (Brachydanio rerio) OX=7955 GN=prkcaa PE=1 SV=1	6.18	77470.7	758.129	9	16.42
A0A2R8RRA6	A0A2R8RRA6_DANRE	tfa	Serotransferrin OS=Danio rerio (Zebrafish) (Brachydanio rerio) OX=7955 GN=tfa PE=1 SV=1	7.06	77182.5	6778.46	30	55.17
F1QUY7	F1QUY7_DANRE	slc6a1a	Transporter OS=Danio rerio (Zebrafish) (Brachydanio rerio) OX=7955 GN=slc6a1a PE=1 SV=1	5.57	77087.8	495	4	8.25
A0A2R8PV58	A0A2R8PV58_DANRE	pcca	Propionyl-CoA carboxylase subunit alpha OS=Danio rerio (Zebrafish) (Brachydanio rerio) OX=7955 GN=pcca PE=1 SV=1	6.57	76741.7	1016.95	21	38.38
A0A0R4IHT0	A0A0R4IHT0_DANRE	slc25a12	Solute carrier family 25 member 12 OS=Danio rerio (Zebrafish) (Brachydanio rerio) OX=7955 GN=slc25a12 PE=1 SV=1	8.61	75701.7	9102.59	29	58.21
A0A0R4IJU5	A0A0R4IJU5_DANRE	syn2b	Synapsin IIb OS=Danio rerio (Zebrafish) (Brachydanio rerio) OX=7955 GN=syn2b PE=1 SV=1	9.6	75677	2331	17	39.86
F1Q8K1	F1Q8K1_DANRE	hspa12a	Heat shock protein 12A OS=Danio rerio (Zebrafish) (Brachydanio rerio) OX=7955 GN=hspa12a PE=1 SV=2	6.63	75572.6	7427.77	29	53.65
Q5U3U3	CPT2_DANRE	cpt2	Carnitine O-palmitoyltransferase 2_ mitochondrial OS=Danio rerio (Zebrafish) (Brachydanio rerio) OX=7955 GN=cpt2 PE=2 SV=2	8.26	75486.8	400.62	7	13.45
B8A565	B8A565_DANRE	c9	MACPF domain-containing protein OS=Danio rerio (Zebrafish) (Brachydanio rerio) OX=7955 GN=c9 PE=1 SV=1	5.18	74424.3	381.645	6	13.82
F1QFC0	F1QFC0_DANRE	hspa9	Heat shock protein 9 OS=Danio rerio (Zebrafish) (Brachydanio rerio) OX=7955 GN=hspa9 PE=1 SV=1	6.8	74351.3	3026.14	20	37.68
E1AZA5	E1AZA5_DANRE	kcnc3a	BTB domain-containing protein OS=Danio rerio (Zebrafish) (Brachydanio rerio) OX=7955 GN=kcnc3a PE=2 SV=1	5.44	74238.3	287.472	2	3.79
A0A0R4IB76	A0A0R4IB76_DANRE	slc25a13	Solute carrier family 25 member 13 OS=Danio rerio (Zebrafish) (Brachydanio rerio) OX=7955 GN=slc25a13 PE=1 SV=2	8.5	74230.4	808.171	9	15.66
F1Q9M4	F1Q9M4_DANRE	slc44a1a	Solute carrier family 44 member 1a OS=Danio rerio (Zebrafish) (Brachydanio rerio) OX=7955 GN=slc44a1a PE=1 SV=2	8.16	74093	150.99	2	3.53
A0A0R4IRL6	A0A0R4IRL6_DANRE	slc27a4	Solute carrier family 27 member 4 OS=Danio rerio (Zebrafish) (Brachydanio rerio) OX=7955 GN=slc27a4 PE=1 SV=2	8.81	73631.7	227.357	2	3.42
F1QTZ4	F1QTZ4_DANRE	padi2	Peptidyl arginine deiminase_ type II OS=Danio rerio (Zebrafish) (Brachydanio rerio) OX=7955 GN=padi2 PE=1 SV=1	5.42	73581.2	1044.83	11	21.33
F1QSA4	F1QSA4_DANRE	mag	Myelin-associated glycoprotein OS=Danio rerio (Zebrafish) (Brachydanio rerio) OX=7955 GN=mag PE=1 SV=1	4.79	73337.5	8351.46	15	34.76
Q7ZVF3	SDHA_DANRE	sdha	Succinate dehydrogenase [ubiquinone] flavoprotein subunit_ mitochondrial OS=Danio rerio (Zebrafish) (Brachydanio rerio) OX=7955 GN=sdha PE=2 SV=2	6.16	73104.2	4618.94	22	50.38
B0UXI4	B0UXI4_DANRE	syn1	Synapsin I OS=Danio rerio (Zebrafish) (Brachydanio rerio) OX=7955 GN=syn1 PE=1 SV=1	9.75	72696.2	1710.94	14	32.54
Q6P3L3	Q6P3L3_DANRE	hspa5	Heat shock protein 5 OS=Danio rerio (Zebrafish) (Brachydanio rerio) OX=7955 GN=hspa5 PE=1 SV=1	4.85	72161.7	3493.44	12	20.92
Q642H6	Q642H6_DANRE	crata	Carn_acyltransf domain-containing protein OS=Danio rerio (Zebrafish) (Brachydanio rerio) OX=7955 GN=crata PE=1 SV=1	8.9	71888.8	526.337	10	18.23
Q08BY9	Q08BY9_DANRE	clgn	Calmegin OS=Danio rerio (Zebrafish) (Brachydanio rerio) OX=7955 GN=clgn PE=1 SV=1	4.07	71856	293.926	3	5.4
F1Q8J4	F1Q8J4_DANRE	acadvl	Acyl-CoA dehydrogenase very long chain OS=Danio rerio (Zebrafish) (Brachydanio rerio) OX=7955 GN=acadvl PE=1 SV=1	8.5	71598.3	638.726	10	24.73
F1R9V3	F1R9V3_DANRE	hspa8b	Si:dkey-4p15.3 OS=Danio rerio (Zebrafish) (Brachydanio rerio) OX=7955 GN=hspa8b PE=1 SV=1	5.16	71435.6	11287.2	19	33.38
Q90473	HSP7C_DANRE	hspa8	Heat shock cognate 71 kDa protein OS=Danio rerio (Zebrafish) (Brachydanio rerio) OX=7955 GN=hspa8 PE=2 SV=1	5	71202.2	12910.8	20	38.52
Q6PGX4	Q6PGX4_DANRE	hsc70	Heat shock cognate 70 OS=Danio rerio (Zebrafish) (Brachydanio rerio) OX=7955 GN=hsc70 PE=1 SV=1	5.04	71174.3	11491.6	14	27.98
A0A286Y8E9	A0A286Y8E9_DANRE	xpnpep1	X-prolyl aminopeptidase (aminopeptidase P) 1_ soluble OS=Danio rerio (Zebrafish) (Brachydanio rerio) OX=7955 GN=xpnpep1 PE=1 SV=1	5.58	70721.3	226.421	3	6.88
F1QY96	F1QY96_DANRE	syncrip	Synaptotagmin-binding_ cytoplasmic RNA-interacting protein OS=Danio rerio (Zebrafish) (Brachydanio rerio) OX=7955 GN=syncrip PE=1 SV=2	8.66	70287.9	276.177	4	7.44
E7F8S4	E7F8S4_DANRE	tkta	TRANSKETOLASE_1 domain-containing protein OS=Danio rerio (Zebrafish) (Brachydanio rerio) OX=7955 GN=tkta PE=1 SV=1	7.23	70240	292.15	6	12.26
Q503E6	Q503E6_DANRE	ezra	FERM domain-containing protein OS=Danio rerio (Zebrafish) (Brachydanio rerio) OX=7955 GN=ezra PE=1 SV=1	5.27	70211.8	113.517	3	4.03
F1QIL6	F1QIL6_DANRE	acad9	Acyl-CoA dehydrogenase family_ member 9 OS=Danio rerio (Zebrafish) (Brachydanio rerio) OX=7955 GN=acad9 PE=1 SV=1	8.12	70040.4	345.421	5	9.21
F1QNR4	F1QNR4_DANRE	gucy1b1	Guanylate cyclase domain-containing protein OS=Danio rerio (Zebrafish) (Brachydanio rerio) OX=7955 GN=gucy1b1 PE=2 SV=1	5.28	69938.8	263.68	5	9.54
F1Q5U5	F1Q5U5_DANRE	gad1b	Glutamate decarboxylase 1b OS=Danio rerio (Zebrafish) (Brachydanio rerio) OX=7955 GN=gad1b PE=1 SV=1	6.69	69781.6	398.561	4	6.69
B3DIV6	B3DIV6_DANRE	dlat	Acetyltransferase component of pyruvate dehydrogenase complex OS=Danio rerio (Zebrafish) (Brachydanio rerio) OX=7955 GN=dlat PE=1 SV=1	8.77	69663.4	4363.98	17	36.5
Q66I16	Q66I16_DANRE	etfdh	Electron transfer flavoprotein-ubiquinone oxidoreductase OS=Danio rerio (Zebrafish) (Brachydanio rerio) OX=7955 GN=etfdh PE=1 SV=1	6.81	69558	434.541	6	12.32
A0A2R8Q1V1	A0A2R8Q1V1_DANRE	sptbn4b	Spectrin_ beta_ non-erythrocytic 4b OS=Danio rerio (Zebrafish) (Brachydanio rerio) OX=7955 GN=sptbn4b PE=1 SV=1	8.12	69440.6	1657.12	5	7.9
A2BGW3	A2BGW3_DANRE	camk2b1	Protein kinase domain-containing protein OS=Danio rerio (Zebrafish) (Brachydanio rerio) OX=7955 GN=camk2b1 PE=1 SV=1	7.1	69143.2	1857.23	14	24.43
A0A0R4IQM9	A0A0R4IQM9_DANRE	stxbp1a	Syntaxin-binding protein 1a OS=Danio rerio (Zebrafish) (Brachydanio rerio) OX=7955 GN=stxbp1a PE=1 SV=1	6.12	69114.1	15333.4	33	63.35
A2BIK1	A2BIK1_DANRE	si:dkey-224e22.2	Beta-galactosidase OS=Danio rerio (Zebrafish) (Brachydanio rerio) OX=7955 GN=si:dkey-224e22.2 PE=1 SV=1	6.22	68861.4	450.413	4	7.13
Q5TZG5	Q5TZG5_DANRE	ezrb	FERM domain-containing protein OS=Danio rerio (Zebrafish) (Brachydanio rerio) OX=7955 GN=ezrb PE=1 SV=1	5.6	68840.2	388.164	7	12.01
A2BEN1	A2BEN1_DANRE	atp6v1aa	ATPase H+-transporting V1 subunit Aa OS=Danio rerio (Zebrafish) (Brachydanio rerio) OX=7955 GN=atp6v1aa PE=1 SV=1	5.27	68720.4	13168	36	73.42
Q6PHI8	Q6PHI8_DANRE	tktb	Transket_pyr domain-containing protein OS=Danio rerio (Zebrafish) (Brachydanio rerio) OX=7955 GN=tktb PE=1 SV=1	6.86	68694	4355.04	20	49.28
E7FCD8	E7FCD8_DANRE	atp6v1ab	ATPase H+-transporting V1 subunit Ab OS=Danio rerio (Zebrafish) (Brachydanio rerio) OX=7955 GN=atp6v1ab PE=1 SV=1	5.28	68663.4	12218.7	37	76.34
F8W238	F8W238_DANRE	si:ch211-113g11.6	Si:ch211-113g11.6 OS=Danio rerio (Zebrafish) (Brachydanio rerio) OX=7955 GN=si:ch211-113g11.6 PE=1 SV=1	6.84	68577.9	13863.1	23	51.32
F1QKS4	F1QKS4_DANRE	canx	Calnexin OS=Danio rerio (Zebrafish) (Brachydanio rerio) OX=7955 GN=canx PE=1 SV=1	4.16	68331.7	548.015	7	16.5
Q66I42	Q66I42_DANRE	msna	FERM domain-containing protein OS=Danio rerio (Zebrafish) (Brachydanio rerio) OX=7955 GN=msna PE=1 SV=1	5.77	68204.4	1317.05	21	43.52
F1QXJ4	F1QXJ4_DANRE	stxbp3	Syntaxin-binding protein 3 OS=Danio rerio (Zebrafish) (Brachydanio rerio) OX=7955 GN=stxbp3 PE=1 SV=1	7.64	68062	460.739	9	17.63
Q5U3E5	Q5U3E5_DANRE	slc6a1b	Transporter OS=Danio rerio (Zebrafish) (Brachydanio rerio) OX=7955 GN=slc6a1b PE=1 SV=1	7.27	67919.3	1162.9	6	15.5
A0A2R8PVJ3	A0A2R8PVJ3_DANRE	ENSDARG00000114022	WD repeat domain 1 OS=Danio rerio (Zebrafish) (Brachydanio rerio) OX=7955 GN=ENSDARG00000114022 PE=1 SV=1	7.5	67637.6	1268.03	14	35.31
E7F7X1	E7F7X1_DANRE	mpp3b	Membrane protein_ palmitoylated 3b (MAGUK p55 subfamily member 3) OS=Danio rerio (Zebrafish) (Brachydanio rerio) OX=7955 GN=mpp3b PE=3 SV=1	6.05	67427.3	291.918	4	9.2
A4QPA0	A4QPA0_DANRE	me3	Malic enzyme OS=Danio rerio (Zebrafish) (Brachydanio rerio) OX=7955 GN=me3 PE=1 SV=1	7.07	67368.4	649.761	8	14.76
X1WFJ8	X1WFJ8_DANRE	mpp3a	Membrane protein_ palmitoylated 3a (MAGUK p55 subfamily member 3) OS=Danio rerio (Zebrafish) (Brachydanio rerio) OX=7955 GN=mpp3a PE=3 SV=1	6.52	67289.1	427.853	5	9.81
F1Q820	F1Q820_DANRE	farsb	B5 domain-containing protein OS=Danio rerio (Zebrafish) (Brachydanio rerio) OX=7955 GN=farsb PE=1 SV=1	4.84	66887.1	503.96	11	23.73
Q1LWI2	Q1LWI2_DANRE	glsa	ANK_REP_REGION domain-containing protein OS=Danio rerio (Zebrafish) (Brachydanio rerio) OX=7955 GN=glsa PE=1 SV=1	8.09	66764.9	1967.01	13	29.95
X1WH50	X1WH50_DANRE	si:ch211-137a8.4	Si:ch211-137a8.4 OS=Danio rerio (Zebrafish) (Brachydanio rerio) OX=7955 GN=si:ch211-137a8.4 PE=1 SV=1	4.6	66374.2	745.091	8	19.45
A5PMV7	A5PMV7_DANRE	ppp2r1ba	Protein phosphatase 2_ regulatory subunit A_ beta a OS=Danio rerio (Zebrafish) (Brachydanio rerio) OX=7955 GN=ppp2r1ba PE=1 SV=1	4.73	66221.2	2790.45	19	40.24
Q6PC06	Q6PC06_DANRE	ahcyl2b	AdoHcyase_NAD domain-containing protein OS=Danio rerio (Zebrafish) (Brachydanio rerio) OX=7955 GN=ahcyl2b PE=1 SV=1	7.47	66114.1	590.324	8	14.21
F1QQI6	F1QQI6_DANRE	tomm70a	TPR_REGION domain-containing protein OS=Danio rerio (Zebrafish) (Brachydanio rerio) OX=7955 GN=tomm70a PE=1 SV=1	6.49	65924.7	444.737	9	18.13
A0JMK6	A0JMK6_DANRE	scg2b	Secretogranin II (chromogranin C)_ b OS=Danio rerio (Zebrafish) (Brachydanio rerio) OX=7955 GN=scg2b PE=2 SV=1	4.63	65921.3	346.242	6	14.07
Q642H5	Q642H5_DANRE	ppp2r1bb	Protein phosphatase 2 (Formerly 2A)_ regulatory subunit A_ beta isoform OS=Danio rerio (Zebrafish) (Brachydanio rerio) OX=7955 GN=ppp2r1bb PE=1 SV=1	4.75	65900	2199.72	17	37.18
F1QU45	F1QU45_DANRE	bco2a	Beta-carotene oxygenase 2a OS=Danio rerio (Zebrafish) (Brachydanio rerio) OX=7955 GN=bco2a PE=1 SV=2	7	65847.7	197.826	2	4.2
F1R6N3	F1R6N3_DANRE	anxa6	Annexin OS=Danio rerio (Zebrafish) (Brachydanio rerio) OX=7955 GN=anxa6 PE=1 SV=2	4.73	65735.7	421.374	7	14.21
A0A140LG64	A0A140LG64_DANRE	slc6a11b	Transporter OS=Danio rerio (Zebrafish) (Brachydanio rerio) OX=7955 GN=slc6a11b PE=1 SV=1	7.1	65517.3	760.965	5	8.98
A5PN55	A5PN55_DANRE	me2	Malic enzyme OS=Danio rerio (Zebrafish) (Brachydanio rerio) OX=7955 GN=me2 PE=1 SV=1	6.64	65502.4	2070.14	16	38.04
B0R1B8	B0R1B8_DANRE	neflb	IF rod domain-containing protein OS=Danio rerio (Zebrafish) (Brachydanio rerio) OX=7955 GN=neflb PE=1 SV=1	4.3	65450.4	7463.28	21	35.06
A0A0R4IW73	A0A0R4IW73_DANRE	ighv1-4	Immunoglobulin heavy variable 1-4 OS=Danio rerio (Zebrafish) (Brachydanio rerio) OX=7955 GN=ighv1-4 PE=1 SV=2	5.77	65244	4267.64	14	28.25
Q5W8I7	VGL2B_DANRE	slc17a6a	Vesicular glutamate transporter 2.2 OS=Danio rerio (Zebrafish) (Brachydanio rerio) OX=7955 GN=slc17a6a PE=2 SV=1	6.96	65088.2	251.725	3	5.45
A0A2R8Q5K7	A0A2R8Q5K7_DANRE	dpysl5a	Amidohydro-rel domain-containing protein OS=Danio rerio (Zebrafish) (Brachydanio rerio) OX=7955 GN=dpysl5a PE=1 SV=1	6.83	65053.8	13747.7	23	61.69
Q7SZP4	Q7SZP4_DANRE	ZFIN:ZDB-GENE-030131-9669	IF rod domain-containing protein OS=Danio rerio (Zebrafish) (Brachydanio rerio) OX=7955 GN=ZFIN:ZDB-GENE-030131-9669 PE=1 SV=1	4.6	64864.9	24700.2	32	59.25
B8A5D3	B8A5D3_DANRE	nars1	AA_TRNA_LIGASE_II domain-containing protein OS=Danio rerio (Zebrafish) (Brachydanio rerio) OX=7955 GN=nars1 PE=1 SV=1	5.74	64680.1	909.038	12	26.98
Q2HPG0	Q2HPG0_DANRE	lgi3	LRRCT domain-containing protein OS=Danio rerio (Zebrafish) (Brachydanio rerio) OX=7955 GN=lgi3 PE=2 SV=1	8.22	64401.5	3986.39	18	35.03
F1RDU2	F1RDU2_DANRE	glsb	EF-hand_14 domain-containing protein OS=Danio rerio (Zebrafish) (Brachydanio rerio) OX=7955 GN=glsb PE=1 SV=1	8.05	64069.2	1250.52	12	28.27
A0A2R8Q886	A0A2R8Q886_DANRE	gpc1b	Glypican 1b OS=Danio rerio (Zebrafish) (Brachydanio rerio) OX=7955 GN=gpc1b PE=1 SV=1	8.01	63826.7	211.998	2	4.65
Q1LX40	Q1LX40_DANRE	cpne2	Copine II OS=Danio rerio (Zebrafish) (Brachydanio rerio) OX=7955 GN=cpne2 PE=4 SV=1	5.27	63627	234.909	2	4.44
E7F725	E7F725_DANRE	cpne7	Copine VII OS=Danio rerio (Zebrafish) (Brachydanio rerio) OX=7955 GN=cpne7 PE=4 SV=1	5.26	63526.1	420.758	6	11.45
A0A2R8Q6T7	A0A2R8Q6T7_DANRE	dpysl2a	Amidohydro-rel domain-containing protein OS=Danio rerio (Zebrafish) (Brachydanio rerio) OX=7955 GN=dpysl2a PE=1 SV=1	6.26	63405	8004.26	24	55.3
Q4V9P8	Q4V9P8_DANRE	camk2g1	Protein kinase domain-containing protein OS=Danio rerio (Zebrafish) (Brachydanio rerio) OX=7955 GN=camk2g1 PE=1 SV=1	6.68	63328.5	1702	12	24.29
A0A2R8PZR9	A0A2R8PZR9_DANRE	lgi2b	LRRCT domain-containing protein OS=Danio rerio (Zebrafish) (Brachydanio rerio) OX=7955 GN=lgi2b PE=4 SV=1	5.88	63194.3	242.892	2	3.3
A0A0R4IYX8	A0A0R4IYX8_DANRE	dpysl4	Amidohydro-rel domain-containing protein OS=Danio rerio (Zebrafish) (Brachydanio rerio) OX=7955 GN=dpysl4 PE=1 SV=2	6.01	63063.5	5651.29	23	53.14
F1QR62	F1QR62_DANRE	crmp1	Amidohydro-rel domain-containing protein OS=Danio rerio (Zebrafish) (Brachydanio rerio) OX=7955 GN=crmp1 PE=1 SV=1	6.41	63056.5	2343.38	19	49.57
Q6DGS3	KC2D2_DANRE	camk2d2	Calcium/calmodulin-dependent protein kinase type II delta 2 chain OS=Danio rerio (Zebrafish) (Brachydanio rerio) OX=7955 GN=camk2d2 PE=2 SV=2	7.75	63011.5	1628.56	16	36.46
A5PMG4	A5PMG4_DANRE	ahcyl1	AdoHcyase_NAD domain-containing protein OS=Danio rerio (Zebrafish) (Brachydanio rerio) OX=7955 GN=ahcyl1 PE=1 SV=1	6.6	62522.5	653.34	6	14.26
A0A2R8QFM8	A0A2R8QFM8_DANRE	dpysl2b	Amidohydro-rel domain-containing protein OS=Danio rerio (Zebrafish) (Brachydanio rerio) OX=7955 GN=dpysl2b PE=1 SV=1	6.06	62306.3	10492.2	26	65.32
A8DZE4	A8DZE4_DANRE	gpib	Glucose-6-phosphate isomerase OS=Danio rerio (Zebrafish) (Brachydanio rerio) OX=7955 GN=gpib PE=1 SV=1	7.24	62275.2	712.201	6	16.82
Q5RKM3	Q5RKM3_DANRE	stip1	Stress-induced phosphoprotein 1 OS=Danio rerio (Zebrafish) (Brachydanio rerio) OX=7955 GN=stip1 PE=1 SV=1	6.44	62181.6	1502.12	14	25.83
A2BIN5	A2BIN5_DANRE	mccc2	Methylcrotonoyl-CoA carboxylase 2 (beta) OS=Danio rerio (Zebrafish) (Brachydanio rerio) OX=7955 GN=mccc2 PE=1 SV=1	8.24	62177.9	850.243	12	31.98
F1QZL6	F1QZL6_DANRE	gpia	Glucose-6-phosphate isomerase OS=Danio rerio (Zebrafish) (Brachydanio rerio) OX=7955 GN=gpia PE=1 SV=1	6.51	62141.8	6596.32	18	45.57
A0A0R4IF09	A0A0R4IF09_DANRE	ppp3ccb	Serine/threonine-protein phosphatase OS=Danio rerio (Zebrafish) (Brachydanio rerio) OX=7955 GN=ppp3ccb PE=1 SV=2	5.97	62028.1	1707.73	9	17.01
Q7SY23	AL4A1_DANRE	aldh4a1	Delta-1-pyrroline-5-carboxylate dehydrogenase_ mitochondrial OS=Danio rerio (Zebrafish) (Brachydanio rerio) OX=7955 GN=aldh4a1 PE=2 SV=1	6.95	61986.3	490.344	7	19.24
Q52PJ5	DPYL3_DANRE	dpysl3	Dihydropyrimidinase-related protein 3 OS=Danio rerio (Zebrafish) (Brachydanio rerio) OX=7955 GN=dpysl3 PE=2 SV=1	6.01	61943.3	17084.8	24	63.67
Q2HPG2	Q2HPG2_DANRE	lgi1a	LRRCT domain-containing protein OS=Danio rerio (Zebrafish) (Brachydanio rerio) OX=7955 GN=lgi1a PE=2 SV=1	6.52	61932.6	606.326	5	11.36
A0A0R4IFU7	A0A0R4IFU7_DANRE	slc1a2b	Amino acid transporter OS=Danio rerio (Zebrafish) (Brachydanio rerio) OX=7955 GN=slc1a2b PE=1 SV=1	5.37	61910.8	3857.02	11	21.35
Q90460	C166A_DANRE	alcama	CD166 antigen homolog A OS=Danio rerio (Zebrafish) (Brachydanio rerio) OX=7955 GN=alcama PE=1 SV=1	6.26	61901	797.167	10	16.31
A0A0R4IJ61	A0A0R4IJ61_DANRE	oxct1a	Succinyl-CoA:3-ketoacid-coenzyme A transferase OS=Danio rerio (Zebrafish) (Brachydanio rerio) OX=7955 GN=oxct1a PE=1 SV=2	7.58	61892.3	318.213	4	10.66
Q5RGY8	Q5RGY8_DANRE	dpysl5b	Amidohydro-rel domain-containing protein OS=Danio rerio (Zebrafish) (Brachydanio rerio) OX=7955 GN=dpysl5b PE=1 SV=1	6.34	61763.2	4046.52	21	54.58
A1A5H8	YES_DANRE	yes1	Tyrosine-protein kinase yes OS=Danio rerio (Zebrafish) (Brachydanio rerio) OX=7955 GN=yes1 PE=1 SV=1	6.49	61725	362.098	3	5.13
A0A2R8QJP8	A0A2R8QJP8_DANRE	lgi2a	LRRCT domain-containing protein OS=Danio rerio (Zebrafish) (Brachydanio rerio) OX=7955 GN=lgi2a PE=4 SV=1	5.57	61722.3	1193.18	13	26.68
A0A0R4IJT8	A0A0R4IJT8_DANRE	cct8	Chaperonin-containing TCP1_ subunit 8 (theta) OS=Danio rerio (Zebrafish) (Brachydanio rerio) OX=7955 GN=cct8 PE=1 SV=1	5.14	61485.1	1376.86	13	24.91
F1QF00	F1QF00_DANRE	pgm1	Phosphoglucomutase 1 OS=Danio rerio (Zebrafish) (Brachydanio rerio) OX=7955 GN=pgm1 PE=1 SV=1	5.7	61473.9	1443.29	17	39.22
Q803B0	Q803B0_DANRE	hspd1	Heat shock 60 protein 1 OS=Danio rerio (Zebrafish) (Brachydanio rerio) OX=7955 GN=hspd1 PE=1 SV=1	5.41	61424.7	5139.41	23	61.74
F1Q9D2	F1Q9D2_DANRE	cpne3	Copine III OS=Danio rerio (Zebrafish) (Brachydanio rerio) OX=7955 GN=cpne3 PE=1 SV=2	5.75	61260.7	278.614	2	3.33
B0V0X1	B0V0X1_DANRE	pccb	Propionyl-CoA carboxylase subunit beta OS=Danio rerio (Zebrafish) (Brachydanio rerio) OX=7955 GN=pccb PE=1 SV=1	7.75	61252.9	1696.99	20	48.83
Q7T2P2	Q7T2P2_DANRE	cct3	T-complex protein 1 subunit gamma OS=Danio rerio (Zebrafish) (Brachydanio rerio) OX=7955 GN=cct3 PE=1 SV=1	5.67	60853	1448.77	16	35.36
Q5TYP7	Q5TYP7_DANRE	ehd3	EH-domain-containing 3 OS=Danio rerio (Zebrafish) (Brachydanio rerio) OX=7955 GN=ehd3 PE=1 SV=1	6.39	60850.3	1503.91	18	44.11
Q1LW94	Q1LW94_DANRE	mpp6b	Membrane protein_ palmitoylated 6b (MAGUK p55 subfamily member 6) OS=Danio rerio (Zebrafish) (Brachydanio rerio) OX=7955 GN=mpp6b PE=1 SV=3	5.74	60815.7	771.66	9	16.88
Q803P2	Q803P2_DANRE	tcp1	T-complex 1 OS=Danio rerio (Zebrafish) (Brachydanio rerio) OX=7955 GN=tcp1 PE=1 SV=1	5.9	60774.8	932.146	16	35.13
Q6P3L9	Q6P3L9_DANRE	glud1b	ELFV_dehydrog domain-containing protein OS=Danio rerio (Zebrafish) (Brachydanio rerio) OX=7955 GN=glud1b PE=1 SV=1	8.32	60376.6	1577.71	13	27.12
B3DKJ0	B3DKJ0_DANRE	cct7	T-complex protein 1 subunit eta OS=Danio rerio (Zebrafish) (Brachydanio rerio) OX=7955 GN=cct7 PE=1 SV=1	7.12	60277.3	656.247	13	32.91
A0A286Y8I9	A0A286Y8I9_DANRE	slc2a3a	MFS domain-containing protein OS=Danio rerio (Zebrafish) (Brachydanio rerio) OX=7955 GN=slc2a3a PE=1 SV=1	7.99	60208.8	1132.4	6	13.64
F1RC82	F1RC82_DANRE	nectin1b	Nectin cell adhesion molecule 1b OS=Danio rerio (Zebrafish) (Brachydanio rerio) OX=7955 GN=nectin1b PE=1 SV=3	8.07	60154.7	379.08	5	12.24
Q66HW2	Q66HW2_DANRE	ehd1b	EH-domain containing 1 OS=Danio rerio (Zebrafish) (Brachydanio rerio) OX=7955 GN=ehd1b PE=1 SV=1	5.97	60064.2	549.472	7	15.04
Q6NVI6	Q6NVI6_DANRE	cct5	Chaperonin-containing TCP1_ subunit 5 (epsilon) OS=Danio rerio (Zebrafish) (Brachydanio rerio) OX=7955 GN=cct5 PE=1 SV=1	5.24	59965.1	355.79	5	11.46
Q9PT92	CATA_DANRE	cat	Catalase OS=Danio rerio (Zebrafish) (Brachydanio rerio) OX=7955 GN=cat PE=2 SV=1	8.09	59939.4	987.154	9	19.96
Q08BA1	Q08BA1_DANRE	atp5fa1	ATP synthase subunit alpha OS=Danio rerio (Zebrafish) (Brachydanio rerio) OX=7955 GN=atp5fa1 PE=1 SV=1	9.45	59915	14782.2	24	53.18
F1QD93	F1QD93_DANRE	ppp3ca	Serine/threonine-protein phosphatase OS=Danio rerio (Zebrafish) (Brachydanio rerio) OX=7955 GN=ppp3ca PE=1 SV=1	5.13	59840	1923.61	11	23.03
F1QNY5	F1QNY5_DANRE	cpne1	C2 domain-containing protein OS=Danio rerio (Zebrafish) (Brachydanio rerio) OX=7955 GN=cpne1 PE=1 SV=1	5.64	59831.6	580.089	8	15.92
A0A0R4IFL5	A0A0R4IFL5_DANRE	ENSDARG00000099653	Proteasome 26S subunit_ non-ATPase 2 OS=Danio rerio (Zebrafish) (Brachydanio rerio) OX=7955 GN=ENSDARG00000099653 PE=1 SV=2	5.64	59826.6	562.344	11	25.96
Q6TGS6	SYYC_DANRE	yars1	Tyrosine--tRNA ligase_ cytoplasmic OS=Danio rerio (Zebrafish) (Brachydanio rerio) OX=7955 GN=yars1 PE=2 SV=2	5.86	59818.8	566.509	13	25.52
E7F2I5	E7F2I5_DANRE	si:ch73-61d6.3	Occludin OS=Danio rerio (Zebrafish) (Brachydanio rerio) OX=7955 GN=si:ch73-61d6.3 PE=3 SV=3	7.5	59760	675.853	6	16.73
Q6NSN2	AOF_DANRE	mao	Amine oxidase [flavin-containing] OS=Danio rerio (Zebrafish) (Brachydanio rerio) OX=7955 GN=mao PE=1 SV=1	8.8	59392.2	506.243	5	13.22
D7RVS0	D7RVS0_DANRE	slc1a3b	Amino acid transporter OS=Danio rerio (Zebrafish) (Brachydanio rerio) OX=7955 GN=slc1a3b PE=1 SV=1	7.94	59370.9	339.545	3	10.43
Q6DRC0	SYSC_DANRE	sars1	Serine--tRNA ligase_ cytoplasmic OS=Danio rerio (Zebrafish) (Brachydanio rerio) OX=7955 GN=sars1 PE=1 SV=1	5.65	59174.3	2465.94	17	40.19
A1L1T3	A1L1T3_DANRE	slc32a1	Aa_trans domain-containing protein OS=Danio rerio (Zebrafish) (Brachydanio rerio) OX=7955 GN=slc32a1 PE=1 SV=1	6.03	59079.5	217.393	3	6.23
A0A0R4IHV1	A0A0R4IHV1_DANRE	pkmb	Pyruvate kinase OS=Danio rerio (Zebrafish) (Brachydanio rerio) OX=7955 GN=pkmb PE=1 SV=1	6.95	58910.7	1207.71	7	20.19
A0A286Y951	A0A286Y951_DANRE	nefla	IF rod domain-containing protein OS=Danio rerio (Zebrafish) (Brachydanio rerio) OX=7955 GN=nefla PE=1 SV=2	4.47	58866.8	7626.97	25	52.5
A0A0R4IGP6	A0A0R4IGP6_DANRE	pkma	Pyruvate kinase OS=Danio rerio (Zebrafish) (Brachydanio rerio) OX=7955 GN=pkma PE=1 SV=1	6.07	58627.3	20502.7	23	58.46
E7F169	E7F169_DANRE	ppp3cb	Serine/threonine-protein phosphatase OS=Danio rerio (Zebrafish) (Brachydanio rerio) OX=7955 GN=ppp3cb PE=3 SV=2	5.43	58569.8	1767.81	7	15.07
A0A286YA34	A0A286YA34_DANRE	ppp3cca	Serine/threonine-protein phosphatase OS=Danio rerio (Zebrafish) (Brachydanio rerio) OX=7955 GN=ppp3cca PE=1 SV=2	5.84	58295.1	1636.54	6	13.19
E9QGU4	E9QGU4_DANRE	cct6a	Chaperonin-containing TCP1_ subunit 6A (zeta 1) OS=Danio rerio (Zebrafish) (Brachydanio rerio) OX=7955 GN=cct6a PE=1 SV=1	7	58023.2	649.478	12	31.26
A3KQS4	MINY1_DANRE	mindy1	Ubiquitin carboxyl-terminal hydrolase MINDY-1 OS=Danio rerio (Zebrafish) (Brachydanio rerio) OX=7955 GN=mindy1 PE=3 SV=1	4.37	57993.2	445.919	4	7.69
Q6NWY2	Q6NWY2_DANRE	oxsr1b	Protein kinase domain-containing protein OS=Danio rerio (Zebrafish) (Brachydanio rerio) OX=7955 GN=oxsr1b PE=1 SV=1	5.91	57618.4	218.491	4	11.35
E7FE90	E7FE90_DANRE	fetub	Fetuin B OS=Danio rerio (Zebrafish) (Brachydanio rerio) OX=7955 GN=fetub PE=1 SV=1	6.34	57548.7	2561.1	10	21.84
Q6PH46	Q6PH46_DANRE	cct4	T-complex protein 1 subunit delta OS=Danio rerio (Zebrafish) (Brachydanio rerio) OX=7955 GN=cct4 PE=1 SV=1	6.41	57543.7	526.192	10	25.7
A0A286Y9N9	A0A286Y9N9_DANRE	snap91b	ENTH domain-containing protein OS=Danio rerio (Zebrafish) (Brachydanio rerio) OX=7955 GN=snap91b PE=1 SV=2	5.71	57474.4	3121.24	13	26.79
A0A2R8Q531	A0A2R8Q531_DANRE	slc38a3a	Aa_trans domain-containing protein OS=Danio rerio (Zebrafish) (Brachydanio rerio) OX=7955 GN=slc38a3a PE=1 SV=1	6.12	57393.9	384.267	5	11.52
A2BGR9	A2BGR9_DANRE	aldh2.1	Aldedh domain-containing protein OS=Danio rerio (Zebrafish) (Brachydanio rerio) OX=7955 GN=aldh2.1 PE=1 SV=1	5.78	57224	701.107	11	27.91
A5PLJ7	A5PLJ7_DANRE	oxsr1a	Protein kinase domain-containing protein OS=Danio rerio (Zebrafish) (Brachydanio rerio) OX=7955 GN=oxsr1a PE=1 SV=1	5.57	57098.1	262.249	3	6.6
E7FD40	E7FD40_DANRE	bin1a	Bridging integrator 1a OS=Danio rerio (Zebrafish) (Brachydanio rerio) OX=7955 GN=bin1a PE=1 SV=3	4.53	57091.3	360.738	4	11.79
A0A0R4IPV5	A0A0R4IPV5_DANRE	p4hb	Protein disulfide-isomerase OS=Danio rerio (Zebrafish) (Brachydanio rerio) OX=7955 GN=p4hb PE=1 SV=2	4.35	57033.2	1249.8	14	31.63
Q9MIY8	COX1_DANRE	mt-co1	Cytochrome c oxidase subunit 1 OS=Danio rerio (Zebrafish) (Brachydanio rerio) OX=7955 GN=mt-co1 PE=2 SV=1	6.06	56863.1	735.626	3	7.56
A4FUM8	A4FUM8_DANRE	atp6v1b2	Vacuolar proton pump subunit B OS=Danio rerio (Zebrafish) (Brachydanio rerio) OX=7955 GN=atp6v1b2 PE=1 SV=1	5.37	56819.9	3881.85	17	41.26
A9JTD2	A9JTD2_DANRE	kcna2b	BTB domain-containing protein OS=Danio rerio (Zebrafish) (Brachydanio rerio) OX=7955 GN=kcna2b PE=2 SV=1	4.5	56779.7	1781.14	6	12.93
A0A0R4ISJ9	A0A0R4ISJ9_DANRE	sc:d217	Sc:d217 OS=Danio rerio (Zebrafish) (Brachydanio rerio) OX=7955 GN=sc:d217 PE=4 SV=2	9.83	56693.1	500.324	8	19.64
E7F8M2	E7F8M2_DANRE	kcna2a	BTB domain-containing protein OS=Danio rerio (Zebrafish) (Brachydanio rerio) OX=7955 GN=kcna2a PE=3 SV=2	4.47	56457.3	1897.52	7	15.21
Q1LY10	FSD1_DANRE	fsd1	Fibronectin type III and SPRY domain-containing protein 1 OS=Danio rerio (Zebrafish) (Brachydanio rerio) OX=7955 GN=fsd1 PE=3 SV=1	6.34	56332.2	330.283	4	10.71
Q6PC68	Q6PC68_DANRE	atp6v1ba	Vacuolar proton pump subunit B OS=Danio rerio (Zebrafish) (Brachydanio rerio) OX=7955 GN=atp6v1ba PE=1 SV=1	5.25	56328.1	2349.46	10	23.12
E7FEJ3	E7FEJ3_DANRE	kcna1b	BTB domain-containing protein OS=Danio rerio (Zebrafish) (Brachydanio rerio) OX=7955 GN=kcna1b PE=3 SV=1	4.8	56307.3	1931.93	7	15.82
I3IRW7	I3IRW7_DANRE	abat	4-aminobutyrate aminotransferase OS=Danio rerio (Zebrafish) (Brachydanio rerio) OX=7955 GN=abat PE=1 SV=1	7.54	56300	1979.17	15	36.2
E7FFE9	E7FFE9_DANRE	kcna1a	BTB domain-containing protein OS=Danio rerio (Zebrafish) (Brachydanio rerio) OX=7955 GN=kcna1a PE=3 SV=1	4.87	56277.4	3053.71	11	25.41
Q7ZVB2	A9A1A_DANRE	aldh9a1a	4-trimethylaminobutyraldehyde dehydrogenase A OS=Danio rerio (Zebrafish) (Brachydanio rerio) OX=7955 GN=aldh9a1a PE=2 SV=1	6.17	56117.4	523.643	8	17.72
Q6P3H9	Q6P3H9_DANRE	slc3a2b	Aamy domain-containing protein OS=Danio rerio (Zebrafish) (Brachydanio rerio) OX=7955 GN=slc3a2b PE=1 SV=1	4.95	56044	2205.65	16	43.65
A0A2R8Q5U6	A0A2R8Q5U6_DANRE	uqcrc1	Ubiquinol-cytochrome c reductase core protein 1 OS=Danio rerio (Zebrafish) (Brachydanio rerio) OX=7955 GN=uqcrc1 PE=1 SV=1	6.81	56002.8	1318.61	14	39.36
B0R0V8	B0R0V8_DANRE	atp6v1h	V-type proton ATPase subunit H OS=Danio rerio (Zebrafish) (Brachydanio rerio) OX=7955 GN=atp6v1h PE=1 SV=1	6.01	55660.4	1231.23	12	29.73
X1WBM4	X1WBM4_DANRE	aldh3a1	Aldehyde dehydrogenase OS=Danio rerio (Zebrafish) (Brachydanio rerio) OX=7955 GN=aldh3a1 PE=3 SV=1	7.82	55572.3	525.309	6	12.88
E7FEE4	E7FEE4_DANRE	wdr37	WD_REPEATS_REGION domain-containing protein OS=Danio rerio (Zebrafish) (Brachydanio rerio) OX=7955 GN=wdr37 PE=1 SV=1	6.83	55412	287.989	3	5.67
F1QET7	F1QET7_DANRE	fscn1a	Fascin OS=Danio rerio (Zebrafish) (Brachydanio rerio) OX=7955 GN=fscn1a PE=1 SV=1	6.12	55324.7	236.203	4	8.15
A8WGC6	A8WGC6_DANRE	atp5f1b	ATP synthase subunit beta OS=Danio rerio (Zebrafish) (Brachydanio rerio) OX=7955 GN=atp5f1b PE=1 SV=1	4.97	55244.4	21714.3	18	49.52
F1R116	F1R116_DANRE	gpr37l1b	G_PROTEIN_RECEP_F1_2 domain-containing protein OS=Danio rerio (Zebrafish) (Brachydanio rerio) OX=7955 GN=gpr37l1b PE=1 SV=1	4.86	55239	611.337	2	4.11
Q6NYE1	Q6NYE1_DANRE	fgb	Fibrinogen C-terminal domain-containing protein OS=Danio rerio (Zebrafish) (Brachydanio rerio) OX=7955 GN=fgb PE=1 SV=1	7.76	55206	210.056	3	9.69
A0A0A0MPL5	A0A0A0MPL5_DANRE	fscn1b	Fascin OS=Danio rerio (Zebrafish) (Brachydanio rerio) OX=7955 GN=fscn1b PE=1 SV=1	6.98	55111.5	334.232	7	16.4
Q7SX99	FUMH_DANRE	fh	Fumarate hydratase_ mitochondrial OS=Danio rerio (Zebrafish) (Brachydanio rerio) OX=7955 GN=fh PE=2 SV=1	9.39	55032.2	2044.33	10	29.27
E7F2G0	E7F2G0_DANRE	camk2a	Protein kinase domain-containing protein OS=Danio rerio (Zebrafish) (Brachydanio rerio) OX=7955 GN=camk2a PE=1 SV=2	6.64	54704	577.264	8	16.11
A2ATX5	A2ATX5_DANRE	inaa	IF rod domain-containing protein OS=Danio rerio (Zebrafish) (Brachydanio rerio) OX=7955 GN=inaa PE=1 SV=1	5.32	54641.6	11798.4	28	59.92
Q6AZA2	Q6AZA2_DANRE	ndufv1	NADH dehydrogenase [ubiquinone] flavoprotein 1_ mitochondrial OS=Danio rerio (Zebrafish) (Brachydanio rerio) OX=7955 GN=ndufv1 PE=1 SV=1	8.34	54546	542.969	9	17.07
F1Q8F1	F1Q8F1_DANRE	inab	IF rod domain-containing protein OS=Danio rerio (Zebrafish) (Brachydanio rerio) OX=7955 GN=inab PE=1 SV=1	5.05	54195.3	20629.6	32	60.13
Q6TNU6	Q6TNU6_DANRE	dldh	Dihydrolipoyl dehydrogenase OS=Danio rerio (Zebrafish) (Brachydanio rerio) OX=7955 GN=dldh PE=1 SV=1	7.28	54191	2218.78	14	38.46
Q285P3	Q285P3_DANRE	slc2a1a	MFS domain-containing protein OS=Danio rerio (Zebrafish) (Brachydanio rerio) OX=7955 GN=slc2a1a PE=1 SV=1	7.19	54174.5	801.667	4	8.81
A0A0R4IT69	A0A0R4IT69_DANRE	dctn4	Dynactin 4 OS=Danio rerio (Zebrafish) (Brachydanio rerio) OX=7955 GN=dctn4 PE=1 SV=1	7.41	54093.6	265.568	2	6.64
B3DIW6	B3DIW6_DANRE	ZFIN:ZDB-GENE-081022-126	ENTH domain-containing protein OS=Danio rerio (Zebrafish) (Brachydanio rerio) OX=7955 GN=ZFIN:ZDB-GENE-081022-126 PE=1 SV=1	4.47	53834.9	723.148	8	22.02
Q8JFV8	VAT1_DANRE	vat1	Synaptic vesicle membrane protein VAT-1 homolog OS=Danio rerio (Zebrafish) (Brachydanio rerio) OX=7955 GN=vat1 PE=2 SV=1	6.42	53791.2	10777.4	20	53.72
F1Q7L6	F1Q7L6_DANRE	slc3a2a	Aamy domain-containing protein OS=Danio rerio (Zebrafish) (Brachydanio rerio) OX=7955 GN=slc3a2a PE=1 SV=2	5.38	53379.9	347.459	3	6.8
A2CEP6	A2CEP6_DANRE	pip5kl1	PIPK domain-containing protein OS=Danio rerio (Zebrafish) (Brachydanio rerio) OX=7955 GN=pip5kl1 PE=4 SV=2	7.39	53376.6	286.756	3	10.07
F1Q4N4	F1Q4N4_DANRE	ndufs2	Complex1_49kDa domain-containing protein OS=Danio rerio (Zebrafish) (Brachydanio rerio) OX=7955 GN=ndufs2 PE=1 SV=1	6.42	53169.1	2121.15	10	29.53
F1QI60	F1QI60_DANRE	rufy3	RUN domain-containing protein OS=Danio rerio (Zebrafish) (Brachydanio rerio) OX=7955 GN=rufy3 PE=1 SV=1	5.03	52886.3	200.055	2	5.11
F1QAM8	F1QAM8_DANRE	vim	IF rod domain-containing protein OS=Danio rerio (Zebrafish) (Brachydanio rerio) OX=7955 GN=vim PE=1 SV=1	4.91	52594.8	13701.8	26	58.68
A0A1D5NSP7	A0A1D5NSP7_DANRE	cacna2d2a	VWFA domain-containing protein OS=Danio rerio (Zebrafish) (Brachydanio rerio) OX=7955 GN=cacna2d2a PE=1 SV=1	6.06	52199.5	376.504	6	12.86
F1R9A7	F1R9A7_DANRE	atp6ap1a	ATPase H+-transporting accessory protein 1a OS=Danio rerio (Zebrafish) (Brachydanio rerio) OX=7955 GN=atp6ap1a PE=1 SV=1	5.55	51983.1	1522.37	10	24.25
Q7ZVY5	CISY_DANRE	cs	Citrate synthase_ mitochondrial OS=Danio rerio (Zebrafish) (Brachydanio rerio) OX=7955 GN=cs PE=2 SV=1	7.85	51979.5	4610.22	13	29.49
F8W2N0	F8W2N0_DANRE	anxa11b	Annexin OS=Danio rerio (Zebrafish) (Brachydanio rerio) OX=7955 GN=anxa11b PE=1 SV=1	7.12	51925.5	302.594	4	8.87
A0A2R8RVU0	A0A2R8RVU0_DANRE	tuba4l	Tubulin alpha chain OS=Danio rerio (Zebrafish) (Brachydanio rerio) OX=7955 GN=tuba4l PE=1 SV=1	4.79	51831.1	8241.56	13	32.68
Q9MIY1	NU4M_DANRE	mt-nd4	NADH-ubiquinone oxidoreductase chain 4 OS=Danio rerio (Zebrafish) (Brachydanio rerio) OX=7955 GN=mt-nd4 PE=3 SV=1	9.41	51814.4	340.294	3	9.78
Q6PHG2	HEMO_DANRE	hpx	Hemopexin OS=Danio rerio (Zebrafish) (Brachydanio rerio) OX=7955 GN=hpx PE=2 SV=2	6.19	51654.1	5948.44	13	40.94
Q502Q7	Q502Q7_DANRE	prph	IF rod domain-containing protein OS=Danio rerio (Zebrafish) (Brachydanio rerio) OX=7955 GN=prph PE=2 SV=1	5.19	51598.9	2897.28	22	49.77
A0A0R4IGN3	A0A0R4IGN3_DANRE	pdia3	Protein disulfide-isomerase OS=Danio rerio (Zebrafish) (Brachydanio rerio) OX=7955 GN=pdia3 PE=1 SV=1	6.79	51535	398.772	6	17.21
Q58EE9	GFAP_DANRE	gfap	Glial fibrillary acidic protein OS=Danio rerio (Zebrafish) (Brachydanio rerio) OX=7955 GN=gfap PE=1 SV=2	5.17	51306.5	2817.55	23	54.28
Q6TNT9	Q6TNT9_DANRE	gdi2	Rab GDP dissociation inhibitor OS=Danio rerio (Zebrafish) (Brachydanio rerio) OX=7955 GN=gdi2 PE=1 SV=1	5.49	51043.3	1564.23	12	33.71
A0A2R8RKC7	A0A2R8RKC7_DANRE	eef1a2	Elongation factor 1-alpha OS=Danio rerio (Zebrafish) (Brachydanio rerio) OX=7955 GN=eef1a2 PE=1 SV=1	9.5	51031.6	1301	6	15.77
Q4VBU0	Q4VBU0_DANRE	bckdha	2-oxoisovalerate dehydrogenase subunit alpha OS=Danio rerio (Zebrafish) (Brachydanio rerio) OX=7955 GN=bckdha PE=1 SV=1	6.42	51007.3	534.263	5	11.88
A2AR68	A2AR68_DANRE	gdi1	Rab GDP dissociation inhibitor OS=Danio rerio (Zebrafish) (Brachydanio rerio) OX=7955 GN=gdi1 PE=1 SV=1	4.78	50930.7	3316.06	21	67.34
F1QKY8	F1QKY8_DANRE	tubb2	Tubulin beta chain OS=Danio rerio (Zebrafish) (Brachydanio rerio) OX=7955 GN=tubb2 PE=1 SV=1	4.57	50906	19190.9	19	57.46
A0A2R9YJM4	A0A2R9YJM4_DANRE	pacsin1a	Protein kinase C and casein kinase substrate in neurons 1a OS=Danio rerio (Zebrafish) (Brachydanio rerio) OX=7955 GN=pacsin1a PE=1 SV=1	5.16	50851.2	1661.82	10	27.85
Q6PC95	Q6PC95_DANRE	tuba8l2	Tubulin alpha chain OS=Danio rerio (Zebrafish) (Brachydanio rerio) OX=7955 GN=tuba8l2 PE=1 SV=1	4.84	50843.1	12621.7	18	54.12
Q6P972	Q6P972_DANRE	tuba2	Tubulin alpha chain OS=Danio rerio (Zebrafish) (Brachydanio rerio) OX=7955 GN=tuba2 PE=1 SV=1	4.72	50777.9	20926.1	20	63.19
B8JLR6	B8JLR6_DANRE	si:ch211-251b21.1	Si:ch211-251b21.1 OS=Danio rerio (Zebrafish) (Brachydanio rerio) OX=7955 GN=si:ch211-251b21.1 PE=1 SV=1	7.78	50773.2	2365.81	10	27.07
Q6P969	Q6P969_DANRE	eef1a1a	Elongation factor 1-alpha OS=Danio rerio (Zebrafish) (Brachydanio rerio) OX=7955 GN=eef1a1a PE=1 SV=1	9.63	50624.2	2212	11	32.9
A0A0R4IXC8	A0A0R4IXC8_DANRE	tubb6	Tubulin beta chain OS=Danio rerio (Zebrafish) (Brachydanio rerio) OX=7955 GN=tubb6 PE=1 SV=1	4.54	50603.8	8031.52	8	18.12
Q6PBI0	Q6PBI0_DANRE	sucla2	Succinate--CoA ligase [ADP-forming] subunit beta_ mitochondrial OS=Danio rerio (Zebrafish) (Brachydanio rerio) OX=7955 GN=sucla2 PE=1 SV=1	6.55	50430.3	2302.49	13	37.12
Q92005	EF1A_DANRE	eef1a	Elongation factor 1-alpha OS=Danio rerio (Zebrafish) (Brachydanio rerio) OX=7955 GN=eef1a PE=2 SV=1	9.62	50332.9	2128.29	12	35.93
A0A0R4IPH2	A0A0R4IPH2_DANRE	tubb2b	Tubulin beta chain OS=Danio rerio (Zebrafish) (Brachydanio rerio) OX=7955 GN=tubb2b PE=1 SV=1	4.6	50245.3	23303.3	22	68.76
F1QIC8	F1QIC8_DANRE	LOC100004582	Uncharacterized protein OS=Danio rerio (Zebrafish) (Brachydanio rerio) OX=7955 GN=LOC100004582 PE=1 SV=2	5.68	50193.5	1048.66	9	25.39
Q6NW90	Q6NW90_DANRE	tubb5	Tubulin beta chain OS=Danio rerio (Zebrafish) (Brachydanio rerio) OX=7955 GN=tubb5 PE=1 SV=1	4.59	50129.1	18887.7	18	56.08
A0JMF4	A0JMF4_DANRE	sept15	Septin-type G domain-containing protein OS=Danio rerio (Zebrafish) (Brachydanio rerio) OX=7955 GN=sept15 PE=1 SV=1	9	50106.5	792.796	8	23.31
F1R4K1	F1R4K1_DANRE	ZFIN:ZDB-GENE-060929-220	Tubulin beta chain OS=Danio rerio (Zebrafish) (Brachydanio rerio) OX=7955 GN=ZFIN:ZDB-GENE-060929-220 PE=1 SV=1	4.62	50103.2	25350.9	20	63.51
Q6PE34	Q6PE34_DANRE	ZFIN:ZDB-GENE-030131-7741	Tubulin beta chain OS=Danio rerio (Zebrafish) (Brachydanio rerio) OX=7955 GN=ZFIN:ZDB-GENE-030131-7741 PE=1 SV=1	4.62	50091.2	27564.1	21	67.57
A0A2R8RVI8	A0A2R8RVI8_DANRE	pip4k2aa	PIPK domain-containing protein OS=Danio rerio (Zebrafish) (Brachydanio rerio) OX=7955 GN=pip4k2aa PE=1 SV=1	6.26	49997.7	318.839	6	18.54
F1RAN8	F1RAN8_DANRE	rap1gds1	Rap1 GTPase-GDP dissociation stimulator 1 OS=Danio rerio (Zebrafish) (Brachydanio rerio) OX=7955 GN=rap1gds1 PE=1 SV=2	4.82	49922.5	481.607	5	13.41
A0A0R4IPQ7	A0A0R4IPQ7_DANRE	sept6	Septin-type G domain-containing protein OS=Danio rerio (Zebrafish) (Brachydanio rerio) OX=7955 GN=sept6 PE=1 SV=2	6.78	49900.7	665.58	8	24.07
A3KQR0	A3KQR0_DANRE	acadl	Acyl-CoA dehydrogenase long chain OS=Danio rerio (Zebrafish) (Brachydanio rerio) OX=7955 GN=acadl PE=1 SV=1	8.24	49795.1	264.214	2	5.2
Q6YBS2	Q6YBS2_DANRE	cap1	Adenylyl cyclase-associated protein OS=Danio rerio (Zebrafish) (Brachydanio rerio) OX=7955 GN=cap1 PE=1 SV=1	8.46	49738.5	838.86	7	18.36
Q5BJ17	Q5BJ17_DANRE	tufm	Elongation factor Tu OS=Danio rerio (Zebrafish) (Brachydanio rerio) OX=7955 GN=tufm PE=1 SV=1	6.49	49701.2	1746.52	16	48.21
Q7ZZ76	Q7ZZ76_DANRE	flot1a	Flotillin OS=Danio rerio (Zebrafish) (Brachydanio rerio) OX=7955 GN=flot1a PE=1 SV=1	6.17	49534	375.374	4	9.59
F1QJE0	F1QJE0_DANRE	uqcrc2a	Ubiquinol-cytochrome c reductase core protein 2a OS=Danio rerio (Zebrafish) (Brachydanio rerio) OX=7955 GN=uqcrc2a PE=1 SV=2	7.34	49474.1	5267.46	12	36.52
A0A0G2KQA6	A0A0G2KQA6_DANRE	sept4b	Septin-type G domain-containing protein OS=Danio rerio (Zebrafish) (Brachydanio rerio) OX=7955 GN=sept4b PE=1 SV=2	4.97	49377.2	942.132	5	12.62
A4FUM1	SEP8B_DANRE	sept8b	Septin-8-B OS=Danio rerio (Zebrafish) (Brachydanio rerio) OX=7955 GN=sept8b PE=2 SV=1	5.6	49327	382.236	4	11.58
F1QFQ6	F1QFQ6_DANRE	dlst	Lipoyl-binding domain-containing protein OS=Danio rerio (Zebrafish) (Brachydanio rerio) OX=7955 GN=dlst PE=1 SV=1	8.92	49025.4	1283.14	8	19.21
A0A2R8Q784	A0A2R8Q784_DANRE	cnp	2'_3'-cyclic nucleotide 3' phosphodiesterase OS=Danio rerio (Zebrafish) (Brachydanio rerio) OX=7955 GN=cnp PE=1 SV=1	4.32	48944.2	427.684	5	17.38
B0UXL2	B0UXL2_DANRE	idh1	Isocitrate dehydrogenase [NADP] OS=Danio rerio (Zebrafish) (Brachydanio rerio) OX=7955 GN=idh1 PE=1 SV=1	7.69	48847	841.589	4	8.86
F1Q5S2	F1Q5S2_DANRE	proza	Protein Z_ vitamin K-dependent plasma glycoprotein a OS=Danio rerio (Zebrafish) (Brachydanio rerio) OX=7955 GN=proza PE=3 SV=1	6.3	48674.6	952.464	8	24.41
A0A2R8RRC9	A0A2R8RRC9_DANRE	hadhb	Hydroxyacyl-CoA dehydrogenase trifunctional multienzyme complex subunit beta OS=Danio rerio (Zebrafish) (Brachydanio rerio) OX=7955 GN=hadhb PE=1 SV=1	9.97	48550.2	1344.58	11	31.58
Q803T5	Q803T5_DANRE	ahcy	AdoHcyase_NAD domain-containing protein OS=Danio rerio (Zebrafish) (Brachydanio rerio) OX=7955 GN=ahcy PE=1 SV=1	6.37	48534.8	1924.2	10	25.4
F1R5C0	F1R5C0_DANRE	syt2a	Synaptotagmin IIa OS=Danio rerio (Zebrafish) (Brachydanio rerio) OX=7955 GN=syt2a PE=1 SV=1	8.83	48486.2	4841.02	15	36.74
A3KQL1	A3KQL1_DANRE	necab2	N-terminal EF-hand calcium-binding protein 2 OS=Danio rerio (Zebrafish) (Brachydanio rerio) OX=7955 GN=necab2 PE=1 SV=2	4.98	48359.9	466.619	5	13.08
Q6IQ59	Q6IQ59_DANRE	uqcrc2b	Ubiquinol-cytochrome c reductase core protein 2b OS=Danio rerio (Zebrafish) (Brachydanio rerio) OX=7955 GN=uqcrc2b PE=1 SV=1	8.52	48350.9	5087.88	16	49.34
F1QPB5	F1QPB5_DANRE	sept5a	Septin-type G domain-containing protein OS=Danio rerio (Zebrafish) (Brachydanio rerio) OX=7955 GN=sept5a PE=1 SV=3	6.98	48237.9	1241.9	8	22.68
A0A0G2KSS0	A0A0G2KSS0_DANRE	ENSDARG00000099648	AMP-binding domain-containing protein OS=Danio rerio (Zebrafish) (Brachydanio rerio) OX=7955 GN=ENSDARG00000099648 PE=1 SV=2	6.73	48227.3	634.4	6	15.02
Q7SYK7	Q7SYK7_DANRE	got2a	Aspartate aminotransferase OS=Danio rerio (Zebrafish) (Brachydanio rerio) OX=7955 GN=got2a PE=1 SV=1	9.63	47872.1	8952.39	22	63.55
Q6TH14	Q6TH14_DANRE	eno3	Enolase 1_ (Alpha) OS=Danio rerio (Zebrafish) (Brachydanio rerio) OX=7955 GN=eno3 PE=1 SV=1	6.28	47871.3	4884.44	11	31.41
F1QCD4	F1QCD4_DANRE	got2b	Aspartate aminotransferase OS=Danio rerio (Zebrafish) (Brachydanio rerio) OX=7955 GN=got2b PE=1 SV=1	8.72	47809.7	15399.1	24	69.86
Q5TZ27	Q5TZ27_DANRE	syt1a	Synaptotagmin Ia OS=Danio rerio (Zebrafish) (Brachydanio rerio) OX=7955 GN=syt1a PE=1 SV=1	9.36	47682.1	6921.84	16	46.06
Q6PC89	Q6PC89_DANRE	eno1b	Enolase 1b_ (alpha) OS=Danio rerio (Zebrafish) (Brachydanio rerio) OX=7955 GN=eno1b PE=1 SV=1	4.57	47645.5	5123.33	12	42.73
A0A2R8Q1X2	A0A2R8Q1X2_DANRE	eno1a	Enolase 1a_ (alpha) OS=Danio rerio (Zebrafish) (Brachydanio rerio) OX=7955 GN=eno1a PE=1 SV=1	6.31	47645.3	13786.5	12	34.72
A0A2R8RHQ9	A0A2R8RHQ9_DANRE	gna11a	Guanine nucleotide-binding protein (G protein)_ alpha 11a (Gq class) OS=Danio rerio (Zebrafish) (Brachydanio rerio) OX=7955 GN=gna11a PE=1 SV=1	5.28	47517.2	5458.22	16	52.24
Q6PFT0	Q6PFT0_DANRE	flot2b	Flotillin OS=Danio rerio (Zebrafish) (Brachydanio rerio) OX=7955 GN=flot2b PE=1 SV=1	4.91	47368.4	1240.88	11	32.01
Q98TZ8	FLOT2_DANRE	flot2a	Flotillin-2a OS=Danio rerio (Zebrafish) (Brachydanio rerio) OX=7955 GN=flot2a PE=2 SV=2	4.97	47263.3	973.178	10	29.21
B0UXW0	B0UXW0_DANRE	pip4k2ab	PIPK domain-containing protein OS=Danio rerio (Zebrafish) (Brachydanio rerio) OX=7955 GN=pip4k2ab PE=1 SV=1	6.51	47186.4	355.087	4	13.32
Q6GQM9	Q6GQM9_DANRE	eno2	Eno2 protein OS=Danio rerio (Zebrafish) (Brachydanio rerio) OX=7955 GN=eno2 PE=1 SV=1	4.58	47183.2	4301.09	12	35.94
Q7ZUN7	Q7ZUN7_DANRE	ckmt1	Ckmt1 protein OS=Danio rerio (Zebrafish) (Brachydanio rerio) OX=7955 GN=ckmt1 PE=1 SV=1	7.86	47162.5	10905.3	18	50.36
A0A0R4IFJ7	A0A0R4IFJ7_DANRE	ckmt2a	Creatine kinase_ mitochondrial 2a (sarcomeric) OS=Danio rerio (Zebrafish) (Brachydanio rerio) OX=7955 GN=ckmt2a PE=1 SV=1	8.01	47145.8	1169.96	9	21.1
A2CG95	A2CG95_DANRE	acadm	Acyl-CoA dehydrogenase medium chain OS=Danio rerio (Zebrafish) (Brachydanio rerio) OX=7955 GN=acadm PE=1 SV=1	8.05	46807.4	584.191	4	10.56
A0A0G2L559	A0A0G2L559_DANRE	ENSDARG00000100145	Dynamin-type G domain-containing protein OS=Danio rerio (Zebrafish) (Brachydanio rerio) OX=7955 GN=ENSDARG00000100145 PE=1 SV=2	6.32	46777.2	3031.66	12	28.54
A0A2R8QMA3	A0A2R8QMA3_DANRE	pdk3a	Protein-serine/threonine kinase OS=Danio rerio (Zebrafish) (Brachydanio rerio) OX=7955 GN=pdk3a PE=3 SV=1	9.02	46654.4	314.847	5	14.32
Q8AW60	Q8AW60_DANRE	ivd	Isovaleryl Coenzyme A dehydrogenase OS=Danio rerio (Zebrafish) (Brachydanio rerio) OX=7955 GN=ivd PE=1 SV=1	7.74	46415.3	807.186	5	12.2
E9QGU5	E9QGU5_DANRE	kcnab2b	Aldo_ket_red domain-containing protein OS=Danio rerio (Zebrafish) (Brachydanio rerio) OX=7955 GN=kcnab2b PE=4 SV=1	9.13	46401.2	1050.07	9	28.16
Q7ZUW8	Q7ZUW8_DANRE	got1	Aspartate aminotransferase OS=Danio rerio (Zebrafish) (Brachydanio rerio) OX=7955 GN=got1 PE=1 SV=1	6.6	46267.7	5078.52	24	70.49
A0A2R8QAA8	A0A2R8QAA8_DANRE	pdha1a	Pyruvate dehydrogenase E1 component subunit alpha OS=Danio rerio (Zebrafish) (Brachydanio rerio) OX=7955 GN=pdha1a PE=1 SV=1	8.14	46213.5	6159.79	19	46.34
A4JYK5	A4JYK5_DANRE	nptnb	Neuroplastin b OS=Danio rerio (Zebrafish) (Brachydanio rerio) OX=7955 GN=nptnb PE=1 SV=1	8.55	46182.2	802.841	7	19.6
B0CLV3	B0CLV3_DANRE	cadm4	Cell adhesion molecule 4 OS=Danio rerio (Zebrafish) (Brachydanio rerio) OX=7955 GN=cadm4 PE=1 SV=1	7.04	46084.3	1117.97	5	16.46
Q7ZYY0	Q7ZYY0_DANRE	acad8	Acyl-CoA dehydrogenase family_ member 8 OS=Danio rerio (Zebrafish) (Brachydanio rerio) OX=7955 GN=acad8 PE=1 SV=1	7.93	46025.5	1188.3	10	34.45
E9QCQ6	E9QCQ6_DANRE	bcat2	Branched-chain-amino-acid aminotransferase OS=Danio rerio (Zebrafish) (Brachydanio rerio) OX=7955 GN=bcat2 PE=1 SV=1	7.4	45982	1637	10	30.79
Q6AZC1	Q6AZC1_DANRE	psmc5	AAA domain-containing protein OS=Danio rerio (Zebrafish) (Brachydanio rerio) OX=7955 GN=psmc5 PE=1 SV=1	7.41	45803.2	318.494	4	13.05
B0CLV6	B0CLV6_DANRE	cadm3	Cell adhesion molecule 3 OS=Danio rerio (Zebrafish) (Brachydanio rerio) OX=7955 GN=cadm3 PE=1 SV=1	4.8	45777.3	362.976	3	11.67
E7F842	E7F842_DANRE	kcnab2a	Aldo_ket_red domain-containing protein OS=Danio rerio (Zebrafish) (Brachydanio rerio) OX=7955 GN=kcnab2a PE=1 SV=2	8.45	45442.1	2499.43	13	48.13
A9C3T0	A9C3T0_DANRE	prkar2aa	Protein kinase_ cAMP-dependent_ regulatory_ type II_ alpha A OS=Danio rerio (Zebrafish) (Brachydanio rerio) OX=7955 GN=prkar2aa PE=1 SV=1	4.49	45260.9	416.774	4	11.34
Q7ZU42	OLA1_DANRE	ola1	Obg-like ATPase 1 OS=Danio rerio (Zebrafish) (Brachydanio rerio) OX=7955 GN=ola1 PE=2 SV=1	7.69	45243.9	647.807	5	13.89
F1QXV8	F1QXV8_DANRE	pgk1	Phosphoglycerate kinase OS=Danio rerio (Zebrafish) (Brachydanio rerio) OX=7955 GN=pgk1 PE=1 SV=1	6.53	45189.1	6058.7	16	50.12
B8A615	B8A615_DANRE	si:dkey-33c12.3	IF rod domain-containing protein OS=Danio rerio (Zebrafish) (Brachydanio rerio) OX=7955 GN=si:dkey-33c12.3 PE=1 SV=1	4.96	45121.7	14051.9	21	60.31
F1QJX7	F1QJX7_DANRE	gnas	GNAS complex locus OS=Danio rerio (Zebrafish) (Brachydanio rerio) OX=7955 GN=gnas PE=1 SV=1	7.51	44989.8	4683.51	11	33.77
Q803X7	Q803X7_DANRE	nap1l1	Nap1l1 protein OS=Danio rerio (Zebrafish) (Brachydanio rerio) OX=7955 GN=nap1l1 PE=1 SV=1	4.22	44762.3	261.887	2	7.27
Q6AZA0	THIL_DANRE	acat1	Acetyl-CoA acetyltransferase_ mitochondrial OS=Danio rerio (Zebrafish) (Brachydanio rerio) OX=7955 GN=acat1 PE=2 SV=1	9.23	44627.7	1318.3	13	43.33
Q7ZVK8	Q7ZVK8_DANRE	mapk3	Mitogen-activated protein kinase OS=Danio rerio (Zebrafish) (Brachydanio rerio) OX=7955 GN=mapk3 PE=1 SV=1	6.37	44498.7	931.332	7	20.15
Q6PBY0	GNB5B_DANRE	gnb5b	Guanine nucleotide-binding protein subunit beta-5b OS=Danio rerio (Zebrafish) (Brachydanio rerio) OX=7955 GN=gnb5b PE=2 SV=1	5.73	44466.7	191.954	2	5.82
F1QHJ3	F1QHJ3_DANRE	gna13b	Guanine nucleotide-binding protein (G protein)_ alpha 13b OS=Danio rerio (Zebrafish) (Brachydanio rerio) OX=7955 GN=gna13b PE=1 SV=1	6.55	44451.9	3780.21	14	41.64
Q7T385	VTC1A_DANRE	atp6v1c1a	V-type proton ATPase subunit C 1-A OS=Danio rerio (Zebrafish) (Brachydanio rerio) OX=7955 GN=atp6v1c1a PE=2 SV=1	7.32	44429	3568.26	18	48.83
A0A2R8QD06	A0A2R8QD06_DANRE	ndrg3a	Ndrg family member 3a OS=Danio rerio (Zebrafish) (Brachydanio rerio) OX=7955 GN=ndrg3a PE=1 SV=1	4.93	44010.9	1342.37	5	22.06
Q5XIY6	VTC1B_DANRE	atp6v1c1b	V-type proton ATPase subunit C 1-B OS=Danio rerio (Zebrafish) (Brachydanio rerio) OX=7955 GN=atp6v1c1b PE=2 SV=1	5.89	43999.7	2037.29	16	46.72
Q6AXI7	Q6AXI7_DANRE	acads	Acyl-CoA dehydrogenase short chain OS=Danio rerio (Zebrafish) (Brachydanio rerio) OX=7955 GN=acads PE=1 SV=1	7.92	43947.6	422.921	4	10.86
A0A2R8Q2X2	A0A2R8Q2X2_DANRE	slmapb	Sarcolemma-associated protein b OS=Danio rerio (Zebrafish) (Brachydanio rerio) OX=7955 GN=slmapb PE=1 SV=1	5.32	43942	1043.38	13	38.46
A0A140LG01	A0A140LG01_DANRE	myg1	Melanocyte proliferating gene 1 OS=Danio rerio (Zebrafish) (Brachydanio rerio) OX=7955 GN=myg1 PE=1 SV=1	6.72	43774.2	198.601	2	4.72
Q08BV9	Q08BV9_DANRE	atp8a1	PhoLip_ATPase_N domain-containing protein OS=Danio rerio (Zebrafish) (Brachydanio rerio) OX=7955 GN=atp8a1 PE=1 SV=1	7.75	43738.3	234.988	2	7.37
F1Q5R6	F1Q5R6_DANRE	si:dkey-27m7.4	IF rod domain-containing protein OS=Danio rerio (Zebrafish) (Brachydanio rerio) OX=7955 GN=si:dkey-27m7.4 PE=3 SV=3	6.03	43654.9	5178.27	17	46.13
Q1L9E4	Q1L9E4_DANRE	ctsd	Peptidase A1 domain-containing protein OS=Danio rerio (Zebrafish) (Brachydanio rerio) OX=7955 GN=ctsd PE=1 SV=1	6.27	43643.8	438.255	6	16.83
F1QD21	F1QD21_DANRE	ZFIN:ZDB-GENE-050306-20	Zgc:113337 OS=Danio rerio (Zebrafish) (Brachydanio rerio) OX=7955 GN=ZFIN:ZDB-GENE-050306-20 PE=4 SV=1	7.01	43626.9	767.21	4	13.14
F1QYP0	F1QYP0_DANRE	cadm2a	Cell adhesion molecule 2a OS=Danio rerio (Zebrafish) (Brachydanio rerio) OX=7955 GN=cadm2a PE=1 SV=2	5.52	43550.8	423.859	4	14.9
Q7ZU69	Q7ZU69_DANRE	psmd13	PCI domain-containing protein OS=Danio rerio (Zebrafish) (Brachydanio rerio) OX=7955 GN=psmd13 PE=1 SV=1	5.53	43421.1	541.698	6	16.14
A0A0R4IAH3	A0A0R4IAH3_DANRE	eci2	ACB domain-containing protein OS=Danio rerio (Zebrafish) (Brachydanio rerio) OX=7955 GN=eci2 PE=1 SV=1	8.67	43409.9	1027.16	5	19.13
Q5RHB8	Q5RHB8_DANRE	bcat1	Branched-chain-amino-acid aminotransferase OS=Danio rerio (Zebrafish) (Brachydanio rerio) OX=7955 GN=bcat1 PE=1 SV=1	6.25	43192.2	654.419	2	4.42
Q7ZUC7	PGES2_DANRE	ptges2	Prostaglandin E synthase 2 OS=Danio rerio (Zebrafish) (Brachydanio rerio) OX=7955 GN=ptges2 PE=2 SV=1	9.63	43191.7	861.19	8	21.22
F1QZA4	F1QZA4_DANRE	idh3g	Isocitrate dehydrogenase [NAD] subunit_ mitochondrial OS=Danio rerio (Zebrafish) (Brachydanio rerio) OX=7955 GN=idh3g PE=1 SV=1	9.13	43171.6	14019.1	9	30.95
Q8AY63	Q8AY63_DANRE	ckbb	Brain-subtype creatine kinase OS=Danio rerio (Zebrafish) (Brachydanio rerio) OX=7955 GN=ckbb PE=1 SV=1	5.42	43168.8	29288.5	19	63.78
Q08BV6	Q08BV6_DANRE	ckba	Creatine kinase_ brain a OS=Danio rerio (Zebrafish) (Brachydanio rerio) OX=7955 GN=ckba PE=1 SV=1	7.78	43151.3	16237.1	6	22.31
Q08BI9	MCU_DANRE	mcu	Calcium uniporter protein_ mitochondrial OS=Danio rerio (Zebrafish) (Brachydanio rerio) OX=7955 GN=mcu PE=1 SV=1	9.18	43149.3	1671.79	7	23.14
Q7T306	Q7T306_DANRE	ckmb	Ckmb protein OS=Danio rerio (Zebrafish) (Brachydanio rerio) OX=7955 GN=ckmb PE=1 SV=1	6.33	43136.9	7529.95	8	27.37
A4QNW7	PHIPL_DANRE	phyhipl	Phytanoyl-CoA hydroxylase-interacting protein-like OS=Danio rerio (Zebrafish) (Brachydanio rerio) OX=7955 GN=phyhipl PE=2 SV=1	5.86	43131.5	390.687	2	5.84
F6NP87	F6NP87_DANRE	ndufa9a	NmrA domain-containing protein OS=Danio rerio (Zebrafish) (Brachydanio rerio) OX=7955 GN=ndufa9a PE=1 SV=1	10.13	43073.9	3003.89	13	46.32
A2BHA3	A2BHA3_DANRE	ckma	Creatine kinase_ muscle a OS=Danio rerio (Zebrafish) (Brachydanio rerio) OX=7955 GN=ckma PE=1 SV=1	6.37	43042.8	8664.2	13	39.63
Q5RIH8	Q5RIH8_DANRE	serpina10a	SERPIN domain-containing protein OS=Danio rerio (Zebrafish) (Brachydanio rerio) OX=7955 GN=serpina10a PE=3 SV=1	4.8	42942	821.021	7	18.67
A2AR64	A2AR64_DANRE	rca2.1	Regulator of complement activation group 2 gene 1 OS=Danio rerio (Zebrafish) (Brachydanio rerio) OX=7955 GN=rca2.1 PE=1 SV=1	6.35	42873.1	1068.18	9	29.95
A1A5X6	A1A5X6_DANRE	phyhipla	Fibronectin type-III domain-containing protein OS=Danio rerio (Zebrafish) (Brachydanio rerio) OX=7955 GN=phyhipla PE=2 SV=1	6.22	42754.4	353.984	2	5.87
A0A2R8QPC9	A0A2R8QPC9_DANRE	idh3b	Isocitrate dehydrogenase [NAD] subunit_ mitochondrial OS=Danio rerio (Zebrafish) (Brachydanio rerio) OX=7955 GN=idh3b PE=1 SV=1	9.01	42728.2	1384.13	12	42.75
Q7T3C7	RT4I1_DANRE	rtn4ip1	Reticulon-4-interacting protein 1 homolog_ mitochondrial OS=Danio rerio (Zebrafish) (Brachydanio rerio) OX=7955 GN=rtn4ip1 PE=2 SV=2	8.71	42670.1	383.544	4	18.35
Q6P023	Q6P023_DANRE	mapk1	Mitogen-activated protein kinase OS=Danio rerio (Zebrafish) (Brachydanio rerio) OX=7955 GN=mapk1 PE=1 SV=1	6.23	42546.7	807.112	7	19.24
Q7ZVF2	Q7ZVF2_DANRE	glulb	Glutamine synthetase OS=Danio rerio (Zebrafish) (Brachydanio rerio) OX=7955 GN=glulb PE=1 SV=1	5.99	42536.6	2760.38	9	31.99
Q7ZUZ2	Q7ZUZ2_DANRE	actr1	Actin-related protein 1_ centractin OS=Danio rerio (Zebrafish) (Brachydanio rerio) OX=7955 GN=actr1 PE=1 SV=1	6.22	42519.7	1657.47	11	36.17
F1Q7H8	F1Q7H8_DANRE	zdhhc20a	Palmitoyltransferase OS=Danio rerio (Zebrafish) (Brachydanio rerio) OX=7955 GN=zdhhc20a PE=3 SV=1	7.64	42497.6	1593.26	7	21.29
F1QQN9	F1QQN9_DANRE	sept2	Septin-type G domain-containing protein OS=Danio rerio (Zebrafish) (Brachydanio rerio) OX=7955 GN=sept2 PE=1 SV=2	5.78	42427.3	647.352	3	13.28
Q7T2P7	Q7T2P7_DANRE	glula	Glutamine synthetase OS=Danio rerio (Zebrafish) (Brachydanio rerio) OX=7955 GN=glula PE=1 SV=1	5.51	42354.2	7854.56	9	37.74
F1RCB6	F1RCB6_DANRE	actc1c	Actin alpha cardiac muscle 1a OS=Danio rerio (Zebrafish) (Brachydanio rerio) OX=7955 GN=actc1c PE=1 SV=1	5.01	42318.2	12030	16	50.4
Q5RKP9	Q5RKP9_DANRE	gna11b	Guanine nucleotide-binding protein (G protein)_ alpha 11b (Gq class) OS=Danio rerio (Zebrafish) (Brachydanio rerio) OX=7955 GN=gna11b PE=1 SV=1	5.5	42233.3	6358.74	16	55.43
B0S5C5	B0S5C5_DANRE	acaa2	Acetyl-CoA acyltransferase 2 OS=Danio rerio (Zebrafish) (Brachydanio rerio) OX=7955 GN=acaa2 PE=1 SV=1	8.16	42185.3	648.281	5	23.17
Q7ZUQ0	Q7ZUQ0_DANRE	arpc1a	Actin-related protein 2/3 complex subunit OS=Danio rerio (Zebrafish) (Brachydanio rerio) OX=7955 GN=arpc1a PE=1 SV=1	7.97	42144.6	853.419	9	26.22
A0A2R8QIZ4	A0A2R8QIZ4_DANRE	LOC100537771	Uncharacterized protein OS=Danio rerio (Zebrafish) (Brachydanio rerio) OX=7955 GN=LOC100537771 PE=4 SV=1	4.58	41753.1	5262.25	4	13.25
A0A0G2LAU9	A0A0G2LAU9_DANRE	gnaz	G protein subunit alpha z OS=Danio rerio (Zebrafish) (Brachydanio rerio) OX=7955 GN=gnaz PE=1 SV=1	7.08	41575.2	5553.91	14	47.89
E7FH58	E7FH58_DANRE	ntm	Neurotrimin OS=Danio rerio (Zebrafish) (Brachydanio rerio) OX=7955 GN=ntm PE=4 SV=3	4.12	41502.5	547.962	5	19.2
Q6GQN8	MECR_DANRE	mecr	Enoyl-[acyl-carrier-protein] reductase_ mitochondrial OS=Danio rerio (Zebrafish) (Brachydanio rerio) OX=7955 GN=mecr PE=2 SV=2	9.65	41421.1	442.465	5	18.83
A0A2R8QPT5	A0A2R8QPT5_DANRE	cadm2b	Cell adhesion molecule 2b OS=Danio rerio (Zebrafish) (Brachydanio rerio) OX=7955 GN=cadm2b PE=4 SV=1	5.32	41409.5	168.325	2	5.11
Q6TNT8	Q6TNT8_DANRE	gnai2a	Guanine nucleotide binding protein (G protein)_ alpha inhibiting activity polypeptide 2 OS=Danio rerio (Zebrafish) (Brachydanio rerio) OX=7955 GN=gnai2a PE=1 SV=1	5.1	41406.9	13712.7	13	49.01
A9JTC8	A9JTC8_DANRE	gnai3	Gnai3 protein OS=Danio rerio (Zebrafish) (Brachydanio rerio) OX=7955 GN=gnai3 PE=1 SV=1	5.15	41330.9	8247.4	7	24.58
F1Q947	F1Q947_DANRE	ndrg3b	Ndrg family member 3b OS=Danio rerio (Zebrafish) (Brachydanio rerio) OX=7955 GN=ndrg3b PE=1 SV=1	4.99	41250.7	1045.09	7	31.81
A2BGU8	SEPT3_DANRE	septin3	Neuronal-specific septin-3 OS=Danio rerio (Zebrafish) (Brachydanio rerio) OX=7955 GN=septin3 PE=2 SV=1	7.34	40983.5	349.446	2	5.26
Q803I7	Q803I7_DANRE	psat1	Phosphoserine aminotransferase OS=Danio rerio (Zebrafish) (Brachydanio rerio) OX=7955 GN=psat1 PE=1 SV=1	7.83	40979.8	424.748	6	19.02
X1WDQ5	X1WDQ5_DANRE	gnai2b	Guanine nucleotide-binding protein (G protein)_ alpha-inhibiting activity polypeptide 2b OS=Danio rerio (Zebrafish) (Brachydanio rerio) OX=7955 GN=gnai2b PE=1 SV=1	5.33	40966.3	16988.1	16	55.77
A0A2R8Q5H4	A0A2R8Q5H4_DANRE	psmd7	MPN domain-containing protein OS=Danio rerio (Zebrafish) (Brachydanio rerio) OX=7955 GN=psmd7 PE=1 SV=1	6.11	40913	705.383	5	17.37
Q7T3D3	Q7T3D3_DANRE	gnai1	Guanine nucleotide-binding protein (G protein)_ alpha-inhibiting activity polypeptide 1 OS=Danio rerio (Zebrafish) (Brachydanio rerio) OX=7955 GN=gnai1 PE=1 SV=1	5.6	40899.3	15997.3	12	40.11
Q3ZB92	Q3ZB92_DANRE	prkacbb	Protein kinase_ cAMP-dependent_ catalytic_ beta OS=Danio rerio (Zebrafish) (Brachydanio rerio) OX=7955 GN=prkacbb PE=1 SV=1	8.47	40877.8	1486.69	8	26.5
E7FFC4	E7FFC4_DANRE	aifm2	Pyr_redox_2 domain-containing protein OS=Danio rerio (Zebrafish) (Brachydanio rerio) OX=7955 GN=aifm2 PE=1 SV=1	7.66	40869.8	369.143	3	8.31
Q6NXA6	Q6NXA6_DANRE	adh5	S-(hydroxymethyl)glutathione dehydrogenase OS=Danio rerio (Zebrafish) (Brachydanio rerio) OX=7955 GN=adh5 PE=1 SV=1	6.85	40773.6	276.293	2	4.79
F8W442	F8W442_DANRE	gnao1a	Guanine nucleotide-binding protein (G protein)_ alpha-activating activity polypeptide O_ a OS=Danio rerio (Zebrafish) (Brachydanio rerio) OX=7955 GN=gnao1a PE=4 SV=1	5.1	40772.9	37612.8	13	44.07
A3KMS9	A3KMS9_DANRE	prkacaa	Protein kinase_ cAMP-dependent_ catalytic_ alpha_ genome duplicate a OS=Danio rerio (Zebrafish) (Brachydanio rerio) OX=7955 GN=prkacaa PE=1 SV=1	9.11	40763.9	1580.34	8	28.41
Q5PR98	NDRG2_DANRE	ndrg2	Protein NDRG2 OS=Danio rerio (Zebrafish) (Brachydanio rerio) OX=7955 GN=ndrg2 PE=2 SV=1	5.32	40753.1	672.094	5	19.29
F1QED3	F1QED3_DANRE	hdac11	Hist_deacetyl domain-containing protein OS=Danio rerio (Zebrafish) (Brachydanio rerio) OX=7955 GN=hdac11 PE=4 SV=3	6.74	40683.7	4039.68	16	62.02
Q6PGV1	VA0D1_DANRE	atp6v0d1	V-type proton ATPase subunit d 1 OS=Danio rerio (Zebrafish) (Brachydanio rerio) OX=7955 GN=atp6v0d1 PE=1 SV=1	4.66	40647.2	4956.97	13	47.71
A0A2R8QTC8	A0A2R8QTC8_DANRE	palm1a	Paralemmin 1a OS=Danio rerio (Zebrafish) (Brachydanio rerio) OX=7955 GN=palm1a PE=4 SV=1	4.57	40538.9	1379.3	7	24.66
F1RDV2	F1RDV2_DANRE	ndufa10	NADH dehydrogenase [ubiquinone] 1 alpha subcomplex subunit 10_ mitochondrial OS=Danio rerio (Zebrafish) (Brachydanio rerio) OX=7955 GN=ndufa10 PE=1 SV=1	6.86	40516.6	6356.77	13	58.87
A0A0G2KH95	A0A0G2KH95_DANRE	psmd2	RPN1_RPN2_N domain-containing protein OS=Danio rerio (Zebrafish) (Brachydanio rerio) OX=7955 GN=psmd2 PE=1 SV=2	4.83	40512.1	263.4	2	7.76
Q6P967	Q6P967_DANRE	gnao1b	Guanine nucleotide-binding protein (G protein)_ alpha-activating activity polypeptide O_ b OS=Danio rerio (Zebrafish) (Brachydanio rerio) OX=7955 GN=gnao1b PE=1 SV=1	5.08	40469.8	13584.7	14	55.08
Q6PC47	Q6PC47_DANRE	slc25a3a	Solute carrier family 25 (Mitochondrial carrier phosphate carrier)_ member 3_ like OS=Danio rerio (Zebrafish) (Brachydanio rerio) OX=7955 GN=slc25a3a PE=1 SV=1	8.79	40463.7	4118.23	3	11.83
Q6NV33	Q6NV33_DANRE	idh3a	Isocitrate dehydrogenase [NAD] subunit_ mitochondrial OS=Danio rerio (Zebrafish) (Brachydanio rerio) OX=7955 GN=idh3a PE=1 SV=1	7.16	40439.6	5519.24	10	31.23
Q4KMC8	ALDCA_DANRE	aldoca	Fructose-bisphosphate aldolase C-A OS=Danio rerio (Zebrafish) (Brachydanio rerio) OX=7955 GN=aldoca PE=2 SV=1	6.85	40383.8	3003.64	15	44.51
Q803Q7	Q803Q7_DANRE	aldoaa	Fructose-bisphosphate aldolase OS=Danio rerio (Zebrafish) (Brachydanio rerio) OX=7955 GN=aldoaa PE=1 SV=1	8.18	40253.7	10751.2	20	56.87
F1QNT8	F1QNT8_DANRE	cab39	Calcium-binding protein 39 OS=Danio rerio (Zebrafish) (Brachydanio rerio) OX=7955 GN=cab39 PE=1 SV=1	6.48	40076.2	964.053	9	24.34
Q6P043	Q6P043_DANRE	aldoab	Fructose-bisphosphate aldolase OS=Danio rerio (Zebrafish) (Brachydanio rerio) OX=7955 GN=aldoab PE=1 SV=1	8.26	39981.4	5144.05	14	43.13
F1QAJ7	F1QAJ7_DANRE	slc25a3b	Solute carrier family 25 member 3b OS=Danio rerio (Zebrafish) (Brachydanio rerio) OX=7955 GN=slc25a3b PE=1 SV=1	9.07	39948.6	14705.3	15	45.22
X1WFH2	X1WFH2_DANRE	si:ch211-165b10.3	Si:ch211-165b10.3 OS=Danio rerio (Zebrafish) (Brachydanio rerio) OX=7955 GN=si:ch211-165b10.3 PE=1 SV=1	9.93	39898.8	6347.23	12	41.53
Q6DKF4	Q6DKF4_DANRE	twf1b	Twf1b protein OS=Danio rerio (Zebrafish) (Brachydanio rerio) OX=7955 GN=twf1b PE=1 SV=1	6.66	39867.2	391.514	2	5.16
Q803V2	Q803V2_DANRE	prpsap2	Pribosyltran_N domain-containing protein OS=Danio rerio (Zebrafish) (Brachydanio rerio) OX=7955 GN=prpsap2 PE=1 SV=1	7.29	39814.1	305.616	3	11.76
A0A2R8QQY8	A0A2R8QQY8_DANRE	anxa2a	Annexin OS=Danio rerio (Zebrafish) (Brachydanio rerio) OX=7955 GN=anxa2a PE=1 SV=1	8.45	39776.6	2783.34	13	41.95
E7F9R1	E7F9R1_DANRE	atp1b4	Sodium/potassium-transporting ATPase subunit beta OS=Danio rerio (Zebrafish) (Brachydanio rerio) OX=7955 GN=atp1b4 PE=1 SV=1	7.21	39748.2	1413.44	8	27.38
Q8JH71	ALDOB_DANRE	aldob	Fructose-bisphosphate aldolase B OS=Danio rerio (Zebrafish) (Brachydanio rerio) OX=7955 GN=aldob PE=2 SV=1	8.26	39744	1157.69	4	10.71
A1L271	GNB5A_DANRE	gnb5a	Guanine nucleotide-binding protein subunit beta-5a OS=Danio rerio (Zebrafish) (Brachydanio rerio) OX=7955 GN=gnb5a PE=2 SV=1	5.54	39743.3	834.415	8	29.3
Q8JH70	ALDCB_DANRE	aldocb	Fructose-bisphosphate aldolase C-B OS=Danio rerio (Zebrafish) (Brachydanio rerio) OX=7955 GN=aldocb PE=2 SV=1	6.23	39715.7	32499.9	20	71.63
Q7T368	Q7T368_DANRE	pdhb	Pyruvate dehydrogenase E1 component subunit beta OS=Danio rerio (Zebrafish) (Brachydanio rerio) OX=7955 GN=pdhb PE=1 SV=1	5.73	39650.6	11025.4	13	48.47
A0A0R4IYU4	A0A0R4IYU4_DANRE	stoml2	PHB domain-containing protein OS=Danio rerio (Zebrafish) (Brachydanio rerio) OX=7955 GN=stoml2 PE=1 SV=1	6.75	39638.2	577.977	5	18.87
Q0P3Z2	PTER_DANRE	pter	Phosphotriesterase-related protein OS=Danio rerio (Zebrafish) (Brachydanio rerio) OX=7955 GN=pter PE=2 SV=1	6.13	39462.9	442.047	6	21.2
Q32PL1	PP1R7_DANRE	ppp1r7	Protein phosphatase 1 regulatory subunit 7 OS=Danio rerio (Zebrafish) (Brachydanio rerio) OX=7955 GN=ppp1r7 PE=2 SV=1	4.75	39442	254.065	2	5.8
Q803T6	Q803T6_DANRE	sh3gl2a	SH3 domain-containing GRB2-like 2a_ endophilin A1 OS=Danio rerio (Zebrafish) (Brachydanio rerio) OX=7955 GN=sh3gl2a PE=1 SV=1	5.15	39221.2	2705.3	11	40.35
Q5U373	Q5U373_DANRE	cab39l	Calcium-binding protein 39-like OS=Danio rerio (Zebrafish) (Brachydanio rerio) OX=7955 GN=cab39l PE=1 SV=1	6.93	39092	764.597	9	26.95
A0A0R4ICQ1	A0A0R4ICQ1_DANRE	ndrg4	NDRG family member 4 OS=Danio rerio (Zebrafish) (Brachydanio rerio) OX=7955 GN=ndrg4 PE=1 SV=1	6.02	39041.4	549.035	4	14.77
F1QJZ6	F1QJZ6_DANRE	tmod2	Tropomodulin 2 OS=Danio rerio (Zebrafish) (Brachydanio rerio) OX=7955 GN=tmod2 PE=1 SV=1	4.92	38795.8	1105.88	8	29.65
Q6IQE5	ASNA_DANRE	asna1	ATPase asna1 OS=Danio rerio (Zebrafish) (Brachydanio rerio) OX=7955 GN=asna1 PE=1 SV=1	4.71	38795.6	447.772	5	18.48
F1Q713	F1Q713_DANRE	sord	PKS_ER domain-containing protein OS=Danio rerio (Zebrafish) (Brachydanio rerio) OX=7955 GN=sord PE=1 SV=1	7.47	38743.5	526.419	3	9.32
A7MC00	A7MC00_DANRE	mapre2	Microtubule-associated protein_ RP/EB family_ member 2 OS=Danio rerio (Zebrafish) (Brachydanio rerio) OX=7955 GN=mapre2 PE=1 SV=1	4.93	38578.2	492.405	3	7.87
Q6DH23	V26BL_DANRE	vps26bl	Vacuolar protein sorting-associated protein 26B-like OS=Danio rerio (Zebrafish) (Brachydanio rerio) OX=7955 GN=vps26bl PE=2 SV=1	6.34	38490.8	679.069	7	21.28
Q7ZVR3	Q7ZVR3_DANRE	ppp1cab	Serine/threonine-protein phosphatase OS=Danio rerio (Zebrafish) (Brachydanio rerio) OX=7955 GN=ppp1cab PE=1 SV=1	6.13	38349.7	1140.36	6	24.4
A0A2R9YJL1	A0A2R9YJL1_DANRE	mdh1aa	Malate dehydrogenase OS=Danio rerio (Zebrafish) (Brachydanio rerio) OX=7955 GN=mdh1aa PE=1 SV=1	7.84	38305.2	16540.5	16	52.57
Q5BJ11	Q5BJ11_DANRE	gnb2	WD_REPEATS_REGION domain-containing protein OS=Danio rerio (Zebrafish) (Brachydanio rerio) OX=7955 GN=gnb2 PE=1 SV=1	5.56	38266.6	5565.65	8	27.35
A9JRE2	MTNA_DANRE	mri1	Methylthioribose-1-phosphate isomerase OS=Danio rerio (Zebrafish) (Brachydanio rerio) OX=7955 GN=mri1 PE=2 SV=1	5.38	38265.6	1374.86	9	33.99
A0A4W4	A0A4W4_DANRE	negr1	Kilon OS=Danio rerio (Zebrafish) (Brachydanio rerio) OX=7955 GN=negr1 PE=1 SV=1	6.26	38186.2	156.43	2	7.23
A0A2R8RKX9	A0A2R8RKX9_DANRE	gnb4b	WD_REPEATS_REGION domain-containing protein OS=Danio rerio (Zebrafish) (Brachydanio rerio) OX=7955 GN=gnb4b PE=1 SV=1	5.73	38185.4	5644.85	8	28.53
Q6PH57	GBB1_DANRE	gnb1	Guanine nucleotide-binding protein G(I)/G(S)/G(T) subunit beta-1 OS=Danio rerio (Zebrafish) (Brachydanio rerio) OX=7955 GN=gnb1 PE=2 SV=1	5.56	38084.4	19144.4	12	62.94
F1QI59	F1QI59_DANRE	ppp1cb	Serine/threonine-protein phosphatase OS=Danio rerio (Zebrafish) (Brachydanio rerio) OX=7955 GN=ppp1cb PE=1 SV=2	5.8	37989.3	1736.78	10	38.53
Q1RLT1	Q1RLT1_DANRE	gmpr2	GMP reductase OS=Danio rerio (Zebrafish) (Brachydanio rerio) OX=7955 GN=gmpr2 PE=1 SV=1	7.86	37952.3	1349.2	11	37.07
F1R350	F1R350_DANRE	opcml	Opioid-binding protein/cell adhesion molecule-like OS=Danio rerio (Zebrafish) (Brachydanio rerio) OX=7955 GN=opcml PE=1 SV=1	8.26	37935.5	426.461	5	18.13
A0A2R8QDN8	A0A2R8QDN8_DANRE	uchl5	Ubiquitin carboxyl-terminal hydrolase OS=Danio rerio (Zebrafish) (Brachydanio rerio) OX=7955 GN=uchl5 PE=1 SV=1	4.93	37849.1	212.804	2	6.69
A0A0R4IZT6	A0A0R4IZT6_DANRE	ppp1cc	Serine/threonine-protein phosphatase OS=Danio rerio (Zebrafish) (Brachydanio rerio) OX=7955 GN=ppp1cc PE=1 SV=1	6.13	37824.3	1043.64	6	23.84
Q9MIY9	NU2M_DANRE	mt-nd2	NADH-ubiquinone oxidoreductase chain 2 OS=Danio rerio (Zebrafish) (Brachydanio rerio) OX=7955 GN=mt-nd2 PE=3 SV=1	9.85	37778.3	884.217	2	5.46
A4JYK9	A4JYK9_DANRE	ZFIN:ZDB-GENE-050417-297	Zgc:110372 OS=Danio rerio (Zebrafish) (Brachydanio rerio) OX=7955 GN=ZFIN:ZDB-GENE-050417-297 PE=1 SV=1	7.55	37469.7	427.682	2	6.93
F1Q6G8	F1Q6G8_DANRE	atp1b1b	Sodium/potassium-transporting ATPase subunit beta OS=Danio rerio (Zebrafish) (Brachydanio rerio) OX=7955 GN=atp1b1b PE=1 SV=1	7.9	37122.2	15745.5	13	45.74
B0CLW6	B0CLW6_DANRE	pvrl2l	PVR cell adhesion molecule-related 2-like OS=Danio rerio (Zebrafish) (Brachydanio rerio) OX=7955 GN=pvrl2l PE=1 SV=1	5.18	36935.6	606.373	6	20.43
Q568L5	A1A1B_DANRE	akr1a1b	Aldo-keto reductase family 1 member A1-B OS=Danio rerio (Zebrafish) (Brachydanio rerio) OX=7955 GN=akr1a1b PE=2 SV=1	6.26	36932.3	275.573	3	8.95
Q6DGK2	LDHBB_DANRE	ldhbb	L-lactate dehydrogenase B-B chain OS=Danio rerio (Zebrafish) (Brachydanio rerio) OX=7955 GN=ldhbb PE=2 SV=1	8.76	36880.7	4280.59	12	41.92
A0A140LG91	A0A140LG91_DANRE	si:ch211-213a13.1	Si:ch211-213a13.1 OS=Danio rerio (Zebrafish) (Brachydanio rerio) OX=7955 GN=si:ch211-213a13.1 PE=1 SV=1	5.71	36863.9	2713.82	10	31
F1QX93	F1QX93_DANRE	eci1	Enoyl-CoA delta isomerase 1 OS=Danio rerio (Zebrafish) (Brachydanio rerio) OX=7955 GN=eci1 PE=1 SV=1	8.4	36795.3	315.099	2	6.99
Q5XJ54	GLRX3_DANRE	glrx3	Glutaredoxin 3 OS=Danio rerio (Zebrafish) (Brachydanio rerio) OX=7955 GN=glrx3 PE=2 SV=1	5.01	36563.6	3081.98	7	29.14
Q9PVK5	LDHA_DANRE	ldha	L-lactate dehydrogenase A chain OS=Danio rerio (Zebrafish) (Brachydanio rerio) OX=7955 GN=ldha PE=2 SV=3	6.96	36531.3	5730.63	12	36.04
Q5MJ86	G3P2_DANRE	gapdh-2	Glyceraldehyde-3-phosphate dehydrogenase 2 OS=Danio rerio (Zebrafish) (Brachydanio rerio) OX=7955 GN=gapdh-2 PE=2 SV=1	6.63	36449.7	21554.5	12	52.84
Q7T314	Q7T314_DANRE	tomm40	translocase of Outer mitochondrial membrane 40 homolog (Yeast) OS=Danio rerio (Zebrafish) (Brachydanio rerio) OX=7955 GN=tomm40 PE=1 SV=1	6.93	36437	331.25	3	14.24
Q9PVK4	LDHBA_DANRE	ldhba	L-lactate dehydrogenase B-A chain OS=Danio rerio (Zebrafish) (Brachydanio rerio) OX=7955 GN=ldhba PE=2 SV=4	6.47	36418	15808.6	16	57.19
E7FE91	E7FE91_DANRE	slc25a22a	Solute carrier family 25 member 22a OS=Danio rerio (Zebrafish) (Brachydanio rerio) OX=7955 GN=slc25a22a PE=1 SV=2	9.92	36324.4	2469.28	7	21.62
A0A0R4IEP3	A0A0R4IEP3_DANRE	capza1b	F-actin-capping protein subunit alpha OS=Danio rerio (Zebrafish) (Brachydanio rerio) OX=7955 GN=capza1b PE=1 SV=1	5.23	36206.3	5045.87	10	52.7
Q5XJ10	G3P_DANRE	gapdh	Glyceraldehyde-3-phosphate dehydrogenase OS=Danio rerio (Zebrafish) (Brachydanio rerio) OX=7955 GN=gapdh PE=2 SV=2	8.22	36012.2	3498.75	12	49.85
Q804G7	Q804G7_DANRE	anxa4	Annexin OS=Danio rerio (Zebrafish) (Brachydanio rerio) OX=7955 GN=anxa4 PE=1 SV=1	6.06	35976.3	412.254	3	11.84
Q4G5W2	Q4G5W2_DANRE	rtn4a	Reticulon OS=Danio rerio (Zebrafish) (Brachydanio rerio) OX=7955 GN=rtn4a PE=1 SV=1	5.04	35962.1	821.758	3	12.11
F1QB21	F1QB21_DANRE	decr1	2_4-dienoyl CoA reductase 1_ mitochondrial OS=Danio rerio (Zebrafish) (Brachydanio rerio) OX=7955 GN=decr1 PE=1 SV=1	9.18	35938.3	366.772	4	15.62
B0UYL5	B0UYL5_DANRE	dhrs12	Dehydrogenase/reductase (SDR family) member 12 OS=Danio rerio (Zebrafish) (Brachydanio rerio) OX=7955 GN=dhrs12 PE=1 SV=1	8.67	35823.5	2438.06	8	33.33
Q7T334	Q7T334_DANRE	mdh2	Malate dehydrogenase OS=Danio rerio (Zebrafish) (Brachydanio rerio) OX=7955 GN=mdh2 PE=1 SV=1	8.17	35819.3	23277.8	18	77.74
F1R5W5	F1R5W5_DANRE	sfxn1	Sidoreflexin OS=Danio rerio (Zebrafish) (Brachydanio rerio) OX=7955 GN=sfxn1 PE=1 SV=2	9.75	35794.6	860.34	7	24.84
Q24JW4	Q24JW4_DANRE	flj13639	Flj13639 OS=Danio rerio (Zebrafish) (Brachydanio rerio) OX=7955 GN=flj13639 PE=1 SV=1	10.11	35791.3	39275.8	28	85.31
A8E7L0	A8E7L0_DANRE	anxa13l	Annexin OS=Danio rerio (Zebrafish) (Brachydanio rerio) OX=7955 GN=anxa13l PE=1 SV=1	4.2	35788.1	3957.55	11	36.39
A0A2R8QRA0	A0A2R8QRA0_DANRE	hnrnpd	Heterogeneous nuclear ribonucleoprotein D OS=Danio rerio (Zebrafish) (Brachydanio rerio) OX=7955 GN=hnrnpd PE=1 SV=1	5.79	35785.4	241.365	2	7.64
Q9MIZ0	NU1M_DANRE	mt-nd1	NADH-ubiquinone oxidoreductase chain 1 OS=Danio rerio (Zebrafish) (Brachydanio rerio) OX=7955 GN=mt-nd1 PE=3 SV=1	6.12	35737.8	313.03	2	4.94
B8JJ32	B8JJ32_DANRE	sfxn3	Sidoreflexin OS=Danio rerio (Zebrafish) (Brachydanio rerio) OX=7955 GN=sfxn3 PE=1 SV=1	9.45	35652.5	4033.75	8	37.27
F1REH8	F1REH8_DANRE	anxa13	Annexin OS=Danio rerio (Zebrafish) (Brachydanio rerio) OX=7955 GN=anxa13 PE=1 SV=1	4.29	35649.1	4915.21	13	40.51
Q9DGL3	Q9DGL3_DANRE	atp1b1a	Sodium/potassium-transporting ATPase subunit beta OS=Danio rerio (Zebrafish) (Brachydanio rerio) OX=7955 GN=atp1b1a PE=1 SV=1	6.98	35634.1	1087.15	10	31.7
O42248	GBLP_DANRE	gnb2l1	Guanine nucleotide-binding protein subunit beta-2-like 1 OS=Danio rerio (Zebrafish) (Brachydanio rerio) OX=7955 GN=gnb2l1 PE=2 SV=1	7.57	35579	378.853	3	8.52
F1R2W1	F1R2W1_DANRE	dhrs13a.3	Dehydrogenase/reductase (SDR family) member 13a_ duplicate 3 OS=Danio rerio (Zebrafish) (Brachydanio rerio) OX=7955 GN=dhrs13a.3 PE=1 SV=1	8.12	35474.7	264.882	2	8.18
Q7SZY8	Q7SZY8_DANRE	grhpra	Glyoxylate reductase/hydroxypyruvate reductase a OS=Danio rerio (Zebrafish) (Brachydanio rerio) OX=7955 GN=grhpra PE=1 SV=1	6.29	35471	450.852	2	9.17
Q7ZUS9	Q7ZUS9_DANRE	etfa	ETF domain-containing protein OS=Danio rerio (Zebrafish) (Brachydanio rerio) OX=7955 GN=etfa PE=1 SV=1	7.19	35318.5	866.145	10	44.44
Q6DRD9	ABHDB_DANRE	abhd11	Protein ABHD11 OS=Danio rerio (Zebrafish) (Brachydanio rerio) OX=7955 GN=abhd11 PE=2 SV=1	6.98	35265.9	1224.25	6	27.13
F1RDX1	F1RDX1_DANRE	auh	AU RNA-binding protein/enoyl-CoA hydratase OS=Danio rerio (Zebrafish) (Brachydanio rerio) OX=7955 GN=auh PE=1 SV=1	8.66	35195.8	408.611	4	13.54
F1QE62	F1QE62_DANRE	hibadhb	3-hydroxyisobutyrate dehydrogenase OS=Danio rerio (Zebrafish) (Brachydanio rerio) OX=7955 GN=hibadhb PE=1 SV=1	7.84	35089.4	4742.76	9	42.55
Q6DHI5	SIR5_DANRE	sirt5	NAD-dependent protein deacylase sirtuin-5_ mitochondrial OS=Danio rerio (Zebrafish) (Brachydanio rerio) OX=7955 GN=sirt5 PE=1 SV=1	8.31	34613.3	486.914	3	13.44
F1QZX2	F1QZX2_DANRE	ca4a	Alpha-carbonic anhydrase domain-containing protein OS=Danio rerio (Zebrafish) (Brachydanio rerio) OX=7955 GN=ca4a PE=1 SV=3	8.56	34599.3	903.509	3	17.97
Q6P2T5	Q6P2T5_DANRE	arpc2	Arp2/3 complex 34 kDa subunit OS=Danio rerio (Zebrafish) (Brachydanio rerio) OX=7955 GN=arpc2 PE=1 SV=1	6.71	34581.4	318.038	4	12.04
B8JI00	B8JI00_DANRE	suclg1	Succinate--CoA ligase [ADP/GDP-forming] subunit alpha_ mitochondrial OS=Danio rerio (Zebrafish) (Brachydanio rerio) OX=7955 GN=suclg1 PE=1 SV=1	9.58	34572.7	428.876	3	12.04
Q6NYA1	Q6NYA1_DANRE	hnrnpabb	Heterogeneous nuclear ribonucleoprotein A/Bb OS=Danio rerio (Zebrafish) (Brachydanio rerio) OX=7955 GN=hnrnpabb PE=1 SV=1	7.12	34476.9	333.709	2	7.12
F1R9L7	F1R9L7_DANRE	napgb	N-ethylmaleimide-sensitive factor attachment protein_ gamma b OS=Danio rerio (Zebrafish) (Brachydanio rerio) OX=7955 GN=napgb PE=1 SV=3	5.95	34397.1	686.037	7	22.26
Q90Z34	Q90Z34_DANRE	atp1b2b	Sodium/potassium-transporting ATPase subunit beta OS=Danio rerio (Zebrafish) (Brachydanio rerio) OX=7955 GN=atp1b2b PE=1 SV=1	8.32	34355.9	3993.34	9	36.3
Q6QA33	DH12B_DANRE	hsd17b12b	Very-long-chain 3-oxoacyl-CoA reductase-B OS=Danio rerio (Zebrafish) (Brachydanio rerio) OX=7955 GN=hsd17b12b PE=2 SV=2	10.02	34336.2	2337.37	6	27.01
F1QJ75	F1QJ75_DANRE	cyb5r1	NADH-cytochrome b5 reductase OS=Danio rerio (Zebrafish) (Brachydanio rerio) OX=7955 GN=cyb5r1 PE=1 SV=1	8.69	34332.6	4140.14	12	42.11
Q6GQN9	Q6GQN9_DANRE	dhrs1	Dehydrogenase/reductase (SDR family) member 1 OS=Danio rerio (Zebrafish) (Brachydanio rerio) OX=7955 GN=dhrs1 PE=1 SV=1	8.14	34289.2	1159.86	10	41.94
A0A0R4IGK4	A0A0R4IGK4_DANRE	stom	PHB domain-containing protein OS=Danio rerio (Zebrafish) (Brachydanio rerio) OX=7955 GN=stom PE=1 SV=1	4.96	34279.3	399.955	4	14.75
A0A2R8RWS3	A0A2R8RWS3_DANRE	stx4	t-SNARE coiled-coil homology domain-containing protein OS=Danio rerio (Zebrafish) (Brachydanio rerio) OX=7955 GN=stx4 PE=1 SV=1	5.75	34277.3	384.439	2	7.38
A0A2R8QGS9	A0A2R8QGS9_DANRE	ech1	Enoyl CoA hydratase 1_ peroxisomal OS=Danio rerio (Zebrafish) (Brachydanio rerio) OX=7955 GN=ech1 PE=1 SV=1	7.91	34190.5	1204.57	6	20.45
Q803F6	RSSA_DANRE	rpsa	40S ribosomal protein SA OS=Danio rerio (Zebrafish) (Brachydanio rerio) OX=7955 GN=rpsa PE=2 SV=1	4.56	34183.5	363.091	3	10.06
Q6P963	GLO2_DANRE	hagh	Hydroxyacylglutathione hydrolase_ mitochondrial OS=Danio rerio (Zebrafish) (Brachydanio rerio) OX=7955 GN=hagh PE=2 SV=2	7.34	34148	218.95	2	9.24
Q6DEG7	Q6DEG7_DANRE	ZFIN:ZDB-GENE-040801-107	Zgc:101040 OS=Danio rerio (Zebrafish) (Brachydanio rerio) OX=7955 GN=ZFIN:ZDB-GENE-040801-107 PE=1 SV=1	7.84	34124.1	509.957	3	12.41
B0R197	B0R197_DANRE	vdac3	Voltage-dependent anion channel 3 OS=Danio rerio (Zebrafish) (Brachydanio rerio) OX=7955 GN=vdac3 PE=1 SV=1	9.85	34057.4	11522.2	12	48.11
F1R319	F1R319_DANRE	slc25a11	Solute carrier family 25 member 11 OS=Danio rerio (Zebrafish) (Brachydanio rerio) OX=7955 GN=slc25a11 PE=1 SV=1	10.32	34039.6	13093.1	13	49.03
Q6NYE6	Q6NYE6_DANRE	cyb5r3	NADH-cytochrome b5 reductase OS=Danio rerio (Zebrafish) (Brachydanio rerio) OX=7955 GN=cyb5r3 PE=1 SV=1	8.8	33997.4	1624.93	10	39.6
Q3B7R0	Q3B7R0_DANRE	cyc1	Cytochrome c domain-containing protein OS=Danio rerio (Zebrafish) (Brachydanio rerio) OX=7955 GN=cyc1 PE=1 SV=1	8.49	33942.8	5963.34	7	28.66
Q7ZWC2	Q7ZWC2_DANRE	mgll	Hydrolase_4 domain-containing protein OS=Danio rerio (Zebrafish) (Brachydanio rerio) OX=7955 GN=mgll PE=1 SV=1	6.18	33888.7	1274.2	8	33.33
A2CET2	A2CET2_DANRE	napaa	N-ethylmaleimide-sensitive factor attachment protein_ alpha a OS=Danio rerio (Zebrafish) (Brachydanio rerio) OX=7955 GN=napaa PE=1 SV=1	5.45	33868.4	1472.71	3	12.2
Q9PU58	NIPS2_DANRE	nipsnap2	Protein NipSnap homolog 2 OS=Danio rerio (Zebrafish) (Brachydanio rerio) OX=7955 GN=nipsnap2 PE=2 SV=2	9.43	33800.3	4058.47	5	20.28
F1R9C6	F1R9C6_DANRE	phb2b	Prohibitin OS=Danio rerio (Zebrafish) (Brachydanio rerio) OX=7955 GN=phb2b PE=1 SV=2	10.46	33785.1	1481.1	8	26.73
E7F734	E7F734_DANRE	sult2st1	Sulfotransferase OS=Danio rerio (Zebrafish) (Brachydanio rerio) OX=7955 GN=sult2st1 PE=3 SV=1	5.85	33780.8	271.732	2	5.92
Q9PUL9	Q9PUL9_DANRE	mtch2	Mitochondrial carrier homolog 2 OS=Danio rerio (Zebrafish) (Brachydanio rerio) OX=7955 GN=mtch2 PE=1 SV=1	8.69	33558	2193.42	8	34
Q1MTI1	Q1MTI1_DANRE	stx1b	t-SNARE coiled-coil homology domain-containing protein OS=Danio rerio (Zebrafish) (Brachydanio rerio) OX=7955 GN=stx1b PE=1 SV=1	5.01	33508.9	13422.9	13	48.26
Q6DI22	Q6DI22_DANRE	hadh	Hydroxyacyl-CoA dehydrogenase OS=Danio rerio (Zebrafish) (Brachydanio rerio) OX=7955 GN=hadh PE=1 SV=1	9.07	33450.6	1185.9	9	36.89
F1Q9P4	F1Q9P4_DANRE	napbb	N-ethylmaleimide-sensitive factor attachment protein_ beta b OS=Danio rerio (Zebrafish) (Brachydanio rerio) OX=7955 GN=napbb PE=1 SV=1	5.38	33447.8	2456.73	12	53.9
E7FE03	E7FE03_DANRE	napba	N-ethylmaleimide-sensitive factor attachment protein_ beta a OS=Danio rerio (Zebrafish) (Brachydanio rerio) OX=7955 GN=napba PE=1 SV=2	5.27	33439.8	12651.8	16	75.25
Q6PC13	Q6PC13_DANRE	phb2a	Prohibitin OS=Danio rerio (Zebrafish) (Brachydanio rerio) OX=7955 GN=phb2a PE=1 SV=1	10.47	33357.7	2436.43	12	43.38
F1RDJ8	F1RDJ8_DANRE	snx12	PX domain-containing protein OS=Danio rerio (Zebrafish) (Brachydanio rerio) OX=7955 GN=snx12 PE=1 SV=1	8.16	33288.1	366.683	3	10.6
A0A2R8QJ70	A0A2R8QJ70_DANRE	setb	SET nuclear proto-oncogene b OS=Danio rerio (Zebrafish) (Brachydanio rerio) OX=7955 GN=setb PE=1 SV=1	3.99	33240.6	568.444	3	13.24
Q9DGL2	Q9DGL2_DANRE	atp1b2a	Sodium/potassium-transporting ATPase subunit beta OS=Danio rerio (Zebrafish) (Brachydanio rerio) OX=7955 GN=atp1b2a PE=1 SV=1	5.52	33178.4	7399.46	9	34.74
B0S6H6	B0S6H6_DANRE	sypb	MARVEL domain-containing protein OS=Danio rerio (Zebrafish) (Brachydanio rerio) OX=7955 GN=sypb PE=1 SV=1	4.3	33176	532.562	3	13.47
B0S5B9	B0S5B9_DANRE	sypa	MARVEL domain-containing protein OS=Danio rerio (Zebrafish) (Brachydanio rerio) OX=7955 GN=sypa PE=1 SV=1	4.7	33166.2	1575.92	4	14.63
A0A2R8Q650	A0A2R8Q650_DANRE	tpm3	Tropomyosin 3 OS=Danio rerio (Zebrafish) (Brachydanio rerio) OX=7955 GN=tpm3 PE=1 SV=1	4.56	33017.1	3697.85	6	22.18
Q8JHI0	Q8JHI0_DANRE	slc25a5	Solute carrier family 25 alpha_ member 5 OS=Danio rerio (Zebrafish) (Brachydanio rerio) OX=7955 GN=slc25a5 PE=1 SV=1	10.28	32991.3	29433.6	18	63.42
A0A2R8Q8A0	A0A2R8Q8A0_DANRE	slc25a6	Solute carrier family 25 member 6 OS=Danio rerio (Zebrafish) (Brachydanio rerio) OX=7955 GN=slc25a6 PE=1 SV=1	10.21	32962.2	26506.4	15	59.73
Q6NWK1	Q6NWK1_DANRE	capza1a	F-actin-capping protein subunit alpha OS=Danio rerio (Zebrafish) (Brachydanio rerio) OX=7955 GN=capza1a PE=1 SV=1	5.46	32941.8	745.168	3	16.43
A0A2R8RYF6	A0A2R8RYF6_DANRE	tpm1	Tropomyosin 1 (alpha) OS=Danio rerio (Zebrafish) (Brachydanio rerio) OX=7955 GN=tpm1 PE=1 SV=1	4.49	32824.8	3703.52	4	14.08
A0A0R4IM99	A0A0R4IM99_DANRE	tpm2	Tropomyosin 2 (beta) OS=Danio rerio (Zebrafish) (Brachydanio rerio) OX=7955 GN=tpm2 PE=1 SV=1	4.51	32772.8	2404.63	6	20.07
Q6DI17	Q6DI17_DANRE	gpm6ab	Glycoprotein M6Ab OS=Danio rerio (Zebrafish) (Brachydanio rerio) OX=7955 GN=gpm6ab PE=1 SV=1	4.79	32682.5	4218.71	6	14.74
A0A0R4IBA8	A0A0R4IBA8_DANRE	pnp5b	Purine nucleoside phosphorylase OS=Danio rerio (Zebrafish) (Brachydanio rerio) OX=7955 GN=pnp5b PE=3 SV=1	6.18	32680.5	517.633	4	17.35
A5PL98	SDHB_DANRE	sdhb	Succinate dehydrogenase [ubiquinone] iron-sulfur subunit_ mitochondrial OS=Danio rerio (Zebrafish) (Brachydanio rerio) OX=7955 GN=sdhb PE=2 SV=1	8.48	32652.3	1229.99	3	11.07
Q8UUT0	Q8UUT0_DANRE	gpm6ba	DMgamma1 OS=Danio rerio (Zebrafish) (Brachydanio rerio) OX=7955 GN=gpm6ba PE=1 SV=1	5.03	32556	839.544	4	13.49
Q7ZVT5	ROGDI_DANRE	rogdi	Protein rogdi homolog OS=Danio rerio (Zebrafish) (Brachydanio rerio) OX=7955 GN=rogdi PE=2 SV=1	8.45	32438.4	1607.33	6	20.42
Q1LWJ1	Q1LWJ1_DANRE	pnp6	Purine nucleoside phosphorylase OS=Danio rerio (Zebrafish) (Brachydanio rerio) OX=7955 GN=pnp6 PE=1 SV=1	6.01	32399.9	888.009	6	21.68
Q502M6	ANR29_DANRE	ankrd29	Ankyrin repeat domain-containing protein 29 OS=Danio rerio (Zebrafish) (Brachydanio rerio) OX=7955 GN=ankrd29 PE=2 SV=1	7.32	32368.9	654.572	6	30.87
Q5RH26	Q5RH26_DANRE	atp5f1c	ATP synthase subunit gamma OS=Danio rerio (Zebrafish) (Brachydanio rerio) OX=7955 GN=atp5f1c PE=1 SV=1	9.88	32319.4	13187.6	11	42.47
Q6JIZ2	Q6JIZ2_DANRE	puraa	Pur-alpha OS=Danio rerio (Zebrafish) (Brachydanio rerio) OX=7955 GN=puraa PE=1 SV=1	6.19	32276.1	1365.86	4	23
Q9DGI4	Q9DGI4_DANRE	atp1b3b	Sodium/potassium-transporting ATPase subunit beta OS=Danio rerio (Zebrafish) (Brachydanio rerio) OX=7955 GN=atp1b3b PE=1 SV=1	6.28	32216.6	7944.23	11	45.82
A0A1L1QZF2	A0A1L1QZF2_DANRE	taldo1	Transaldolase OS=Danio rerio (Zebrafish) (Brachydanio rerio) OX=7955 GN=taldo1 PE=1 SV=1	6.14	32142.6	1258.65	8	36.36
A0A0R4IU85	A0A0R4IU85_DANRE	stxbp6l	V-SNARE coiled-coil homology domain-containing protein OS=Danio rerio (Zebrafish) (Brachydanio rerio) OX=7955 GN=stxbp6l PE=1 SV=1	11.03	32031.8	24998.5	17	61.65
Q8UUT3	Q8UUT3_DANRE	plp1b	DMalpha2b OS=Danio rerio (Zebrafish) (Brachydanio rerio) OX=7955 GN=plp1b PE=1 SV=1	8.34	31889.1	2448.29	5	23.3
Q7SY26	Q7SY26_DANRE	ZFIN:ZDB-GENE-040426-1175	Septin-type G domain-containing protein OS=Danio rerio (Zebrafish) (Brachydanio rerio) OX=7955 GN=ZFIN:ZDB-GENE-040426-1175 PE=1 SV=1	6.59	31865.6	655.12	4	19.2
A0A2R8RT48	A0A2R8RT48_DANRE	gpm6aa	Glycoprotein M6Aa OS=Danio rerio (Zebrafish) (Brachydanio rerio) OX=7955 GN=gpm6aa PE=1 SV=1	5.47	31784.8	5199.15	5	15.41
Q7ZZ04	Q7ZZ04_DANRE	echs1	Enoyl CoA hydratase_ short chain_ 1_ mitochondrial OS=Danio rerio (Zebrafish) (Brachydanio rerio) OX=7955 GN=echs1 PE=1 SV=1	8.75	31594.4	3888	11	52.92
A0A0G2KUJ0	A0A0G2KUJ0_DANRE	cct2	Chaperonin-containing TCP1_ subunit 2 (beta) OS=Danio rerio (Zebrafish) (Brachydanio rerio) OX=7955 GN=cct2 PE=1 SV=1	5.42	31555.1	959.067	3	14.69
Q08C33	ISOC1_DANRE	isoc1	Isochorismatase domain-containing protein 1 OS=Danio rerio (Zebrafish) (Brachydanio rerio) OX=7955 GN=isoc1 PE=2 SV=1	7.28	31553.7	1054.16	4	19.08
E7F0E2	E7F0E2_DANRE	gnpda2	Glucosamine-6-phosphate isomerase OS=Danio rerio (Zebrafish) (Brachydanio rerio) OX=7955 GN=gnpda2 PE=1 SV=1	6.31	31523	637.138	5	24.19
Q7ZV22	MTAP_DANRE	mtap	S-methyl-5'-thioadenosine phosphorylase OS=Danio rerio (Zebrafish) (Brachydanio rerio) OX=7955 GN=mtap PE=2 SV=2	6.01	31417.8	1982.22	3	17.14
A4IGC1	A4IGC1_DANRE	nptna	Neuroplastin a OS=Danio rerio (Zebrafish) (Brachydanio rerio) OX=7955 GN=nptna PE=1 SV=1	5.65	31311.3	641.734	3	9.75
R4GEX4	R4GEX4_DANRE	eif3f	MPN domain-containing protein OS=Danio rerio (Zebrafish) (Brachydanio rerio) OX=7955 GN=eif3f PE=1 SV=1	5.13	31300	262.905	2	6.74
Q6PC44	Q6PC44_DANRE	calb2a	Calbindin 2_ like OS=Danio rerio (Zebrafish) (Brachydanio rerio) OX=7955 GN=calb2a PE=1 SV=1	4.8	31239.3	768.317	8	29.52
Q6WFZ4	Q6WFZ4_DANRE	mtx2	Metaxin 2 OS=Danio rerio (Zebrafish) (Brachydanio rerio) OX=7955 GN=mtx2 PE=1 SV=1	5.34	31195.2	545.495	4	21.53
F1QUS0	F1QUS0_DANRE	calb2b	Calbindin 2b OS=Danio rerio (Zebrafish) (Brachydanio rerio) OX=7955 GN=calb2b PE=1 SV=1	4.79	31073.1	331.328	6	20.45
Q6DGB2	Q6DGB2_DANRE	impa1	Inositol-1-monophosphatase OS=Danio rerio (Zebrafish) (Brachydanio rerio) OX=7955 GN=impa1 PE=1 SV=1	4.67	31035.3	634.47	5	23.05
Q7SXP1	Q7SXP1_DANRE	capzb	F-actin-capping protein subunit beta OS=Danio rerio (Zebrafish) (Brachydanio rerio) OX=7955 GN=capzb PE=1 SV=1	5.62	30971	1346.53	10	42.49
Q4VBV9	NIT2_DANRE	nit2	Omega-amidase NIT2 OS=Danio rerio (Zebrafish) (Brachydanio rerio) OX=7955 GN=nit2 PE=2 SV=1	6.63	30707.8	722.138	6	31.77
Q08BC3	Q08BC3_DANRE	si:ch211-133n4.4	Si:ch211-133n4.4 OS=Danio rerio (Zebrafish) (Brachydanio rerio) OX=7955 GN=si:ch211-133n4.4 PE=1 SV=1	9.5	30698.7	908.997	6	27.07
Q6NWC1	Q6NWC1_DANRE	vdac1	Vdac1 protein OS=Danio rerio (Zebrafish) (Brachydanio rerio) OX=7955 GN=vdac1 PE=1 SV=1	6.28	30683.3	30750	14	60.78
A8E7G6	A8E7G6_DANRE	prdx3	Thioredoxin domain-containing protein OS=Danio rerio (Zebrafish) (Brachydanio rerio) OX=7955 GN=prdx3 PE=1 SV=1	9.79	30682.5	1161.98	4	15.66
Q7ZV43	TOLIP_DANRE	tollip	Toll-interacting protein OS=Danio rerio (Zebrafish) (Brachydanio rerio) OX=7955 GN=tollip PE=2 SV=1	4.74	30595	959.118	6	27.54
Q6NWC3	Q6NWC3_DANRE	rps2	S5 DRBM domain-containing protein OS=Danio rerio (Zebrafish) (Brachydanio rerio) OX=7955 GN=rps2 PE=1 SV=1	10.84	30575.3	1137.63	7	30.36
A8KC02	A8KC02_DANRE	cbr1l	Carbonyl reductase 1-like OS=Danio rerio (Zebrafish) (Brachydanio rerio) OX=7955 GN=cbr1l PE=1 SV=1	6.52	30435.7	947.708	7	29.6
B0S585	B0S585_DANRE	mapre1a	Microtubule-associated protein_ RP/EB family_ member 1a OS=Danio rerio (Zebrafish) (Brachydanio rerio) OX=7955 GN=mapre1a PE=1 SV=1	5.57	30423.5	1644.51	4	13.6
Q503S9	Q503S9_DANRE	impa2	Inositol-1-monophosphatase OS=Danio rerio (Zebrafish) (Brachydanio rerio) OX=7955 GN=impa2 PE=2 SV=1	5.63	30391.5	239.254	2	6.55
Q8UUS8	Q8UUS8_DANRE	gpm6bb	DMgamma2 OS=Danio rerio (Zebrafish) (Brachydanio rerio) OX=7955 GN=gpm6bb PE=1 SV=1	6.15	30356.9	510.996	2	7.84
Q6GMJ3	Q6GMJ3_DANRE	mapre3b	Microtubule-associated protein_ RP/EB family_ member 3b OS=Danio rerio (Zebrafish) (Brachydanio rerio) OX=7955 GN=mapre3b PE=1 SV=1	4.69	30355.4	2262.53	8	35.11
Q7SYD0	Q7SYD0_DANRE	cbr1	Carbonyl reductase 1 OS=Danio rerio (Zebrafish) (Brachydanio rerio) OX=7955 GN=cbr1 PE=1 SV=1	7.59	30346.4	1799.85	6	28.26
Q8AWD0	Q8AWD0_DANRE	vdac2	Vdac2 protein OS=Danio rerio (Zebrafish) (Brachydanio rerio) OX=7955 GN=vdac2 PE=1 SV=1	9.31	30341.1	26268.9	14	57.6
F1R3F7	F1R3F7_DANRE	c1qbp	Complement component 1_ q subcomponent-binding protein OS=Danio rerio (Zebrafish) (Brachydanio rerio) OX=7955 GN=c1qbp PE=1 SV=1	4.52	30257.6	4461.03	8	44.44
A0A0R4IKF0	A0A0R4IKF0_DANRE	apoa1b	Apolipoprotein A-Ib OS=Danio rerio (Zebrafish) (Brachydanio rerio) OX=7955 GN=apoa1b PE=1 SV=1	6.05	30196.8	864.324	7	30.35
Q5SPD7	P5CR3_DANRE	pycr3	Pyrroline-5-carboxylate reductase 3 OS=Danio rerio (Zebrafish) (Brachydanio rerio) OX=7955 GN=pycr3 PE=2 SV=1	6.9	30150	349.822	2	9.38
Q7ZV39	Q7ZV39_DANRE	ZFIN:ZDB-GENE-040426-954	Zgc:56235 OS=Danio rerio (Zebrafish) (Brachydanio rerio) OX=7955 GN=ZFIN:ZDB-GENE-040426-954 PE=1 SV=1	8.41	30101.8	15260.7	13	59.79
Q4V903	Q4V903_DANRE	mapre3a	Microtubule-associated protein_ RP/EB family_ member 3a OS=Danio rerio (Zebrafish) (Brachydanio rerio) OX=7955 GN=mapre3a PE=1 SV=1	4.83	30083	1909.47	4	14.29
A7MCR1	A7MCR1_DANRE	uqcrfs1	Cytochrome b-c1 complex subunit Rieske_ mitochondrial OS=Danio rerio (Zebrafish) (Brachydanio rerio) OX=7955 GN=uqcrfs1 PE=1 SV=1	8.38	29999.1	803.756	5	16.85
Q642H9	RS4X_DANRE	rps4x	40S ribosomal protein S4_ X isoform OS=Danio rerio (Zebrafish) (Brachydanio rerio) OX=7955 GN=rps4x PE=2 SV=3	10.87	29916.1	842.727	5	19.77
Q7T1D8	Q7T1D8_DANRE	phb	Prohibitin OS=Danio rerio (Zebrafish) (Brachydanio rerio) OX=7955 GN=phb PE=1 SV=1	5.11	29742	12772.6	14	71.96
Q7ZV77	Q7ZV77_DANRE	psma4	Proteasome subunit alpha type OS=Danio rerio (Zebrafish) (Brachydanio rerio) OX=7955 GN=psma4 PE=1 SV=1	7.72	29617.8	1250.18	5	26.05
F1Q4N7	F1Q4N7_DANRE	anp32b	LRRcap domain-containing protein OS=Danio rerio (Zebrafish) (Brachydanio rerio) OX=7955 GN=anp32b PE=1 SV=1	3.65	29587	272.122	3	13.51
E7FF92	E7FF92_DANRE	ENSDARG00000014169	C2 domain-containing protein OS=Danio rerio (Zebrafish) (Brachydanio rerio) OX=7955 GN=ENSDARG00000014169 PE=1 SV=2	4.78	29585.7	5953.54	11	45.74
F1R4C8	F1R4C8_DANRE	ndufs3	Complex1_30kDa domain-containing protein OS=Danio rerio (Zebrafish) (Brachydanio rerio) OX=7955 GN=ndufs3 PE=1 SV=1	5.71	29541.4	682.52	7	40.39
Q6NUY9	Q6NUY9_DANRE	mapre1b	Microtubule-associated protein_ RP/EB family_ member 1 OS=Danio rerio (Zebrafish) (Brachydanio rerio) OX=7955 GN=mapre1b PE=1 SV=1	5.03	29538.8	699.266	4	15.5
Q6DGX8	Q6DGX8_DANRE	psma1	Proteasome subunit alpha type OS=Danio rerio (Zebrafish) (Brachydanio rerio) OX=7955 GN=psma1 PE=1 SV=1	6.25	29533.4	759.203	9	38.55
F1R6R2	F1R6R2_DANRE	si:ch211-270n8.1	Si:ch211-270n8.1 OS=Danio rerio (Zebrafish) (Brachydanio rerio) OX=7955 GN=si:ch211-270n8.1 PE=1 SV=1	8.75	29445.7	2125.1	5	38.04
F1Q6P4	F1Q6P4_DANRE	cd82a	Tetraspanin OS=Danio rerio (Zebrafish) (Brachydanio rerio) OX=7955 GN=cd82a PE=1 SV=1	5.74	29328.1	2154.18	3	12.11
Q7ZUP0	AN32A_DANRE	anp32a	Acidic leucine-rich nuclear phosphoprotein 32 family member A OS=Danio rerio (Zebrafish) (Brachydanio rerio) OX=7955 GN=anp32a PE=2 SV=1	3.78	29262.1	533.167	3	14.57
Q7ZW20	Q7ZW20_DANRE	ywhae1	14_3_3 domain-containing protein OS=Danio rerio (Zebrafish) (Brachydanio rerio) OX=7955 GN=ywhae1 PE=1 SV=1	4.45	29186.7	27762	14	64.71
Q7SZR4	Q7SZR4_DANRE	pgam1a	Phosphoglycerate mutase OS=Danio rerio (Zebrafish) (Brachydanio rerio) OX=7955 GN=pgam1a PE=1 SV=1	6.23	29140.2	1950.3	6	33.07
F1R454	F1R454_DANRE	ca2	Alpha-carbonic anhydrase domain-containing protein OS=Danio rerio (Zebrafish) (Brachydanio rerio) OX=7955 GN=ca2 PE=1 SV=1	8.81	29131.8	2315.34	9	50.77
Q5CZQ1	Q5CZQ1_DANRE	ywhae2	14_3_3 domain-containing protein OS=Danio rerio (Zebrafish) (Brachydanio rerio) OX=7955 GN=ywhae2 PE=1 SV=1	4.62	29030.5	16078.5	14	65.1
B8A4H6	B8A4H6_DANRE	pgam1b	Phosphoglycerate mutase OS=Danio rerio (Zebrafish) (Brachydanio rerio) OX=7955 GN=pgam1b PE=1 SV=1	6.23	29016.1	5310.3	8	46.06
A0A286YAW8	A0A286YAW8_DANRE	ENSDARG00000107858	WD_REPEATS_REGION domain-containing protein OS=Danio rerio (Zebrafish) (Brachydanio rerio) OX=7955 GN=ENSDARG00000107858 PE=1 SV=2	6.96	28896.8	1046	3	12.45
Q92051	CAHZ_DANRE	cahz	Carbonic anhydrase OS=Danio rerio (Zebrafish) (Brachydanio rerio) OX=7955 GN=cahz PE=1 SV=2	7.42	28848.6	11680.7	8	53.85
Q4V918	Q4V918_DANRE	psma3	Proteasome subunit alpha type OS=Danio rerio (Zebrafish) (Brachydanio rerio) OX=7955 GN=psma3 PE=1 SV=1	4.81	28637.3	1143.46	6	23.92
Q6Q417	Q6Q417_DANRE	rpl7	Ribosomal protein L7 OS=Danio rerio (Zebrafish) (Brachydanio rerio) OX=7955 GN=rpl7 PE=1 SV=1	11.43	28559.9	1031.37	6	26.42
E7F354	E7F354_DANRE	ywhag2	14_3_3 domain-containing protein OS=Danio rerio (Zebrafish) (Brachydanio rerio) OX=7955 GN=ywhag2 PE=1 SV=1	4.67	28478.7	24338.8	10	47.77
Q6PC29	143G1_DANRE	ywhag1	14-3-3 protein gamma-1 OS=Danio rerio (Zebrafish) (Brachydanio rerio) OX=7955 GN=ywhag1 PE=2 SV=1	4.67	28405.7	23647.8	10	47.77
Q6P0V6	RL8_DANRE	rpl8	60S ribosomal protein L8 OS=Danio rerio (Zebrafish) (Brachydanio rerio) OX=7955 GN=rpl8 PE=2 SV=3	11.52	28294.9	389.35	3	13.62
Q7ZVX8	Q7ZVX8_DANRE	atp6v1d	ATPase H+-transporting V1 subunit D OS=Danio rerio (Zebrafish) (Brachydanio rerio) OX=7955 GN=atp6v1d PE=1 SV=1	10.15	28286.8	10099	9	47.58
B8JIS1	B8JIS1_DANRE	atp5pb	ATP synthase peripheral stalk-membrane subunit b OS=Danio rerio (Zebrafish) (Brachydanio rerio) OX=7955 GN=atp5pb PE=1 SV=1	9.86	28283.8	861.223	7	30.16
Q6P0I2	Q6P0I2_DANRE	psma8	Proteasome subunit alpha type OS=Danio rerio (Zebrafish) (Brachydanio rerio) OX=7955 GN=psma8 PE=1 SV=1	9.24	28271.3	3351.28	10	47.41
F1Q7G7	F1Q7G7_DANRE	acot7	Acyl-CoA thioesterase 7 OS=Danio rerio (Zebrafish) (Brachydanio rerio) OX=7955 GN=acot7 PE=4 SV=1	7.65	28243.4	798.828	6	37.4
F1QN72	F1QN72_DANRE	gsto1	Glutathione S-transferase omega 1 OS=Danio rerio (Zebrafish) (Brachydanio rerio) OX=7955 GN=gsto1 PE=1 SV=1	8.2	28227.7	8609.84	16	67.5
F1QDB3	F1QDB3_DANRE	ZFIN:ZDB-GENE-040718-449	Zgc:92630 OS=Danio rerio (Zebrafish) (Brachydanio rerio) OX=7955 GN=ZFIN:ZDB-GENE-040718-449 PE=1 SV=1	6.45	28201.2	1244.66	5	27.45
A0A0R4ILG5	A0A0R4ILG5_DANRE	ndufs7	Oxidored_q6 domain-containing protein OS=Danio rerio (Zebrafish) (Brachydanio rerio) OX=7955 GN=ndufs7 PE=1 SV=1	10.12	28180	2797.85	5	26.83
Q7T3G2	Q7T3G2_DANRE	ywhah	14_3_3 domain-containing protein OS=Danio rerio (Zebrafish) (Brachydanio rerio) OX=7955 GN=ywhah PE=1 SV=1	4.47	28103.3	6431.81	8	36.59
B0VEQ2	B0VEQ2_DANRE	tspan7b	Tetraspanin OS=Danio rerio (Zebrafish) (Brachydanio rerio) OX=7955 GN=tspan7b PE=1 SV=1	7.88	28096.6	249.775	2	9.64
B8JLJ3	B8JLJ3_DANRE	ywhaz	14_3_3 domain-containing protein OS=Danio rerio (Zebrafish) (Brachydanio rerio) OX=7955 GN=ywhaz PE=1 SV=1	4.53	28076.3	12543.2	11	55.74
Q6P102	Q6P102_DANRE	ywhabl	14_3_3 domain-containing protein OS=Danio rerio (Zebrafish) (Brachydanio rerio) OX=7955 GN=ywhabl PE=1 SV=1	4.51	28021.6	20421.9	12	50.61
E7F0T7	E7F0T7_DANRE	gnb4a	WD_REPEATS_REGION domain-containing protein OS=Danio rerio (Zebrafish) (Brachydanio rerio) OX=7955 GN=gnb4a PE=1 SV=1	7.44	28017.3	3748.61	8	45.78
Q803M8	Q803M8_DANRE	ywhaqb	14_3_3 domain-containing protein OS=Danio rerio (Zebrafish) (Brachydanio rerio) OX=7955 GN=ywhaqb PE=1 SV=1	4.48	27974.2	24079	14	63.27
Q1LVI2	Q1LVI2_DANRE	yjefn3	YjeF N-terminal domain-containing protein OS=Danio rerio (Zebrafish) (Brachydanio rerio) OX=7955 GN=yjefn3 PE=1 SV=1	5.06	27951	1015.58	6	31.71
Q7ZUM0	Q7ZUM0_DANRE	ywhaqa	14_3_3 domain-containing protein OS=Danio rerio (Zebrafish) (Brachydanio rerio) OX=7955 GN=ywhaqa PE=1 SV=1	4.45	27935.3	8808.91	9	48.57
F1QTI1	F1QTI1_DANRE	clic2	Chloride intracellular channel protein OS=Danio rerio (Zebrafish) (Brachydanio rerio) OX=7955 GN=clic2 PE=1 SV=1	8.1	27901.9	328.808	2	10.88
F1QBZ6	F1QBZ6_DANRE	gsto2	Glutathione S-transferase omega 2 OS=Danio rerio (Zebrafish) (Brachydanio rerio) OX=7955 GN=gsto2 PE=1 SV=1	8.08	27869.3	277.52	2	6.67
Q63ZW2	MC25A_DANRE	chchd6a	MICOS complex subunit mic25a OS=Danio rerio (Zebrafish) (Brachydanio rerio) OX=7955 GN=chchd6a PE=2 SV=1	9.66	27768	4839.39	7	33.05
Q5PRD0	143BA_DANRE	ywhaba	14-3-3 protein beta/alpha-A OS=Danio rerio (Zebrafish) (Brachydanio rerio) OX=7955 GN=ywhaba PE=2 SV=2	4.51	27761	16483.7	11	46.72
F1R9Y9	F1R9Y9_DANRE	etfb	ETF domain-containing protein OS=Danio rerio (Zebrafish) (Brachydanio rerio) OX=7955 GN=etfb PE=1 SV=1	9.14	27714.4	629.698	5	22.05
Q6P2B0	Q6P2B0_DANRE	vapb	MSP domain-containing protein OS=Danio rerio (Zebrafish) (Brachydanio rerio) OX=7955 GN=vapb PE=1 SV=1	7.85	27633.8	653.1	3	13.58
Q568V3	FBX50_DANRE	nccrp1	F-box only protein 50 OS=Danio rerio (Zebrafish) (Brachydanio rerio) OX=7955 GN=nccrp1 PE=2 SV=2	5.5	27541	744.096	6	31.65
Q7T356	143BB_DANRE	ywhabb	14-3-3 protein beta/alpha-B OS=Danio rerio (Zebrafish) (Brachydanio rerio) OX=7955 GN=ywhabb PE=2 SV=1	4.48	27506.7	14054.9	9	42.15
F1RAR0	F1RAR0_DANRE	sh3gl2b	SH3 domain-containing GRB2-like 2b_ endophilin A1 OS=Danio rerio (Zebrafish) (Brachydanio rerio) OX=7955 GN=sh3gl2b PE=4 SV=3	4.63	27442	749.416	3	15.06
A0A2R8RTM3	A0A2R8RTM3_DANRE	palm1b	Paralemmin 1b OS=Danio rerio (Zebrafish) (Brachydanio rerio) OX=7955 GN=palm1b PE=4 SV=1	4.68	27422.3	916.803	5	24.9
Q5XJS8	Q5XJS8_DANRE	hsd17b10	Hsd17b10 protein OS=Danio rerio (Zebrafish) (Brachydanio rerio) OX=7955 GN=hsd17b10 PE=1 SV=1	7.99	27228.4	527.506	3	18.08
Q1MTI4	TPISA_DANRE	tpi1a	Triosephosphate isomerase A OS=Danio rerio (Zebrafish) (Brachydanio rerio) OX=7955 GN=tpi1a PE=2 SV=1	4.72	27195.6	970.816	7	35.48
Q90XG0	TPISB_DANRE	tpi1b	Triosephosphate isomerase B OS=Danio rerio (Zebrafish) (Brachydanio rerio) OX=7955 GN=tpi1b PE=2 SV=1	6.54	27112.8	1854.51	12	62.1
Q6NYJ1	Q6NYJ1_DANRE	lasp1	LIM and SH3 protein 1 OS=Danio rerio (Zebrafish) (Brachydanio rerio) OX=7955 GN=lasp1 PE=1 SV=1	7.06	27098.3	828.297	4	18.38
B8A453	B8A453_DANRE	rab23	RAB23_ member RAS oncogene family OS=Danio rerio (Zebrafish) (Brachydanio rerio) OX=7955 GN=rab23 PE=4 SV=1	7.11	27094.8	525.864	5	21.1
Q6TLG8	Q6TLG8_DANRE	rps3	KH type-2 domain-containing protein OS=Danio rerio (Zebrafish) (Brachydanio rerio) OX=7955 GN=rps3 PE=1 SV=1	10.24	27049.6	1891.12	9	44.9
Q6PFU1	Q6PFU1_DANRE	cd81a	Tetraspanin OS=Danio rerio (Zebrafish) (Brachydanio rerio) OX=7955 GN=cd81a PE=1 SV=1	5.76	26939.3	1559.74	7	30.08
Q1L907	Q1L907_DANRE	gstr	Glutathione S-transferase rho OS=Danio rerio (Zebrafish) (Brachydanio rerio) OX=7955 GN=gstr PE=1 SV=1	7.08	26694	784.389	6	29.65
Q6DHL5	LRC57_DANRE	lrrc57	Leucine-rich repeat-containing protein 57 OS=Danio rerio (Zebrafish) (Brachydanio rerio) OX=7955 GN=lrrc57 PE=2 SV=1	9.5	26632.7	639.767	8	36.13
F1Q7F9	F1Q7F9_DANRE	sypl2a	MARVEL domain-containing protein OS=Danio rerio (Zebrafish) (Brachydanio rerio) OX=7955 GN=sypl2a PE=1 SV=1	5.53	26539.4	326.926	2	13.19
Q6P937	Q6P937_DANRE	clta	Clathrin light chain OS=Danio rerio (Zebrafish) (Brachydanio rerio) OX=7955 GN=clta PE=1 SV=1	4.28	26426.9	1248.97	7	27.66
Q4G5W3	Q4G5W3_DANRE	rtn3	Reticulon OS=Danio rerio (Zebrafish) (Brachydanio rerio) OX=7955 GN=rtn3 PE=1 SV=1	9.15	26287.6	673.992	2	8.47
F1QEB3	F1QEB3_DANRE	actr3	Actin-related protein 3 OS=Danio rerio (Zebrafish) (Brachydanio rerio) OX=7955 GN=actr3 PE=1 SV=2	4.82	26191.9	262.048	2	13.85
Q9MIY7	COX2_DANRE	mt-co2	Cytochrome c oxidase subunit 2 OS=Danio rerio (Zebrafish) (Brachydanio rerio) OX=7955 GN=mt-co2 PE=3 SV=1	4.41	26156.4	297.861	2	10
F1RBH3	F1RBH3_DANRE	chchd6b	MICOS complex subunit OS=Danio rerio (Zebrafish) (Brachydanio rerio) OX=7955 GN=chchd6b PE=1 SV=1	8.87	26152.2	2372.94	8	36.28
Q6NWK4	Q6NWK4_DANRE	atp6v1e1b	ATPase H+-transporting V1 subunit E1b OS=Danio rerio (Zebrafish) (Brachydanio rerio) OX=7955 GN=atp6v1e1b PE=1 SV=1	8.49	26018.1	1925.11	11	50
A0A0R4IC93	A0A0R4IC93_DANRE	tmem222b	Transmembrane protein 222b OS=Danio rerio (Zebrafish) (Brachydanio rerio) OX=7955 GN=tmem222b PE=4 SV=1	7.81	25734.6	992.15	4	25.33
E7F4R9	E7F4R9_DANRE	idh2	Iso_dh domain-containing protein OS=Danio rerio (Zebrafish) (Brachydanio rerio) OX=7955 GN=idh2 PE=1 SV=2	7.68	25673.1	14156.7	14	63.11
A3KPG7	A3KPG7_DANRE	crp1	Pentaxin OS=Danio rerio (Zebrafish) (Brachydanio rerio) OX=7955 GN=crp1 PE=1 SV=1	5.57	25655.3	11924.4	11	64.89
A0A2R8QSS6	A0A2R8QSS6_DANRE	ENSDARG00000110858	Ig-like domain-containing protein OS=Danio rerio (Zebrafish) (Brachydanio rerio) OX=7955 GN=ENSDARG00000110858 PE=4 SV=1	9.42	25578.4	6543.68	9	36.52
F1QW05	F1QW05_DANRE	coq7	5-demethoxyubiquinone hydroxylase_ mitochondrial OS=Danio rerio (Zebrafish) (Brachydanio rerio) OX=7955 GN=coq7 PE=1 SV=1	5.92	25479	445.466	3	13
Q5RGB5	Q5RGB5_DANRE	rab3ab	RAB3A_ member RAS oncogene family_ b OS=Danio rerio (Zebrafish) (Brachydanio rerio) OX=7955 GN=rab3ab PE=1 SV=1	4.69	25153	906.191	3	19.55
P17561	EPD_DANRE	epd	Ependymin OS=Danio rerio (Zebrafish) (Brachydanio rerio) OX=7955 GN=epd PE=2 SV=2	5.27	24928.6	3630.15	5	31.34
A0A2R8QN30	A0A2R8QN30_DANRE	mpz	Ig-like domain-containing protein OS=Danio rerio (Zebrafish) (Brachydanio rerio) OX=7955 GN=mpz PE=1 SV=1	10.32	24880.6	4035.91	11	44.74
F1QV19	F1QV19_DANRE	ggctb	Gamma-glutamylcyclotransferase b OS=Danio rerio (Zebrafish) (Brachydanio rerio) OX=7955 GN=ggctb PE=1 SV=1	5.32	24776.2	625.365	2	14.09
Q6NWK3	Q6NWK3_DANRE	ranbp1	RanBD1 domain-containing protein OS=Danio rerio (Zebrafish) (Brachydanio rerio) OX=7955 GN=ranbp1 PE=1 SV=1	5.14	24740.8	351.983	3	15.17
A2BEV4	A2BEV4_DANRE	tagln3a	Calponin-homology (CH) domain-containing protein OS=Danio rerio (Zebrafish) (Brachydanio rerio) OX=7955 GN=tagln3a PE=1 SV=1	7.33	24552.7	1465.33	7	42.72
Q90Z10	RL13_DANRE	rpl13	60S ribosomal protein L13 OS=Danio rerio (Zebrafish) (Brachydanio rerio) OX=7955 GN=rpl13 PE=2 SV=3	12.13	24421.7	394.47	3	13.27
Q6P0T0	Q6P0T0_DANRE	ndufs8a	NADH dehydrogenase (Ubiquinone) Fe-S protein 8_ (NADH-coenzyme Q reductase) OS=Danio rerio (Zebrafish) (Brachydanio rerio) OX=7955 GN=ndufs8a PE=1 SV=1	5.65	24216.3	5558.14	6	33.81
Q9DDU5	Q9DDU5_DANRE	gstp1	Glutathione S-transferase pi OS=Danio rerio (Zebrafish) (Brachydanio rerio) OX=7955 GN=gstp1 PE=1 SV=1	8.31	23811.5	540.306	8	46.63
Q7ZUW5	Q7ZUW5_DANRE	rab5aa	RAB5A_ member RAS oncogene family OS=Danio rerio (Zebrafish) (Brachydanio rerio) OX=7955 GN=rab5aa PE=1 SV=1	8.24	23722.7	510.92	5	33.33
Q503H8	Q503H8_DANRE	tspan2a	Tetraspanin OS=Danio rerio (Zebrafish) (Brachydanio rerio) OX=7955 GN=tspan2a PE=1 SV=1	4.27	23710.4	4911.27	2	11.37
Q803J3	Q803J3_DANRE	rab2a	RAB2A_ member RAS oncogene family OS=Danio rerio (Zebrafish) (Brachydanio rerio) OX=7955 GN=rab2a PE=1 SV=1	5.99	23685.7	663.225	5	31.6
Q6DGJ0	Q6DGJ0_DANRE	dnajc5aa	J domain-containing protein OS=Danio rerio (Zebrafish) (Brachydanio rerio) OX=7955 GN=dnajc5aa PE=1 SV=1	4.95	23408.7	802.602	4	20.3
Q6DBT9	Q6DBT9_DANRE	cldnk	Claudin OS=Danio rerio (Zebrafish) (Brachydanio rerio) OX=7955 GN=cldnk PE=1 SV=1	8.39	23243.2	6726.58	4	17.13
B3DHU2	TMM65_DANRE	tmem65	Transmembrane protein 65 OS=Danio rerio (Zebrafish) (Brachydanio rerio) OX=7955 GN=tmem65 PE=1 SV=1	9.27	23184	538.868	3	15.09
Q5U3A3	Q5U3A3_DANRE	ralab	V-ral simian leukemia viral oncogene homolog Ab (ras-related) OS=Danio rerio (Zebrafish) (Brachydanio rerio) OX=7955 GN=ralab PE=1 SV=1	5.57	23137.2	754.971	5	27.23
Q5TZ66	SN25A_DANRE	snap25a	Synaptosomal-associated protein 25-A OS=Danio rerio (Zebrafish) (Brachydanio rerio) OX=7955 GN=snap25a PE=2 SV=1	4.37	23085.7	5091.35	12	65.69
Q6PC54	SN25B_DANRE	snap25b	Synaptosomal-associated protein 25-B OS=Danio rerio (Zebrafish) (Brachydanio rerio) OX=7955 GN=snap25b PE=2 SV=1	4.26	22921.4	2123.88	10	54.19
F6NLI6	F6NLI6_DANRE	ppib	Peptidyl-prolyl cis-trans isomerase OS=Danio rerio (Zebrafish) (Brachydanio rerio) OX=7955 GN=ppib PE=1 SV=1	9.71	22884.4	458.227	3	15.87
Q6DGV5	Q6DGV5_DANRE	rab10	RAB10_ member RAS oncogene family OS=Danio rerio (Zebrafish) (Brachydanio rerio) OX=7955 GN=rab10 PE=1 SV=1	8.58	22870.3	912.667	2	11.44
A0A2R8QIX9	A0A2R8QIX9_DANRE	ENSDARG00000113657	AMP-binding domain-containing protein OS=Danio rerio (Zebrafish) (Brachydanio rerio) OX=7955 GN=ENSDARG00000113657 PE=1 SV=1	6.12	22659.1	418.536	4	17.17
Q6PC34	Q6PC34_DANRE	hpca	Hippocalcin OS=Danio rerio (Zebrafish) (Brachydanio rerio) OX=7955 GN=hpca PE=1 SV=1	4.94	22555.5	7801.09	11	67.36
Q6DRD1	Q6DRD1_DANRE	atp5po	ATP synthase oligomycin sensitivity conferral protein OS=Danio rerio (Zebrafish) (Brachydanio rerio) OX=7955 GN=atp5po PE=1 SV=1	10.53	22539.5	1732.92	11	65.55
Q5TZ35	Q5TZ35_DANRE	vsnl1b	Visinin-like 1b OS=Danio rerio (Zebrafish) (Brachydanio rerio) OX=7955 GN=vsnl1b PE=1 SV=2	4.72	22432.5	17485.2	11	63.87
F6NI63	F6NI63_DANRE	vsnl1a	Si:dkey-30j22.11 OS=Danio rerio (Zebrafish) (Brachydanio rerio) OX=7955 GN=vsnl1a PE=1 SV=1	4.72	22356.5	21667.4	12	70.16
A9JTH1	NCLDA_DANRE	ncalda	Neurocalcin-delta A OS=Danio rerio (Zebrafish) (Brachydanio rerio) OX=7955 GN=ncalda PE=2 SV=1	4.94	22338.3	5793.03	8	47.67
A3KPW8	A3KPW8_DANRE	hpcal4	Hippocalcin-like 4 OS=Danio rerio (Zebrafish) (Brachydanio rerio) OX=7955 GN=hpcal4 PE=1 SV=1	4.72	22270.4	10049.3	8	45.55
Q6DHM9	RHOAB_DANRE	rhoab	Rho-related GTP-binding protein RhoA-B OS=Danio rerio (Zebrafish) (Brachydanio rerio) OX=7955 GN=rhoab PE=1 SV=1	5.74	22262.4	10647.5	9	52.85
Q6AXL4	NCLDB_DANRE	ncaldb	Neurocalcin-delta B OS=Danio rerio (Zebrafish) (Brachydanio rerio) OX=7955 GN=ncaldb PE=2 SV=1	4.71	22098	4452.13	7	43.23
Q7T3D5	Q7T3D5_DANRE	pdcd6	Programmed cell death 6 OS=Danio rerio (Zebrafish) (Brachydanio rerio) OX=7955 GN=pdcd6 PE=1 SV=1	5.23	21996.5	755.084	5	38.38
Q6DGJ6	Q6DGJ6_DANRE	prdx2	Thioredoxin domain-containing protein OS=Danio rerio (Zebrafish) (Brachydanio rerio) OX=7955 GN=prdx2 PE=1 SV=1	5.93	21965	2384.39	8	51.78
A9JRY8	A9JRY8_DANRE	rac3b	Rac family small GTPase 3b OS=Danio rerio (Zebrafish) (Brachydanio rerio) OX=7955 GN=rac3b PE=1 SV=1	8.37	21856.2	2409.84	7	37.5
Q52WY2	Q52WY2_DANRE	cdc42	Cell division cycle 42 OS=Danio rerio (Zebrafish) (Brachydanio rerio) OX=7955 GN=cdc42 PE=1 SV=1	6.18	21768.9	3902.89	7	42.93
A8E5B7	A8E5B7_DANRE	ndufb5	NADH dehydrogenase (Ubiquinone) 1 beta subcomplex 5 OS=Danio rerio (Zebrafish) (Brachydanio rerio) OX=7955 GN=ndufb5 PE=1 SV=1	9.51	21723.1	1976.28	4	19.35
Q7ZUQ1	Q7ZUQ1_DANRE	cdc42l	Cdc42l protein OS=Danio rerio (Zebrafish) (Brachydanio rerio) OX=7955 GN=cdc42l PE=1 SV=1	6.18	21647.7	2512.71	5	33.51
Q803L7	Q803L7_DANRE	rhogc	Ras homolog gene family_ member Gc OS=Danio rerio (Zebrafish) (Brachydanio rerio) OX=7955 GN=rhogc PE=1 SV=1	7.86	21634.5	1502.75	4	25.65
P79737	RASN_DANRE	nras	GTPase NRas OS=Danio rerio (Zebrafish) (Brachydanio rerio) OX=7955 GN=nras PE=2 SV=1	5	21624.4	5363.76	4	31.91
Q6PBX9	Q6PBX9_DANRE	reep5	Receptor expression-enhancing protein OS=Danio rerio (Zebrafish) (Brachydanio rerio) OX=7955 GN=reep5 PE=1 SV=1	8.72	21578.3	984.192	3	14.29
Q7ZUL8	Q7ZUL8_DANRE	ZFIN:ZDB-GENE-040426-740	Zgc:55558 OS=Danio rerio (Zebrafish) (Brachydanio rerio) OX=7955 GN=ZFIN:ZDB-GENE-040426-740 PE=1 SV=1	7.18	21543.2	4473.26	4	32.09
Q6P5L5	Q6P5L5_DANRE	ndufb8	NADH dehydrogenase [ubiquinone] 1 beta subcomplex subunit 8_ mitochondrial OS=Danio rerio (Zebrafish) (Brachydanio rerio) OX=7955 GN=ndufb8 PE=1 SV=1	7.69	21535.4	3641.76	5	29.26
A0A0R4ITL7	A0A0R4ITL7_DANRE	cib1	Calcium and integrin-binding 1 (calmyrin) OS=Danio rerio (Zebrafish) (Brachydanio rerio) OX=7955 GN=cib1 PE=4 SV=1	4.58	21510.2	682.979	3	20.21
Q567Y4	Q567Y4_DANRE	ndufb9	NADH dehydrogenase (Ubiquinone) 1 beta subcomplex_ 9 OS=Danio rerio (Zebrafish) (Brachydanio rerio) OX=7955 GN=ndufb9 PE=1 SV=1	8.23	21268	379.956	3	17.71
A0A0R4IUU4	A0A0R4IUU4_DANRE	si:ch1073-205c8.3	UBIQUITIN_CONJUGAT_2 domain-containing protein OS=Danio rerio (Zebrafish) (Brachydanio rerio) OX=7955 GN=si:ch1073-205c8.3 PE=1 SV=1	7.82	21180.2	789.629	3	17.3
I3ITK3	I3ITK3_DANRE	si:dkey-19e4.5	Si:dkey-19e4.5 OS=Danio rerio (Zebrafish) (Brachydanio rerio) OX=7955 GN=si:dkey-19e4.5 PE=1 SV=9	4.41	21160.3	338.079	2	15.34
F1QLH1	F1QLH1_DANRE	ppifb	Peptidyl-prolyl cis-trans isomerase OS=Danio rerio (Zebrafish) (Brachydanio rerio) OX=7955 GN=ppifb PE=1 SV=1	9.03	21119.9	1064.36	4	26.04
F1QMH0	F1QMH0_DANRE	csrp1b	Cysteine and glycine-rich protein 1b OS=Danio rerio (Zebrafish) (Brachydanio rerio) OX=7955 GN=csrp1b PE=1 SV=1	8.4	21088.4	5517.63	7	45.31
Q6TEN1	RAP1B_DANRE	rap1b	Ras-related protein Rap-1b OS=Danio rerio (Zebrafish) (Brachydanio rerio) OX=7955 GN=rap1b PE=2 SV=1	5.46	21055.9	14534.2	11	72.83
Q6NWH2	MRPB_DANRE	marcksl1b	MARCKS-related protein 1-B OS=Danio rerio (Zebrafish) (Brachydanio rerio) OX=7955 GN=marcksl1b PE=2 SV=1	4.72	20978.9	2902.24	7	57.97
B8JIV0	B8JIV0_DANRE	rap2ab	RAP2A_ member of RAS oncogene family b OS=Danio rerio (Zebrafish) (Brachydanio rerio) OX=7955 GN=rap2ab PE=4 SV=1	4.4	20919.6	1663.14	6	45.36
F1Q9Z2	F1Q9Z2_DANRE	arl2	ADP-ribosylation factor-like 2 OS=Danio rerio (Zebrafish) (Brachydanio rerio) OX=7955 GN=arl2 PE=1 SV=1	6.54	20873.1	286.784	2	10.33
F1R684	F1R684_DANRE	rap2c	RAP2C_ member of RAS oncogene family OS=Danio rerio (Zebrafish) (Brachydanio rerio) OX=7955 GN=rap2c PE=4 SV=1	4.67	20836.7	1714.61	6	47.54
Q6ZM62	Q6ZM62_DANRE	arpc3	Actin-related protein 2/3 complex subunit 3 OS=Danio rerio (Zebrafish) (Brachydanio rerio) OX=7955 GN=arpc3 PE=1 SV=1	8.83	20684.8	769.772	3	17.42
Q803D1	Q803D1_DANRE	arf1	ADP-ribosylation factor 1 OS=Danio rerio (Zebrafish) (Brachydanio rerio) OX=7955 GN=arf1 PE=1 SV=1	6.41	20668.8	24954.5	6	46.67
A0A0R4IS05	A0A0R4IS05_DANRE	nme3	Nucleoside diphosphate kinase OS=Danio rerio (Zebrafish) (Brachydanio rerio) OX=7955 GN=nme3 PE=1 SV=1	6.28	20663.5	944.38	5	31.11
Q7SY59	Q7SY59_DANRE	rap2b	RAP2B_ member of RAS oncogene family OS=Danio rerio (Zebrafish) (Brachydanio rerio) OX=7955 GN=rap2b PE=1 SV=1	4.51	20559.3	2889.61	7	49.45
Q6IQI6	Q6IQI6_DANRE	rpl11	60S ribosomal protein L11 OS=Danio rerio (Zebrafish) (Brachydanio rerio) OX=7955 GN=rpl11 PE=1 SV=1	10.45	20547.7	582.43	2	12.92
F1QCE3	F1QCE3_DANRE	prdx5	Peroxiredoxin OS=Danio rerio (Zebrafish) (Brachydanio rerio) OX=7955 GN=prdx5 PE=1 SV=1	7.65	20543.7	9123.4	6	50.53
Q6DC20	Q6DC20_DANRE	arf4a	ADP-ribosylation factor 4a OS=Danio rerio (Zebrafish) (Brachydanio rerio) OX=7955 GN=arf4a PE=1 SV=1	5.85	20534.6	21620.6	7	48.33
F1QJ56	F1QJ56_DANRE	ndufb10	NADH:ubiquinone oxidoreductase subunit B10 OS=Danio rerio (Zebrafish) (Brachydanio rerio) OX=7955 GN=ndufb10 PE=1 SV=1	9.37	20500.3	6215.66	7	50.59
Q6PC22	Q6PC22_DANRE	ndufa8	NADH dehydrogenase [ubiquinone] 1 alpha subcomplex subunit 8 OS=Danio rerio (Zebrafish) (Brachydanio rerio) OX=7955 GN=ndufa8 PE=1 SV=1	7.54	20462	3689.97	3	20.35
F1R6I1	F1R6I1_DANRE	cox4i1l	Cytochrome c oxidase subunit 4I1_-like OS=Danio rerio (Zebrafish) (Brachydanio rerio) OX=7955 GN=cox4i1l PE=1 SV=2	10.03	20388.5	2398.98	4	27.75
A0A0R4IG31	A0A0R4IG31_DANRE	cryabb	SHSP domain-containing protein OS=Danio rerio (Zebrafish) (Brachydanio rerio) OX=7955 GN=cryabb PE=1 SV=1	10.07	20381.3	7354.11	8	59.44
B0BLX4	B0BLX4_DANRE	ZFIN:ZDB-GENE-080204-124	FBA domain-containing protein OS=Danio rerio (Zebrafish) (Brachydanio rerio) OX=7955 GN=ZFIN:ZDB-GENE-080204-124 PE=1 SV=1	4.05	20371.1	1651.05	5	48.02
Q6P2U5	Q6P2U5_DANRE	arf6b	ADP-ribosylation factor 6a OS=Danio rerio (Zebrafish) (Brachydanio rerio) OX=7955 GN=arf6b PE=1 SV=1	9.35	20242.3	6752.11	6	46.86
Q1RM09	BASP1_DANRE	basp1	Brain acid soluble protein 1 homolog OS=Danio rerio (Zebrafish) (Brachydanio rerio) OX=7955 GN=basp1 PE=2 SV=2	4.69	19996.7	3236.84	9	57.36
Q6PHJ8	Q6PHJ8_DANRE	myl12.1	Myosin_ light chain 12_ genome duplicate 1 OS=Danio rerio (Zebrafish) (Brachydanio rerio) OX=7955 GN=myl12.1 PE=1 SV=1	4.53	19902.4	1527.91	6	41.28
A0A2R8Q7N4	A0A2R8Q7N4_DANRE	rpl12	Ribosomal protein L12 OS=Danio rerio (Zebrafish) (Brachydanio rerio) OX=7955 GN=rpl12 PE=1 SV=1	9.7	19878.1	553.912	2	17.03
B3DKC6	B3DKC6_DANRE	myl12.2	Myosin_ light chain 12_ genome duplicate 2 OS=Danio rerio (Zebrafish) (Brachydanio rerio) OX=7955 GN=myl12.2 PE=1 SV=1	4.46	19866.3	1348.68	4	23.84
A0A2R8QB80	A0A2R8QB80_DANRE	tppp2	Tubulin polymerization-promoting protein family member 2 OS=Danio rerio (Zebrafish) (Brachydanio rerio) OX=7955 GN=tppp2 PE=1 SV=1	9.34	19777.3	10394.1	3	21.55
Q6TNV0	Q6TNV0_DANRE	cox4i1	Cytochrome c oxidase subunit 4I1 OS=Danio rerio (Zebrafish) (Brachydanio rerio) OX=7955 GN=cox4i1 PE=1 SV=1	9.83	19442.4	16087.9	8	50.89
A0A2R8RWH8	A0A2R8RWH8_DANRE	gpx4b	Glutathione peroxidase OS=Danio rerio (Zebrafish) (Brachydanio rerio) OX=7955 GN=gpx4b PE=1 SV=1	7.03	19423.9	5374.67	7	56.47
Q7ZUQ9	Q7ZUQ9_DANRE	cirbpb	RRM domain-containing protein OS=Danio rerio (Zebrafish) (Brachydanio rerio) OX=7955 GN=cirbpb PE=1 SV=1	9.58	19203.5	854.266	3	25
Q502E4	Q502E4_DANRE	ndufs4	NADH dehydrogenase (Ubiquinone) Fe-S protein 4_ (NADH-coenzyme Q reductase) OS=Danio rerio (Zebrafish) (Brachydanio rerio) OX=7955 GN=ndufs4 PE=1 SV=1	10.8	19061.8	3671.13	5	29.76
Q6TH32	Q6TH32_DANRE	cfl1	ADF-H domain-containing protein OS=Danio rerio (Zebrafish) (Brachydanio rerio) OX=7955 GN=cfl1 PE=1 SV=1	7.19	18941.8	17207.2	9	54.55
Q7T1J9	Q7T1J9_DANRE	rps10	S10_plectin domain-containing protein OS=Danio rerio (Zebrafish) (Brachydanio rerio) OX=7955 GN=rps10 PE=1 SV=1	10.61	18941.8	228.954	2	13.86
Q6PBY8	Q6PBY8_DANRE	skp1	S-phase kinase-associated protein 1 OS=Danio rerio (Zebrafish) (Brachydanio rerio) OX=7955 GN=skp1 PE=1 SV=1	4.2	18861.2	2003.88	3	20.25
B0S5Q2	B0S5Q2_DANRE	sdhc	Succinate dehydrogenase complex_ subunit C_ integral membrane protein OS=Danio rerio (Zebrafish) (Brachydanio rerio) OX=7955 GN=sdhc PE=1 SV=1	10.21	18770	556.622	3	17.75
Q7ZV05	Q7ZV05_DANRE	rps11	Ribosomal_S17_N domain-containing protein OS=Danio rerio (Zebrafish) (Brachydanio rerio) OX=7955 GN=rps11 PE=1 SV=1	11.11	18576.7	580.314	3	21.38
Q6DBX3	Q6DBX3_DANRE	cnrip1a	Cannabinoid receptor-interacting protein 1a OS=Danio rerio (Zebrafish) (Brachydanio rerio) OX=7955 GN=cnrip1a PE=1 SV=1	5.68	18562.9	4170.95	6	42.59
F1R1E9	F1R1E9_DANRE	ube2v1	UBIQUITIN_CONJUGAT_2 domain-containing protein OS=Danio rerio (Zebrafish) (Brachydanio rerio) OX=7955 GN=ube2v1 PE=1 SV=2	9.77	18560.4	1794.57	6	43.56
Q566W6	Q566W6_DANRE	cirbpa	RRM domain-containing protein OS=Danio rerio (Zebrafish) (Brachydanio rerio) OX=7955 GN=cirbpa PE=1 SV=1	9.17	18454.5	2331.5	4	33.51
F1RCG2	F1RCG2_DANRE	ptges3b	CS domain-containing protein OS=Danio rerio (Zebrafish) (Brachydanio rerio) OX=7955 GN=ptges3b PE=1 SV=2	4.14	18345	279.959	2	18.99
Q6PC77	Q6PC77_DANRE	atp5pd	ATP synthase subunit d_ mitochondrial OS=Danio rerio (Zebrafish) (Brachydanio rerio) OX=7955 GN=atp5pd PE=1 SV=1	8.95	18257.9	2726.23	8	56.52
A0A0R4IBG2	A0A0R4IBG2_DANRE	acp1	LMWPc domain-containing protein OS=Danio rerio (Zebrafish) (Brachydanio rerio) OX=7955 GN=acp1 PE=1 SV=1	7.58	18115.4	673.323	3	24.05
Q6PC53	Q6PC53_DANRE	ppiab	Peptidyl-prolyl cis-trans isomerase OS=Danio rerio (Zebrafish) (Brachydanio rerio) OX=7955 GN=ppiab PE=1 SV=1	8.12	17774	15247.6	8	60.37
Q8JGS9	RS18_DANRE	rps18	40S ribosomal protein S18 OS=Danio rerio (Zebrafish) (Brachydanio rerio) OX=7955 GN=rps18 PE=2 SV=1	11.59	17731.7	2209.64	5	32.24
B8JKN6	B8JKN6_DANRE	ppiaa	Peptidyl-prolyl cis-trans isomerase OS=Danio rerio (Zebrafish) (Brachydanio rerio) OX=7955 GN=ppiaa PE=1 SV=1	8.72	17688.9	8394.44	7	45.73
F1RBS6	F1RBS6_DANRE	nme2b.1	Nucleoside diphosphate kinase OS=Danio rerio (Zebrafish) (Brachydanio rerio) OX=7955 GN=nme2b.1 PE=1 SV=1	8.19	17376.1	12113.6	9	77.78
Q7SXA1	Q7SXA1_DANRE	atp6v0e1	KOW domain-containing protein OS=Danio rerio (Zebrafish) (Brachydanio rerio) OX=7955 GN=atp6v0e1 PE=1 SV=1	11.3	17341.4	358.258	2	11.03
Q7T3F3	Q7T3F3_DANRE	ube2nb	UBIQUITIN_CONJUGAT_2 domain-containing protein OS=Danio rerio (Zebrafish) (Brachydanio rerio) OX=7955 GN=ube2nb PE=1 SV=1	5.65	17335	2039.45	5	36.36
Q7SXL4	Q7SXL4_DANRE	nme2b.2	Nucleoside diphosphate kinase OS=Danio rerio (Zebrafish) (Brachydanio rerio) OX=7955 GN=nme2b.2 PE=1 SV=1	7.18	17237.8	4101.16	8	59.48
Q6IMW6	Q6IMW6_DANRE	rps13	Ribosomal_S13_N domain-containing protein OS=Danio rerio (Zebrafish) (Brachydanio rerio) OX=7955 GN=rps13 PE=1 SV=1	11.34	17194.3	687.508	3	24.5
Q6PEJ2	Q6PEJ2_DANRE	ap2s1	AP complex subunit sigma OS=Danio rerio (Zebrafish) (Brachydanio rerio) OX=7955 GN=ap2s1 PE=1 SV=1	5.78	17175.8	1342.09	5	34.51
Q498W6	Q498W6_DANRE	ndufa12	NADH dehydrogenase [ubiquinone] 1 alpha subcomplex subunit 12 OS=Danio rerio (Zebrafish) (Brachydanio rerio) OX=7955 GN=ndufa12 PE=1 SV=1	9.81	17083.5	1789.11	5	41.1
Q568Q7	Q568Q7_DANRE	stmn1b	Stathmin OS=Danio rerio (Zebrafish) (Brachydanio rerio) OX=7955 GN=stmn1b PE=1 SV=1	6.03	17067.3	8182.28	5	36.24
Q6NX89	Q6NX89_DANRE	eif5a	Eukaryotic translation initiation factor 5A OS=Danio rerio (Zebrafish) (Brachydanio rerio) OX=7955 GN=eif5a PE=1 SV=1	5.02	17050.4	1040.97	3	18.06
Q5XJ73	Q5XJ73_DANRE	glipr2l	SCP domain-containing protein OS=Danio rerio (Zebrafish) (Brachydanio rerio) OX=7955 GN=glipr2l PE=1 SV=1	10.1	17045.9	16674.8	5	48.7
Q7ZUD3	Q7ZUD3_DANRE	gmfb	Glia maturation factor OS=Danio rerio (Zebrafish) (Brachydanio rerio) OX=7955 GN=gmfb PE=1 SV=1	4.9	17042.4	753.215	4	31.69
F1RD76	F1RD76_DANRE	ZFIN:ZDB-GENE-040912-107	Mitochondrial pyruvate carrier OS=Danio rerio (Zebrafish) (Brachydanio rerio) OX=7955 GN=ZFIN:ZDB-GENE-040912-107 PE=1 SV=1	10.53	16923.8	457.281	2	15.28
Q1LVG7	Q1LVG7_DANRE	atp5f1d	ATP-synt_DE_N domain-containing protein OS=Danio rerio (Zebrafish) (Brachydanio rerio) OX=7955 GN=atp5f1d PE=1 SV=1	4.84	16885.2	5242.98	3	42.77
B0S6H4	B0S6H4_DANRE	plp2	MARVEL domain-containing protein OS=Danio rerio (Zebrafish) (Brachydanio rerio) OX=7955 GN=plp2 PE=1 SV=1	4.8	16849.7	3943.21	2	13.07
A0A0R4IJ49	A0A0R4IJ49_DANRE	rps19	Ribosomal protein S19 OS=Danio rerio (Zebrafish) (Brachydanio rerio) OX=7955 GN=rps19 PE=1 SV=1	11.01	16844.7	571.947	3	18.42
Q1LWH1	Q1LWH1_DANRE	rps16	Ribosomal protein S16 OS=Danio rerio (Zebrafish) (Brachydanio rerio) OX=7955 GN=rps16 PE=1 SV=1	10.71	16470.3	1138.98	4	25.34
Q6ZM12	Q6ZM12_DANRE	hbba2	GLOBIN domain-containing protein OS=Danio rerio (Zebrafish) (Brachydanio rerio) OX=7955 GN=hbba2 PE=1 SV=1	8.86	16465.9	1966.36	5	42.18
Q6PEH5	UB2V2_DANRE	ube2v2	Ubiquitin-conjugating enzyme E2 variant 2 OS=Danio rerio (Zebrafish) (Brachydanio rerio) OX=7955 GN=ube2v2 PE=2 SV=1	8.55	16380.8	1736.04	6	46.9
F1QG80	F1QG80_DANRE	rpl22	Ribosomal protein L22 OS=Danio rerio (Zebrafish) (Brachydanio rerio) OX=7955 GN=rpl22 PE=1 SV=1	10.11	16345.8	430.637	2	17.02
A0A0R4ITL8	A0A0R4ITL8_DANRE	fundc2	Fun14 domain-containing 2 OS=Danio rerio (Zebrafish) (Brachydanio rerio) OX=7955 GN=fundc2 PE=1 SV=1	10.25	16191.7	1359.39	2	13.61
Q6PFT7	Q6PFT7_DANRE	cotl1	ADF-H domain-containing protein OS=Danio rerio (Zebrafish) (Brachydanio rerio) OX=7955 GN=cotl1 PE=1 SV=1	5.1	16132.1	882.841	2	21.83
O73872	SODC_DANRE	sod1	Superoxide dismutase [Cu-Zn] OS=Danio rerio (Zebrafish) (Brachydanio rerio) OX=7955 GN=sod1 PE=2 SV=1	6.16	16124	8127.46	4	42.21
Q4VBU7	Q4VBU7_DANRE	cox5aa	Cox5aa protein OS=Danio rerio (Zebrafish) (Brachydanio rerio) OX=7955 GN=cox5aa PE=1 SV=1	6.19	15953.2	2094.2	4	22.7
A0A0G2KNY9	A0A0G2KNY9_DANRE	pin1	Peptidyl-prolyl cis-trans isomerase OS=Danio rerio (Zebrafish) (Brachydanio rerio) OX=7955 GN=pin1 PE=1 SV=1	6.12	15699.3	4321.06	6	57.45
H9GXN3	H9GXN3_DANRE	LOC100333482	Tubulin polymerization promoting protein OS=Danio rerio (Zebrafish) (Brachydanio rerio) OX=7955 GN=LOC100333482 PE=1 SV=1	10.36	15640.8	12949.6	7	48.23
A0A0R4IVC8	A0A0R4IVC8_DANRE	cox5ab	Cytochrome c oxidase subunit 5Ab OS=Danio rerio (Zebrafish) (Brachydanio rerio) OX=7955 GN=cox5ab PE=1 SV=1	6.18	15630	1006.97	4	23.19
B3DFP9	B3DFP9_DANRE	apoa2	Apolipoprotein A-II OS=Danio rerio (Zebrafish) (Brachydanio rerio) OX=7955 GN=apoa2 PE=1 SV=1	7.18	15594.1	2133.46	4	33.33
Q6ZM17	Q6ZM17_DANRE	si:ch211-5k11.8	GLOBIN domain-containing protein OS=Danio rerio (Zebrafish) (Brachydanio rerio) OX=7955 GN=si:ch211-5k11.8 PE=1 SV=1	9.51	15565.2	12540.4	7	55.94
I3ITP3	I3ITP3_DANRE	mbpa	Myelin basic protein a OS=Danio rerio (Zebrafish) (Brachydanio rerio) OX=7955 GN=mbpa PE=1 SV=1	12.73	15470.5	24017.6	9	63.5
Q6ZM13	Q6ZM13_DANRE	hbaa2	GLOBIN domain-containing protein OS=Danio rerio (Zebrafish) (Brachydanio rerio) OX=7955 GN=hbaa2 PE=1 SV=1	9.79	15412.9	2203.86	6	58.04
Q6PBK0	Q6PBK0_DANRE	ndufb4	NADH dehydrogenase (Ubiquinone) 1 beta subcomplex_ 4 OS=Danio rerio (Zebrafish) (Brachydanio rerio) OX=7955 GN=ndufb4 PE=1 SV=1	10.29	15348.7	4634	5	42.31
E7FEH9	E7FEH9_DANRE	pea15	DED domain-containing protein OS=Danio rerio (Zebrafish) (Brachydanio rerio) OX=7955 GN=pea15 PE=1 SV=1	4.55	15208	413.769	2	20.77
A5WWI6	A5WWI6_DANRE	pfn2l	Profilin OS=Danio rerio (Zebrafish) (Brachydanio rerio) OX=7955 GN=pfn2l PE=1 SV=1	6.14	15142	429.538	2	26.62
Q6PBJ6	Q6PBJ6_DANRE	ndufb6	NADH:ubiquinone oxidoreductase subunit B OS=Danio rerio (Zebrafish) (Brachydanio rerio) OX=7955 GN=ndufb6 PE=1 SV=1	9.59	15027.4	5287.04	6	58.59
Q9I8N9	Q9I8N9_DANRE	fabp7a	FABP domain-containing protein OS=Danio rerio (Zebrafish) (Brachydanio rerio) OX=7955 GN=fabp7a PE=1 SV=1	5.28	14975	9135.45	7	66.67
Q8UVG7	Q8UVG7_DANRE	fabp3	Lipocln_cytosolic_FA-bd_dom domain-containing protein OS=Danio rerio (Zebrafish) (Brachydanio rerio) OX=7955 GN=fabp3 PE=1 SV=1	5.63	14881.9	5895.47	8	55.64
Q6NX90	Q6NX90_DANRE	map1lc3a	Microtubule-associated protein 1 light chain 3 alpha OS=Danio rerio (Zebrafish) (Brachydanio rerio) OX=7955 GN=map1lc3a PE=1 SV=1	8.77	14441.6	1138.6	2	17.36
Q24JV3	Q24JV3_DANRE	rpl31	Ribosomal protein L31 OS=Danio rerio (Zebrafish) (Brachydanio rerio) OX=7955 GN=rpl31 PE=1 SV=1	11.18	14337.7	746.047	2	18.7
E7FE82	E7FE82_DANRE	ninj2	Ninjurin 2 OS=Danio rerio (Zebrafish) (Brachydanio rerio) OX=7955 GN=ninj2 PE=4 SV=1	10.07	14273.8	1493.45	4	43.08
F1RCH5	F1RCH5_DANRE	ZFIN:ZDB-GENE-040625-180	Zgc:86599 OS=Danio rerio (Zebrafish) (Brachydanio rerio) OX=7955 GN=ZFIN:ZDB-GENE-040625-180 PE=1 SV=1	8.72	13900.9	1617.99	3	16.67
E7F2M5	E7F2M5_DANRE	cd59	UPAR/Ly6 domain-containing protein OS=Danio rerio (Zebrafish) (Brachydanio rerio) OX=7955 GN=cd59 PE=1 SV=1	7.88	13541.4	27388.6	3	23.73
Q4VBV1	Q4VBV1_DANRE	uqcrb	Cytochrome b-c1 complex subunit 7 OS=Danio rerio (Zebrafish) (Brachydanio rerio) OX=7955 GN=uqcrb PE=1 SV=1	9.43	13414.4	2217.41	5	42.34
Q6PBR5	Q6PBR5_DANRE	atp6v1g1	V-type proton ATPase subunit G OS=Danio rerio (Zebrafish) (Brachydanio rerio) OX=7955 GN=atp6v1g1 PE=1 SV=1	10.13	13380.2	4463.43	4	35.59
Q7SX92	Q7SX92_DANRE	sncb	Beta-synuclein OS=Danio rerio (Zebrafish) (Brachydanio rerio) OX=7955 GN=sncb PE=1 SV=1	4.16	13340.8	1727.34	4	22.83
Q5BJA2	Q5BJA2_DANRE	ndufa5	NADH:ubiquinone oxidoreductase subunit A5 OS=Danio rerio (Zebrafish) (Brachydanio rerio) OX=7955 GN=ndufa5 PE=1 SV=1	8.59	13280.4	1660.74	5	46.55
F8W4C1	F8W4C1_DANRE	mbpb	Myelin basic protein b OS=Danio rerio OX=7955 GN=mbpb PE=1 SV=1	12.45	13112.8	8297.88	6	44.63
F1QJV7	F1QJV7_DANRE	ddt	D-dopachrome tautomerase OS=Danio rerio (Zebrafish) (Brachydanio rerio) OX=7955 GN=ddt PE=1 SV=1	7.04	13065.3	1895.69	4	49.15
Q6PBJ3	Q6PBJ3_DANRE	vamp1	V-SNARE coiled-coil homology domain-containing protein OS=Danio rerio (Zebrafish) (Brachydanio rerio) OX=7955 GN=vamp1 PE=1 SV=1	4.84	13051	10826.1	2	27.73
Q7SXI1	Q7SXI1_DANRE	cox7a2l	Cox7a2l protein OS=Danio rerio (Zebrafish) (Brachydanio rerio) OX=7955 GN=cox7a2l PE=1 SV=1	10.29	12648.7	667.973	4	43.48
A9C462	A9C462_DANRE	cox6a1	Cytochrome c oxidase subunit 6A_ mitochondrial OS=Danio rerio (Zebrafish) (Brachydanio rerio) OX=7955 GN=cox6a1 PE=1 SV=1	9.98	12283	4642.43	3	41.67
Q7ZUI4	Q7ZUI4_DANRE	ZFIN:ZDB-GENE-030131-8581	Thioredoxin OS=Danio rerio (Zebrafish) (Brachydanio rerio) OX=7955 GN=ZFIN:ZDB-GENE-030131-8581 PE=1 SV=1	4.5	12242.7	1136.52	4	50.93
Q1LYB6	ATF1B_DANRE	atp5if1b	ATPase inhibitor B_ mitochondrial OS=Danio rerio (Zebrafish) (Brachydanio rerio) OX=7955 GN=atp5if1b PE=3 SV=1	10.48	12190.8	802.99	3	24.3
Q804W2	PRV7_DANRE	pvalb7	Parvalbumin-7 OS=Danio rerio (Zebrafish) (Brachydanio rerio) OX=7955 GN=pvalb7 PE=3 SV=3	4.5	12028.7	1022.19	2	25.69
A0A2R8RU75	A0A2R8RU75_DANRE	atp5meb	ATP synthase membrane subunit eb OS=Danio rerio (Zebrafish) (Brachydanio rerio) OX=7955 GN=atp5meb PE=1 SV=1	9.05	11783.6	1753.69	3	34.31
Q1LUK1	MIC13_DANRE	micos13	MICOS complex subunit MIC13 OS=Danio rerio (Zebrafish) (Brachydanio rerio) OX=7955 GN=micos13 PE=3 SV=1	9.44	11752.6	1235.35	3	38.74
Q6DGM9	Q6DGM9_DANRE	ndufa7	NADH:ubiquinone oxidoreductase subunit A7 OS=Danio rerio (Zebrafish) (Brachydanio rerio) OX=7955 GN=ndufa7 PE=1 SV=1	10.65	11644.5	666.61	3	32.69
Q6IQM2	CYC_DANRE	cyc	Cytochrome c OS=Danio rerio (Zebrafish) (Brachydanio rerio) OX=7955 GN=cyc PE=3 SV=3	10.01	11570.3	2478.51	4	38.46
A0A2R8RP85	A0A2R8RP85_DANRE	sncgb	Synuclein_ gamma b (breast cancer-specific protein 1) OS=Danio rerio (Zebrafish) (Brachydanio rerio) OX=7955 GN=sncgb PE=1 SV=1	4.48	11441.8	6988.14	3	27.19
Q6P6E0	Q6P6E0_DANRE	atp5l	ATP synthase subunit OS=Danio rerio (Zebrafish) (Brachydanio rerio) OX=7955 GN=atp5l PE=1 SV=1	10.19	11315.3	625.391	4	42.72
Q6P119	Q6P119_DANRE	ndufb3	NADH:ubiquinone oxidoreductase subunit B3 OS=Danio rerio (Zebrafish) (Brachydanio rerio) OX=7955 GN=ndufb3 PE=1 SV=1	10.32	10778.4	556.817	2	22.34
F1R7U7	F1R7U7_DANRE	rheb	Ras homolog_ mTORC1-binding OS=Danio rerio (Zebrafish) (Brachydanio rerio) OX=7955 GN=rheb PE=4 SV=1	5.59	10436.2	1381.48	3	39.78
Q4V8S5	Q4V8S5_DANRE	acbd7	ACB domain-containing protein OS=Danio rerio (Zebrafish) (Brachydanio rerio) OX=7955 GN=acbd7 PE=1 SV=1	9	10018.6	758.94	4	42.05
F1QEJ5	F1QEJ5_DANRE	uqcrq	Ubiquinol-cytochrome c reductase_ complex III subunit VII OS=Danio rerio (Zebrafish) (Brachydanio rerio) OX=7955 GN=uqcrq PE=1 SV=1	9.85	9603.94	553.969	4	64.63
A0A0R4IC72	A0A0R4IC72_DANRE	ENSDARG00000098584	Uncharacterized protein OS=Danio rerio (Zebrafish) (Brachydanio rerio) OX=7955 GN=ENSDARG00000098584 PE=1 SV=1	10.34	9562.17	3382.26	2	26.83
B9UZF5	B9UZF5_DANRE	zwi	Zwilling B OS=Danio rerio OX=7955 GN=zwi PE=2 SV=1	12.4	8621.04	3828.39	5	56.1
B9UZF4	B9UZF4_DANRE	zwi	Zwilling A OS=Danio rerio OX=7955 GN=zwi PE=2 SV=1	12.73	8580.89	5124.73	3	40.24
Q6ZM23	Q6ZM23_DANRE	cox6c	COX6C domain-containing protein OS=Danio rerio (Zebrafish) (Brachydanio rerio) OX=7955 GN=cox6c PE=1 SV=1	10.23	8536.89	686.763	2	34.21

## Sheet: 2_1D gel post-wash (1274)
accession	entry	gene name	description	IEP	mw	max score	reported peptides	sequence coverage
F1RA35	F1RA35_DANRE	macf1a	Microtubule actin crosslinking factor 1a OS=Danio rerio (Zebrafish) (Brachydanio rerio) OX=7955 GN=macf1a PE=1 SV=2	5.19	656452	215.59	14	2.94
A0A286YBE9	A0A286YBE9_DANRE	pleca	Plectin a OS=Danio rerio (Zebrafish) (Brachydanio rerio) OX=7955 GN=pleca PE=1 SV=1	6.65	546058	3240.05	162	38.19
E7F4G7	E7F4G7_DANRE	ank2a	Ankyrin 2a_ neuronal OS=Danio rerio (Zebrafish) (Brachydanio rerio) OX=7955 GN=ank2a PE=1 SV=2	4.66	540844	484.616	21	6.35
A0A2R8QR17	A0A2R8QR17_DANRE	plecb	Plectin b OS=Danio rerio (Zebrafish) (Brachydanio rerio) OX=7955 GN=plecb PE=1 SV=1	6.04	521356	475.692	19	4.34
A0A2R8QS07	A0A2R8QS07_DANRE	ryr2a	Uncharacterized protein OS=Danio rerio (Zebrafish) (Brachydanio rerio) OX=7955 GN=ryr2a PE=4 SV=1	5.75	508376	934.461	82	25.15
A0A0G2KQI8	A0A0G2KQI8_DANRE	ENSDARG00000101858	Dystonin OS=Danio rerio (Zebrafish) (Brachydanio rerio) OX=7955 GN=ENSDARG00000101858 PE=1 SV=1	5.25	438201	227.137	17	5.48
X1WDB0	X1WDB0_DANRE	map1ab	Microtubule-associated protein 1Ab OS=Danio rerio (Zebrafish) (Brachydanio rerio) OX=7955 GN=map1ab PE=1 SV=1	4.49	416638	1907.46	82	30.61
A0A2R8QHW5	A0A2R8QHW5_DANRE	vps13c	Vacuolar protein sorting 13 homolog C OS=Danio rerio (Zebrafish) (Brachydanio rerio) OX=7955 GN=vps13c PE=1 SV=1	6.2	414562	116.188	2	0.7
Q5TZ29	Q5TZ29_DANRE	apobb.1	Vitellogenin domain-containing protein OS=Danio rerio (Zebrafish) (Brachydanio rerio) OX=7955 GN=apobb.1 PE=1 SV=1	4.93	414189	347.801	26	9.3
A0A2R8QK17	A0A2R8QK17_DANRE	LOC795051	PDZ domain-containing protein OS=Danio rerio (Zebrafish) (Brachydanio rerio) OX=7955 GN=LOC795051 PE=4 SV=1	5.05	400501	448.751	37	12.75
A0A286Y869	A0A286Y869_DANRE	wdfy3	WD repeat and FYVE domain-containing 3 OS=Danio rerio (Zebrafish) (Brachydanio rerio) OX=7955 GN=wdfy3 PE=1 SV=2	6.52	398792	198.574	10	3.29
A2BIB9	A2BIB9_DANRE	ank2b	Ankyrin 2b_ neuronal OS=Danio rerio (Zebrafish) (Brachydanio rerio) OX=7955 GN=ank2b PE=4 SV=1	5.72	390681	225.142	10	3.48
F1QJI4	F1QJI4_DANRE	vps13a	Vacuolar protein sorting 13 homolog A OS=Danio rerio (Zebrafish) (Brachydanio rerio) OX=7955 GN=vps13a PE=1 SV=1	5.84	364154	314.493	14	5.19
A0A0R4IWM7	A0A0R4IWM7_DANRE	dmxl2	WD_REPEATS_REGION domain-containing protein OS=Danio rerio (Zebrafish) (Brachydanio rerio) OX=7955 GN=dmxl2 PE=1 SV=2	5.96	340696	686.674	41	19.25
E7FB06	E7FB06_DANRE	itpr1b	Inositol 1_4_5-trisphosphate receptor_ type 1b OS=Danio rerio (Zebrafish) (Brachydanio rerio) OX=7955 GN=itpr1b PE=4 SV=1	5.71	319430	192.634	10	4.82
E7FBD0	E7FBD0_DANRE	nf1a	Neurofibromin 1a OS=Danio rerio (Zebrafish) (Brachydanio rerio) OX=7955 GN=nf1a PE=1 SV=2	7.29	316410	307.226	21	8.68
B0UX67	B0UX67_DANRE	mtor	Serine/threonine-protein kinase TOR OS=Danio rerio (Zebrafish) (Brachydanio rerio) OX=7955 GN=mtor PE=1 SV=1	6.55	294101	720.775	22	11.43
Q4FE55	Q4FE55_DANRE	usp9	USP domain-containing protein OS=Danio rerio (Zebrafish) (Brachydanio rerio) OX=7955 GN=usp9 PE=1 SV=1	5.43	293840	420.12	30	14.62
A0A140LGY7	A0A140LGY7_DANRE	map1aa	Microtubule-associated protein 1Aa OS=Danio rerio (Zebrafish) (Brachydanio rerio) OX=7955 GN=map1aa PE=1 SV=2	4.68	288068	383.649	27	15.29
E7FE29	E7FE29_DANRE	myo18ab	Myosin XVIIIAb OS=Danio rerio (Zebrafish) (Brachydanio rerio) OX=7955 GN=myo18ab PE=1 SV=2	7.07	287658	498.997	27	13.88
A0A0R4II06	A0A0R4II06_DANRE	si:dkey-151j17.4	Si:dkey-151j17.4 OS=Danio rerio (Zebrafish) (Brachydanio rerio) OX=7955 GN=si:dkey-151j17.4 PE=1 SV=2	6.78	287352	182.298	2	1.23
F1R446	F1R446_DANRE	sptan1	Spectrin alpha_ non-erythrocytic 1 OS=Danio rerio (Zebrafish) (Brachydanio rerio) OX=7955 GN=sptan1 PE=1 SV=1	4.94	285728	16946.2	136	66.29
E7F5V3	E7F5V3_DANRE	fasn	Carrier domain-containing protein OS=Danio rerio (Zebrafish) (Brachydanio rerio) OX=7955 GN=fasn PE=1 SV=2	6.03	277044	1936.83	37	20.03
F1QXB0	F1QXB0_DANRE	sptbn2	Spectrin beta chain OS=Danio rerio (Zebrafish) (Brachydanio rerio) OX=7955 GN=sptbn2 PE=1 SV=2	5.06	274809	5049.41	70	37.77
A0A0R4IIA7	A0A0R4IIA7_DANRE	tln2a	Talin 2a OS=Danio rerio (Zebrafish) (Brachydanio rerio) OX=7955 GN=tln2a PE=1 SV=2	5.18	273578	326.144	6	2.6
F1QH12	F1QH12_DANRE	acaca	Acetyl-CoA carboxylase alpha OS=Danio rerio (Zebrafish) (Brachydanio rerio) OX=7955 GN=acaca PE=1 SV=2	6.04	271099	937.599	31	16.07
A0A0G2L1F5	A0A0G2L1F5_DANRE	sptbn1	Spectrin beta chain OS=Danio rerio (Zebrafish) (Brachydanio rerio) OX=7955 GN=sptbn1 PE=1 SV=1	5.25	263540	28257.3	109	60.39
X1WF60	X1WF60_DANRE	dock10	Dedicator of cytokinesis 10 OS=Danio rerio (Zebrafish) (Brachydanio rerio) OX=7955 GN=dock10 PE=3 SV=1	6.52	251530	174.751	3	1.92
I3ITL5	I3ITL5_DANRE	myo10l1	Myosin X_-like 1 OS=Danio rerio (Zebrafish) (Brachydanio rerio) OX=7955 GN=myo10l1 PE=3 SV=1	6.24	234859	148.287	2	1.03
F1RCP0	F1RCP0_DANRE	pi4kaa	Phosphatidylinositol 4-kinase_ catalytic_ alpha a OS=Danio rerio (Zebrafish) (Brachydanio rerio) OX=7955 GN=pi4kaa PE=1 SV=2	6.18	234827	611.296	21	12.68
E9QFE1	E9QFE1_DANRE	myh14	Myosin_ heavy chain 14_ non-muscle OS=Danio rerio (Zebrafish) (Brachydanio rerio) OX=7955 GN=myh14 PE=1 SV=2	5.34	234269	1923.69	53	33.66
F1R3G4	F1R3G4_DANRE	myh10	Myosin_ heavy chain 10_ non-muscle OS=Danio rerio (Zebrafish) (Brachydanio rerio) OX=7955 GN=myh10 PE=1 SV=1	5.28	232076	3023.05	57	35.94
F1QDP8	F1QDP8_DANRE	dock3	Dedicator of cytokinesis 3 OS=Danio rerio (Zebrafish) (Brachydanio rerio) OX=7955 GN=dock3 PE=3 SV=3	6.67	231500	133.72	2	0.95
A0A0R4IA93	A0A0R4IA93_DANRE	ckap5	Cytoskeleton-associated protein 5 OS=Danio rerio (Zebrafish) (Brachydanio rerio) OX=7955 GN=ckap5 PE=1 SV=1	8.38	226835	302.04	21	11.71
A0A2R8QLY1	A0A2R8QLY1_DANRE	scn8aa	Sodium channel protein OS=Danio rerio (Zebrafish) (Brachydanio rerio) OX=7955 GN=scn8aa PE=3 SV=1	5.17	224058	270.252	5	2.77
F1QVX3	F1QVX3_DANRE	myhb	Myosin_ heavy chain b OS=Danio rerio (Zebrafish) (Brachydanio rerio) OX=7955 GN=myhb PE=1 SV=2	5.58	223745	689.023	11	6.71
B2ZZ14	B2ZZ14_DANRE	map1b	Hypothetical microtubule-associated protein 1b OS=Danio rerio (Zebrafish) (Brachydanio rerio) OX=7955 GN=map1b PE=2 SV=1	4.68	223468	799.57	23	15.99
A0A2R8PWA9	A0A2R8PWA9_DANRE	sbf1	SET-binding factor 1 OS=Danio rerio (Zebrafish) (Brachydanio rerio) OX=7955 GN=sbf1 PE=1 SV=1	6.38	220501	458.441	20	12.55
F8W4K6	F8W4K6_DANRE	myo5aa	Myosin VAa OS=Danio rerio (Zebrafish) (Brachydanio rerio) OX=7955 GN=myo5aa PE=1 SV=1	8.53	220463	3830.61	63	35.82
Q6BEA0	PLXA4_DANRE	plxna4	Plexin-A4 OS=Danio rerio (Zebrafish) (Brachydanio rerio) OX=7955 GN=plxna4 PE=2 SV=1	6.65	217100	1135.31	34	21.23
B8A5J5	B8A5J5_DANRE	ptprdb	Protein tyrosine phosphatase receptor type Db OS=Danio rerio (Zebrafish) (Brachydanio rerio) OX=7955 GN=ptprdb PE=4 SV=1	6.58	216878	165.025	3	2.02
A0A2R8Q3J7	A0A2R8Q3J7_DANRE	ENSDARG00000114823	Sema domain-containing protein OS=Danio rerio (Zebrafish) (Brachydanio rerio) OX=7955 GN=ENSDARG00000114823 PE=1 SV=1	7.4	216070	630.89	26	14.32
A0A0R4IN28	A0A0R4IN28_DANRE	ank1a	Ankyrin 1_ erythrocytic a OS=Danio rerio (Zebrafish) (Brachydanio rerio) OX=7955 GN=ank1a PE=4 SV=2	6.12	215956	490.146	13	8.43
A0A2R8QPJ6	A0A2R8QPJ6_DANRE	plxna2	Sema domain-containing protein OS=Danio rerio (Zebrafish) (Brachydanio rerio) OX=7955 GN=plxna2 PE=1 SV=1	6.16	215865	551.566	13	6.94
A0A140LGG1	A0A140LGG1_DANRE	plxna1a	Sema domain-containing protein OS=Danio rerio (Zebrafish) (Brachydanio rerio) OX=7955 GN=plxna1a PE=1 SV=2	6.34	215264	957.063	34	19.57
B0S5N4	PLXA3_DANRE	plxna3	Plexin A3 OS=Danio rerio (Zebrafish) (Brachydanio rerio) OX=7955 GN=plxna3 PE=2 SV=2	6.46	214984	962.223	28	17.07
E7F4G2	E7F4G2_DANRE	sbf2	SET-binding factor 2 OS=Danio rerio (Zebrafish) (Brachydanio rerio) OX=7955 GN=sbf2 PE=1 SV=1	6.56	214576	662.701	30	21.07
B0R0T1	VWA8_DANRE	ZFIN:ZDB-GENE-070912-407	von Willebrand factor A domain-containing protein 8 OS=Danio rerio (Zebrafish) (Brachydanio rerio) OX=7955 GN=ZFIN:ZDB-GENE-070912-407 PE=3 SV=1	6.49	213343	298.745	15	8.76
F1QBC0	F1QBC0_DANRE	plxnb2a	Sema domain-containing protein OS=Danio rerio (Zebrafish) (Brachydanio rerio) OX=7955 GN=plxnb2a PE=1 SV=3	5.78	212980	1722.61	52	34.66
E7FGY1	E7FGY1_DANRE	plxnb2b	Sema domain-containing protein OS=Danio rerio (Zebrafish) (Brachydanio rerio) OX=7955 GN=plxnb2b PE=4 SV=2	6.53	210028	454.116	28	18.53
F1QC64	F1QC64_DANRE	myh9b	Myosin_ heavy chain 9b_ non-muscle OS=Danio rerio (Zebrafish) (Brachydanio rerio) OX=7955 GN=myh9b PE=1 SV=4	5.44	204486	3622.8	49	34.59
A0A0G2L009	A0A0G2L009_DANRE	dync1h1	Dynein_ cytoplasmic 1_ heavy chain 1 OS=Danio rerio (Zebrafish) (Brachydanio rerio) OX=7955 GN=dync1h1 PE=1 SV=1	6.14	204367	13032.2	87	58.53
A0A2R8QI53	A0A2R8QI53_DANRE	ly75	Lymphocyte antigen 75 OS=Danio rerio (Zebrafish) (Brachydanio rerio) OX=7955 GN=ly75 PE=1 SV=1	5.64	204169	2358.21	40	26.44
F1QYE2	F1QYE2_DANRE	tnc	Tenascin C OS=Danio rerio (Zebrafish) (Brachydanio rerio) OX=7955 GN=tnc PE=1 SV=1	4.64	203795	289.433	8	7.18
Q5TZ37	Q5TZ37_DANRE	cdc42bpab	Non-specific serine/threonine protein kinase OS=Danio rerio (Zebrafish) (Brachydanio rerio) OX=7955 GN=cdc42bpab PE=3 SV=1	6.15	196955	119.017	3	1.98
A0A2R8RQY1	A0A2R8RQY1_DANRE	ank1b	Ankyrin 1_ erythrocytic b OS=Danio rerio (Zebrafish) (Brachydanio rerio) OX=7955 GN=ank1b PE=4 SV=1	6.78	195964	566.737	12	9.22
Q5TZ42	Q5TZ42_DANRE	cdc42bpb	CDC42-binding protein kinase beta (DMPK-like) OS=Danio rerio (Zebrafish) (Brachydanio rerio) OX=7955 GN=cdc42bpb PE=1 SV=1	6	194906	264.301	11	7.9
A0A286YAZ4	A0A286YAZ4_DANRE	cltca	Clathrin heavy chain OS=Danio rerio (Zebrafish) (Brachydanio rerio) OX=7955 GN=cltca PE=1 SV=2	5.35	194058	14596.2	64	49.58
A0A0R4IJI9	A0A0R4IJI9_DANRE	mon2	MON2 homolog_ regulator of endosome-to-Golgi-trafficking OS=Danio rerio (Zebrafish) (Brachydanio rerio) OX=7955 GN=mon2 PE=1 SV=2	5.72	193489	130.979	2	1.15
E9QBV1	E9QBV1_DANRE	cltcb	Clathrin heavy chain OS=Danio rerio (Zebrafish) (Brachydanio rerio) OX=7955 GN=cltcb PE=1 SV=1	5.39	193405	16523.4	66	52.12
A0A2R8RK64	A0A2R8RK64_DANRE	ank1b	Uncharacterized protein OS=Danio rerio (Zebrafish) (Brachydanio rerio) OX=7955 GN=ank1b PE=4 SV=1	6.63	190204	686.667	14	10.45
A1XQX8	NR3AA_DANRE	nrxn3a	Neurexin-3a OS=Danio rerio (Zebrafish) (Brachydanio rerio) OX=7955 GN=nrxn3a PE=2 SV=1	5.66	189361	187.101	6	4.12
F1QWK4	MCA3B_DANRE	mical3b	Protein-methionine sulfoxide oxidase mical3b OS=Danio rerio (Zebrafish) (Brachydanio rerio) OX=7955 GN=mical3b PE=3 SV=2	5.57	189201	480.345	4	2.75
A0A2R8QMK9	A0A2R8QMK9_DANRE	tjp1a	Tight junction protein 1a OS=Danio rerio (Zebrafish) (Brachydanio rerio) OX=7955 GN=tjp1a PE=1 SV=1	5.91	187266	174.232	4	2.9
F1R6J2	F1R6J2_DANRE	prex1	Phosphatidylinositol-3_4_5-trisphosphate-dependent Rac exchange factor 1 OS=Danio rerio (Zebrafish) (Brachydanio rerio) OX=7955 GN=prex1 PE=1 SV=1	6.11	187235	216.72	5	4.87
F1QV29	F1QV29_DANRE	c3a.2	Complement component c3a_ duplicate 2 OS=Danio rerio (Zebrafish) (Brachydanio rerio) OX=7955 GN=c3a.2 PE=1 SV=2	6.37	186797	366.77	11	8.09
B8JKW4	B8JKW4_DANRE	c3a.1	Complement component c3a_ duplicate 1 OS=Danio rerio (Zebrafish) (Brachydanio rerio) OX=7955 GN=c3a.1 PE=1 SV=1	6.16	184717	176.886	6	4.2
E7FBE5	E7FBE5_DANRE	cltcl1	Clathrin heavy chain OS=Danio rerio (Zebrafish) (Brachydanio rerio) OX=7955 GN=cltcl1 PE=1 SV=3	5.53	184520	3051.4	29	23.26
Q1MTC4	Q1MTC4_DANRE	vtg2	Vitellogenin 2 OS=Danio rerio (Zebrafish) (Brachydanio rerio) OX=7955 GN=vtg2 PE=1 SV=1	8.51	181323	1646.52	39	31.45
F8W409	F8W409_DANRE	kif21a	Kinesin family member 21A OS=Danio rerio (Zebrafish) (Brachydanio rerio) OX=7955 GN=kif21a PE=3 SV=2	5.53	180272	294.689	6	4.88
A0A0R4IV67	A0A0R4IV67_DANRE	agla	Amylo-alpha-1_ 6-glucosidase_ 4-alpha-glucanotransferase a OS=Danio rerio (Zebrafish) (Brachydanio rerio) OX=7955 GN=agla PE=1 SV=1	6.1	175662	307.498	9	6.79
F6NZP4	F6NZP4_DANRE	esyt1b	Extended synaptotagmin-like protein 1b OS=Danio rerio (Zebrafish) (Brachydanio rerio) OX=7955 GN=esyt1b PE=1 SV=1	5.89	175593	1401.32	25	20.8
E7FAY4	E7FAY4_DANRE	dip2ca	DMAP-interaction domain-containing protein OS=Danio rerio (Zebrafish) (Brachydanio rerio) OX=7955 GN=dip2ca PE=1 SV=2	7	175136	212.816	5	3.23
Q6NVJ5	DI2BA_DANRE	dip2ba	Disco-interacting protein 2 homolog B-A OS=Danio rerio (Zebrafish) (Brachydanio rerio) OX=7955 GN=dip2ba PE=2 SV=1	7.99	173504	369.045	16	13.38
A0A0R4IC31	A0A0R4IC31_DANRE	akap12b	A kinase (PRKA) anchor protein 12b OS=Danio rerio (Zebrafish) (Brachydanio rerio) OX=7955 GN=akap12b PE=1 SV=1	4.07	172667	2348.91	41	38.72
A0A2R8Q3H9	A0A2R8Q3H9_DANRE	adgrl1a	Adhesion G protein-coupled receptor L1a OS=Danio rerio (Zebrafish) (Brachydanio rerio) OX=7955 GN=adgrl1a PE=3 SV=1	6.72	171255	301.99	3	2.36
F1R253	F1R253_DANRE	clasp1a	Cytoplasmic linker-associated protein 1a OS=Danio rerio (Zebrafish) (Brachydanio rerio) OX=7955 GN=clasp1a PE=1 SV=2	9.13	170293	148.718	3	2.02
A0A286Y9P2	A0A286Y9P2_DANRE	ralgapb	Rap-GAP domain-containing protein OS=Danio rerio (Zebrafish) (Brachydanio rerio) OX=7955 GN=ralgapb PE=1 SV=2	6.64	166790	151.603	3	2.28
A1XQX0	NR1AA_DANRE	nrxn1a	Neurexin-1a OS=Danio rerio (Zebrafish) (Brachydanio rerio) OX=7955 GN=nrxn1a PE=2 SV=1	5.53	166538	353.304	10	8.58
A0A2R8Q516	A0A2R8Q516_DANRE	gapvd1	GTPase-activating protein and VPS9 domains 1 OS=Danio rerio (Zebrafish) (Brachydanio rerio) OX=7955 GN=gapvd1 PE=1 SV=1	4.89	165801	163.727	2	1.49
F5H8N4	F5H8N4_DANRE	lrpprc	Leucine-rich pentatricopeptide repeat-containing OS=Danio rerio (Zebrafish) (Brachydanio rerio) OX=7955 GN=lrpprc PE=1 SV=2	6.02	165108	1392.76	34	29.57
F1QS51	F1QS51_DANRE	eea1	Early endosome antigen 1 OS=Danio rerio (Zebrafish) (Brachydanio rerio) OX=7955 GN=eea1 PE=1 SV=1	5.41	160923	331.158	10	6.94
A0A1B1LZI1	A0A1B1LZI1_DANRE	ptprga	Protein tyrosine phosphatase receptor type Ga OS=Danio rerio (Zebrafish) (Brachydanio rerio) OX=7955 GN=ptprga PE=2 SV=1	5.39	159737	260.822	6	5.3
A0A0R4IVY5	A0A0R4IVY5_DANRE	rock1	Rho-associated protein kinase OS=Danio rerio (Zebrafish) (Brachydanio rerio) OX=7955 GN=rock1 PE=1 SV=2	5.54	159589	863.355	25	21.19
A0A2R8QEM9	A0A2R8QEM9_DANRE	cep170aa	FHA domain-containing protein OS=Danio rerio (Zebrafish) (Brachydanio rerio) OX=7955 GN=cep170aa PE=4 SV=1	9.55	157499	177.127	3	3.31
A0A2R8RN55	A0A2R8RN55_DANRE	nfasca	Neurofascin homolog (chicken) a OS=Danio rerio (Zebrafish) (Brachydanio rerio) OX=7955 GN=nfasca PE=1 SV=1	6.22	153973	6904.38	33	36.03
F1RCD5	F1RCD5_DANRE	cadpsb	Ca2+-dependent activator protein for secretion b OS=Danio rerio (Zebrafish) (Brachydanio rerio) OX=7955 GN=cadpsb PE=1 SV=1	5.53	152293	1830.89	27	27.16
F1QPX5	F1QPX5_DANRE	cntnap1	Contactin-associated protein 1 OS=Danio rerio (Zebrafish) (Brachydanio rerio) OX=7955 GN=cntnap1 PE=4 SV=3	7.69	151220	6402.45	30	27.83
F1R844	F1R844_DANRE	pnpla6	Patatin-like phospholipase domain-containing 6 OS=Danio rerio (Zebrafish) (Brachydanio rerio) OX=7955 GN=pnpla6 PE=4 SV=1	6.04	151166	676.123	19	15.35
A0A2R8QG93	A0A2R8QG93_DANRE	tacc2	TACC_C domain-containing protein OS=Danio rerio (Zebrafish) (Brachydanio rerio) OX=7955 GN=tacc2 PE=4 SV=1	4.76	150815	438.991	9	7.17
A0A2R8QBG3	A0A2R8QBG3_DANRE	vtg6	Vitellogenin domain-containing protein OS=Danio rerio (Zebrafish) (Brachydanio rerio) OX=7955 GN=vtg6 PE=1 SV=1	8.93	150423	13038.5	55	44.69
A2CF37	A2CF37_DANRE	tnr	Tenascin R (Restrictin_ janusin) OS=Danio rerio (Zebrafish) (Brachydanio rerio) OX=7955 GN=tnr PE=1 SV=1	4.62	150287	347.56	4	4.15
A0A2R8QHM1	A0A2R8QHM1_DANRE	synj1	Synaptojanin 1 OS=Danio rerio (Zebrafish) (Brachydanio rerio) OX=7955 GN=synj1 PE=1 SV=1	6.74	150236	812.951	20	16.99
E9QCU8	E9QCU8_DANRE	myo6a	Myosin VIa OS=Danio rerio (Zebrafish) (Brachydanio rerio) OX=7955 GN=myo6a PE=1 SV=1	8.25	150227	2065.59	39	38.74
Q1LWN2	Q1LWN2_DANRE	vtg1	Vitellogenin domain-containing protein OS=Danio rerio (Zebrafish) (Brachydanio rerio) OX=7955 GN=vtg1 PE=1 SV=1	8.77	149919	15849.9	61	52.57
F1R2T3	F1R2T3_DANRE	vtg7	Vitellogenin domain-containing protein OS=Danio rerio (Zebrafish) (Brachydanio rerio) OX=7955 GN=vtg7 PE=1 SV=1	8.87	149732	10395.3	48	40.35
A0A2R8QN47	A0A2R8QN47_DANRE	vtg4	Vitellogenin domain-containing protein OS=Danio rerio (Zebrafish) (Brachydanio rerio) OX=7955 GN=vtg4 PE=1 SV=1	9.05	149523	13840.4	55	49.26
A0A2R8QNN7	A0A2R8QNN7_DANRE	atp8a2	Phospholipid-transporting ATPase OS=Danio rerio (Zebrafish) (Brachydanio rerio) OX=7955 GN=atp8a2 PE=3 SV=1	7.14	149241	1804.8	21	21.02
F1Q5X4	F1Q5X4_DANRE	astn1	Astrotactin 1 OS=Danio rerio (Zebrafish) (Brachydanio rerio) OX=7955 GN=astn1 PE=4 SV=2	4.96	148480	150.97	3	2.15
E7FGA0	E7FGA0_DANRE	myo6b	Myosin VIb OS=Danio rerio (Zebrafish) (Brachydanio rerio) OX=7955 GN=myo6b PE=1 SV=2	8.36	148070	805.134	15	13.26
B0S7S0	B0S7S0_DANRE	cntnap2b	Contactin-associated protein 2b OS=Danio rerio (Zebrafish) (Brachydanio rerio) OX=7955 GN=cntnap2b PE=4 SV=3	6.14	147997	6013.27	31	30.8
L7NKH5	L7NKH5_DANRE	cntnap2a	Contactin-associated protein 2a OS=Danio rerio (Zebrafish) (Brachydanio rerio) OX=7955 GN=cntnap2a PE=1 SV=1	6.28	147939	2403.19	26	26.52
A0A2R8PX02	A0A2R8PX02_DANRE	cyfip2	Cytoplasmic FMR1-interacting protein OS=Danio rerio (Zebrafish) (Brachydanio rerio) OX=7955 GN=cyfip2 PE=1 SV=1	6.56	147742	2621.23	36	33.09
Q90YM8	CYFP1_DANRE	cyfip1	Cytoplasmic FMR1-interacting protein 1 homolog OS=Danio rerio (Zebrafish) (Brachydanio rerio) OX=7955 GN=cyfip1 PE=2 SV=1	6.76	146828	1041.76	13	11.41
A0A286Y832	A0A286Y832_DANRE	ptprz1b	Protein tyrosine phosphatase receptor type Z1b OS=Danio rerio (Zebrafish) (Brachydanio rerio) OX=7955 GN=ptprz1b PE=4 SV=2	4.59	146701	679.933	9	10.44
A0A286Y9Q5	A0A286Y9Q5_DANRE	spag9a	Sperm-associated antigen 9a OS=Danio rerio (Zebrafish) (Brachydanio rerio) OX=7955 GN=spag9a PE=1 SV=2	4.92	146561	325.042	11	10.34
F1QSY7	F1QSY7_DANRE	iars1	Isoleucyl-tRNA synthetase OS=Danio rerio (Zebrafish) (Brachydanio rerio) OX=7955 GN=iars1 PE=1 SV=2	6.25	146500	291.815	6	5.2
E9QGL9	E9QGL9_DANRE	mapk8ip3	Mitogen-activated protein kinase 8-interacting protein 3 OS=Danio rerio (Zebrafish) (Brachydanio rerio) OX=7955 GN=mapk8ip3 PE=4 SV=2	4.95	146439	517.916	11	8.76
A0A2R8Q5K5	A0A2R8Q5K5_DANRE	vtg5	Vitellogenin domain-containing protein OS=Danio rerio (Zebrafish) (Brachydanio rerio) OX=7955 GN=vtg5 PE=1 SV=1	8.89	145950	13390.2	50	42.98
A0A2R8QM71	A0A2R8QM71_DANRE	mink1	Misshapen-like kinase 1 OS=Danio rerio (Zebrafish) (Brachydanio rerio) OX=7955 GN=mink1 PE=1 SV=1	7.71	145835	524.9	13	12.18
A0A2R8Q2J0	A0A2R8Q2J0_DANRE	npc1	SSD domain-containing protein OS=Danio rerio (Zebrafish) (Brachydanio rerio) OX=7955 GN=npc1 PE=1 SV=1	5.16	145527	206.418	4	2.98
A0A0H2UKQ6	A0A0H2UKQ6_DANRE	chl1b	Cell adhesion molecule L1-like b OS=Danio rerio (Zebrafish) (Brachydanio rerio) OX=7955 GN=chl1b PE=1 SV=2	5.29	145457	198.856	2	1.7
F1R8X6	F1R8X6_DANRE	nrcama	Neuronal cell adhesion molecule a OS=Danio rerio (Zebrafish) (Brachydanio rerio) OX=7955 GN=nrcama PE=1 SV=1	4.99	143888	3922.56	30	33.44
A0A0R4ITK2	A0A0R4ITK2_DANRE	map4k4	Mitogen-activated protein kinase kinase kinase kinase 4 OS=Danio rerio (Zebrafish) (Brachydanio rerio) OX=7955 GN=map4k4 PE=1 SV=2	7.31	143581	381.307	9	9.03
A0A1D5NSU5	A0A1D5NSU5_DANRE	plekha7b	Pleckstrin homology domain-containing_ family A member 7b OS=Danio rerio (Zebrafish) (Brachydanio rerio) OX=7955 GN=plekha7b PE=4 SV=1	9.04	143576	358.485	12	12.23
F6PC33	F6PC33_DANRE	dctn1b	CAP-Gly domain-containing protein OS=Danio rerio (Zebrafish) (Brachydanio rerio) OX=7955 GN=dctn1b PE=4 SV=2	5.25	141745	1624.25	21	21.94
Q6NYW6	CLAP2_DANRE	clasp2	CLIP-associating protein 2 OS=Danio rerio (Zebrafish) (Brachydanio rerio) OX=7955 GN=clasp2 PE=2 SV=1	9.05	141273	2659.79	27	29.97
A0A2R8RP20	A0A2R8RP20_DANRE	dctn1a	CAP-Gly domain-containing protein OS=Danio rerio (Zebrafish) (Brachydanio rerio) OX=7955 GN=dctn1a PE=1 SV=1	5.15	140886	416.691	10	9.31
R4GDQ0	R4GDQ0_DANRE	tpp2	Tripeptidyl peptidase 2 OS=Danio rerio (Zebrafish) (Brachydanio rerio) OX=7955 GN=tpp2 PE=1 SV=1	6.46	140617	300.398	6	5.7
F1QDQ1	F1QDQ1_DANRE	copa	Coatomer subunit alpha OS=Danio rerio (Zebrafish) (Brachydanio rerio) OX=7955 GN=copa PE=1 SV=1	7.34	139837	394.961	10	10.13
B0S5H3	B0S5H3_DANRE	atp2b3a	Calcium-transporting ATPase OS=Danio rerio (Zebrafish) (Brachydanio rerio) OX=7955 GN=atp2b3a PE=1 SV=1	5.41	139512	9667.9	28	31.09
F1RC03	F1RC03_DANRE	atp2b2	Calcium-transporting ATPase OS=Danio rerio (Zebrafish) (Brachydanio rerio) OX=7955 GN=atp2b2 PE=1 SV=2	5.54	138988	11589.7	37	38.39
A0A0R4IG29	A0A0R4IG29_DANRE	si:dkeyp-80d11.10	Si:dkeyp-80d11.10 OS=Danio rerio (Zebrafish) (Brachydanio rerio) OX=7955 GN=si:dkeyp-80d11.10 PE=4 SV=1	5.77	138912	2783.24	7	8.14
E7F9H3	E7F9H3_DANRE	cntnap3	Contactin-associated protein family member 3 OS=Danio rerio (Zebrafish) (Brachydanio rerio) OX=7955 GN=cntnap3 PE=4 SV=4	6.32	138706	391.284	11	9.62
X1WCJ5	X1WCJ5_DANRE	ppfia3	PTPRF-interacting protein alpha 3 OS=Danio rerio (Zebrafish) (Brachydanio rerio) OX=7955 GN=ppfia3 PE=4 SV=1	5.56	138013	866.255	16	16.64
Q5TYZ5	Q5TYZ5_DANRE	cand1	TIP120 domain-containing protein OS=Danio rerio (Zebrafish) (Brachydanio rerio) OX=7955 GN=cand1 PE=1 SV=1	5.49	137953	2961.43	27	28.21
E7FEP5	E7FEP5_DANRE	adcy6a	Adenylate cyclase type 6 OS=Danio rerio (Zebrafish) (Brachydanio rerio) OX=7955 GN=adcy6a PE=3 SV=2	7.17	137018	420.002	9	9.23
F6PDY7	F6PDY7_DANRE	atp2b1a	Calcium-transporting ATPase OS=Danio rerio (Zebrafish) (Brachydanio rerio) OX=7955 GN=atp2b1a PE=1 SV=1	5.61	136926	7586.59	26	26.79
E7EXW8	E7EXW8_DANRE	glg1a	Golgi glycoprotein 1a OS=Danio rerio (Zebrafish) (Brachydanio rerio) OX=7955 GN=glg1a PE=1 SV=2	6.5	135636	328.628	3	2.87
A0A0R4IXD9	A0A0R4IXD9_DANRE	tbcd	TFCD_C domain-containing protein OS=Danio rerio (Zebrafish) (Brachydanio rerio) OX=7955 GN=tbcd PE=1 SV=1	5.76	134950	209.384	5	5.63
E9QDH0	E9QDH0_DANRE	adcy6b	Adenylate cyclase type 6 OS=Danio rerio (Zebrafish) (Brachydanio rerio) OX=7955 GN=adcy6b PE=3 SV=1	6.92	134308	469.866	10	10.47
A0A2R8Q6W4	A0A2R8Q6W4_DANRE	ENSDARG00000111528	DDHD domain-containing protein OS=Danio rerio (Zebrafish) (Brachydanio rerio) OX=7955 GN=ENSDARG00000111528 PE=4 SV=1	6.73	134167	157.232	3	3.67
Q90478	L1CA1_DANRE	nadl1.1	Neural cell adhesion molecule L1.1 OS=Danio rerio (Zebrafish) (Brachydanio rerio) OX=7955 GN=nadl1.1 PE=2 SV=1	5.43	133717	205.648	4	3.34
A0A4P8NJ80	A0A4P8NJ80_DANRE	nfascb	Neurofascin OS=Danio rerio OX=7955 GN=nfascb PE=2 SV=1	5.77	133550	10772.6	31	39.45
A0A2R8QLX3	A0A2R8QLX3_DANRE	atp2b4	Calcium-transporting ATPase OS=Danio rerio (Zebrafish) (Brachydanio rerio) OX=7955 GN=atp2b4 PE=1 SV=1	5.77	132502	20555.7	44	41.52
A0A0R4IFJ4	A0A0R4IFJ4_DANRE	pcxa	Pyruvate carboxylase OS=Danio rerio (Zebrafish) (Brachydanio rerio) OX=7955 GN=pcxa PE=1 SV=1	6.38	130781	10486.6	48	49.28
A0A286Y8X6	A0A286Y8X6_DANRE	atp2b3b	Calcium-transporting ATPase OS=Danio rerio (Zebrafish) (Brachydanio rerio) OX=7955 GN=atp2b3b PE=1 SV=2	5.19	130552	14176.5	39	42.12
F1QUS9	F1QUS9_DANRE	usp7	Ubiquitin-specific peptidase 7 (herpes virus-associated) OS=Danio rerio (Zebrafish) (Brachydanio rerio) OX=7955 GN=usp7 PE=1 SV=1	5.29	130416	461.156	11	11.08
B0S6R1	NCKP1_DANRE	nckap1	Nck-associated protein 1 OS=Danio rerio (Zebrafish) (Brachydanio rerio) OX=7955 GN=nckap1 PE=3 SV=1	6.22	130167	1931.57	26	25.98
Q5SQE2	STB5L_DANRE	stxbp5l	Syntaxin-binding protein 5-like OS=Danio rerio (Zebrafish) (Brachydanio rerio) OX=7955 GN=stxbp5l PE=3 SV=1	6.59	130086	331.07	9	9.84
A0A0G2KZ18	A0A0G2KZ18_DANRE	LOC100001114	Microtubule-associated protein OS=Danio rerio (Zebrafish) (Brachydanio rerio) OX=7955 GN=LOC100001114 PE=1 SV=2	6.62	129945	152.429	2	1.97
A0A0R4IK06	A0A0R4IK06_DANRE	ankfy1	Ankyrin repeat and FYVE domain-containing 1 OS=Danio rerio (Zebrafish) (Brachydanio rerio) OX=7955 GN=ankfy1 PE=1 SV=2	5.54	129368	276.5	6	8.74
K7DY86	K7DY86_DANRE	si:dkey-156m2.3	Si:dkey-156m2.3 OS=Danio rerio (Zebrafish) (Brachydanio rerio) OX=7955 GN=si:dkey-156m2.3 PE=4 SV=1	6.3	128863	1409.74	2	2.78
A0A0R4IIN0	A0A0R4IIN0_DANRE	taok2b	Protein kinase domain-containing protein OS=Danio rerio (Zebrafish) (Brachydanio rerio) OX=7955 GN=taok2b PE=4 SV=2	8.25	128336	220.819	5	6.33
A0A2R8PX52	A0A2R8PX52_DANRE	hephl1a	Hephaestin-like 1a OS=Danio rerio (Zebrafish) (Brachydanio rerio) OX=7955 GN=hephl1a PE=1 SV=1	5.76	128288	923.382	15	15.12
E7FD83	E7FD83_DANRE	sorcs2	PKD domain-containing protein OS=Danio rerio (Zebrafish) (Brachydanio rerio) OX=7955 GN=sorcs2 PE=4 SV=1	5.85	128151	309.252	4	5.91
A0A2R8RX62	A0A2R8RX62_DANRE	slc12a5b	Solute carrier family 12 member 5b OS=Danio rerio (Zebrafish) (Brachydanio rerio) OX=7955 GN=slc12a5b PE=1 SV=1	5.96	128057	2831.8	17	18.76
A0A2R8Q9J0	A0A2R8Q9J0_DANRE	slc4a10a	Anion exchange protein OS=Danio rerio (Zebrafish) (Brachydanio rerio) OX=7955 GN=slc4a10a PE=1 SV=1	5.97	126842	484.635	11	14.07
A0A2R8QAD2	A0A2R8QAD2_DANRE	pkp4	Plakophilin 4 OS=Danio rerio (Zebrafish) (Brachydanio rerio) OX=7955 GN=pkp4 PE=1 SV=1	8.98	126201	142.454	2	2.02
Q5RGD1	Q5RGD1_DANRE	stxbp5a	Syntaxin-binding protein 5a (tomosyn) OS=Danio rerio (Zebrafish) (Brachydanio rerio) OX=7955 GN=stxbp5a PE=4 SV=3	6.84	126137	595.711	8	9.75
A0A0R4IUL4	A0A0R4IUL4_DANRE	slc4a4b	Anion exchange protein OS=Danio rerio (Zebrafish) (Brachydanio rerio) OX=7955 GN=slc4a4b PE=3 SV=2	7.77	126005	664.64	7	8.72
A0A2R8PYB9	A0A2R8PYB9_DANRE	slc4a4a	Anion exchange protein OS=Danio rerio (Zebrafish) (Brachydanio rerio) OX=7955 GN=slc4a4a PE=1 SV=1	6.38	125819	4285.73	20	24.33
E7FGE7	E7FGE7_DANRE	slc4a8	Anion exchange protein OS=Danio rerio (Zebrafish) (Brachydanio rerio) OX=7955 GN=slc4a8 PE=1 SV=1	5.86	125711	2486.49	26	28.51
A0A286Y857	A0A286Y857_DANRE	daam2	Dishevelled-associated activator of morphogenesis 2 OS=Danio rerio (Zebrafish) (Brachydanio rerio) OX=7955 GN=daam2 PE=4 SV=2	7.14	125669	275.743	8	8.45
F1Q6F0	F1Q6F0_DANRE	phkb	Phosphorylase b kinase regulatory subunit OS=Danio rerio (Zebrafish) (Brachydanio rerio) OX=7955 GN=phkb PE=1 SV=2	6.79	125431	276.697	6	7.36
Q6P3G1	Q6P3G1_DANRE	cp	Ceruloplasmin OS=Danio rerio (Zebrafish) (Brachydanio rerio) OX=7955 GN=cp PE=1 SV=1	6.44	125298	3720.43	22	26.4
E7F0C0	E7F0C0_DANRE	stxbp5b	Syntaxin-binding protein 5b (tomosyn) OS=Danio rerio (Zebrafish) (Brachydanio rerio) OX=7955 GN=stxbp5b PE=4 SV=2	6.38	125223	617.913	8	8.19
A0A0G2KTI4	A0A0G2KTI4_DANRE	slc12a2	Solute carrier family 12 member 2 OS=Danio rerio (Zebrafish) (Brachydanio rerio) OX=7955 GN=slc12a2 PE=1 SV=3	5.76	125025	4218.4	21	22.54
F1QFN1	F1QFN1_DANRE	si:dkey-222l13.1	FIP-RBD domain-containing protein OS=Danio rerio (Zebrafish) (Brachydanio rerio) OX=7955 GN=si:dkey-222l13.1 PE=1 SV=3	5.62	125012	586.457	9	10.06
A9JRB4	A9JRB4_DANRE	pi4kab	Phosphatidylinositol 4-kinase_ catalytic_ alpha b OS=Danio rerio (Zebrafish) (Brachydanio rerio) OX=7955 GN=pi4kab PE=1 SV=1	6.27	124737	331.458	6	7.1
Q5RHJ3	Q5RHJ3_DANRE	daam1b	Dishevelled-associated activator of morphogenesis 1b OS=Danio rerio (Zebrafish) (Brachydanio rerio) OX=7955 GN=daam1b PE=1 SV=1	6.93	124609	1031.84	19	18.07
B0S6J3	SRGP2_DANRE	srgap2	SLIT-ROBO Rho GTPase-activating protein 2 OS=Danio rerio (Zebrafish) (Brachydanio rerio) OX=7955 GN=srgap2 PE=2 SV=1	6.43	124537	284.165	2	2.36
A0A286Y9H2	A0A286Y9H2_DANRE	myo1cb	Myosin Ic_ paralog b OS=Danio rerio (Zebrafish) (Brachydanio rerio) OX=7955 GN=myo1cb PE=1 SV=2	9.37	123653	762.836	27	30.4
R4GEU0	R4GEU0_DANRE	aclyb	ATP-citrate synthase OS=Danio rerio (Zebrafish) (Brachydanio rerio) OX=7955 GN=aclyb PE=1 SV=1	5.75	122970	324.679	7	6.93
A0A2R8QHJ3	A0A2R8QHJ3_DANRE	wdr7	WD repeat domain 7 OS=Danio rerio (Zebrafish) (Brachydanio rerio) OX=7955 GN=wdr7 PE=1 SV=1	6.37	122723	1321.25	17	21.71
A0A2R8PXK4	A0A2R8PXK4_DANRE	synm	IF rod domain-containing protein OS=Danio rerio (Zebrafish) (Brachydanio rerio) OX=7955 GN=synm PE=3 SV=1	4.71	122479	987.021	23	27.12
A0A0R4IER9	A0A0R4IER9_DANRE	daam1a	Dishevelled-associated activator of morphogenesis 1a OS=Danio rerio (Zebrafish) (Brachydanio rerio) OX=7955 GN=daam1a PE=4 SV=1	6.9	122019	438.758	11	9.81
X1WED4	X1WED4_DANRE	slc12a5a	Solute carrier family 12 member 5a OS=Danio rerio (Zebrafish) (Brachydanio rerio) OX=7955 GN=slc12a5a PE=1 SV=1	6.5	120746	1915.93	20	25.65
F1QZ09	F1QZ09_DANRE	aclya	ATP-citrate synthase OS=Danio rerio (Zebrafish) (Brachydanio rerio) OX=7955 GN=aclya PE=1 SV=1	6.87	120578	1754.24	35	40.29
F1R7M3	F1R7M3_DANRE	cacna2d2b	VWFA domain-containing protein OS=Danio rerio (Zebrafish) (Brachydanio rerio) OX=7955 GN=cacna2d2b PE=1 SV=2	5.28	120426	650.095	8	10.17
F1RCA1	F1RCA1_DANRE	uba1	UBA_e1_C domain-containing protein OS=Danio rerio (Zebrafish) (Brachydanio rerio) OX=7955 GN=uba1 PE=1 SV=1	5.23	119562	907.543	17	22.59
Q5TYT0	Q5TYT0_DANRE	cntn1b	Contactin 1b OS=Danio rerio (Zebrafish) (Brachydanio rerio) OX=7955 GN=cntn1b PE=4 SV=2	5.35	118957	10355.1	29	38.02
A0A0R4IWI7	A0A0R4IWI7_DANRE	kif5aa	Kinesin motor domain-containing protein OS=Danio rerio (Zebrafish) (Brachydanio rerio) OX=7955 GN=kif5aa PE=3 SV=1	5.59	118708	279.093	4	5.23
X1WGA8	X1WGA8_DANRE	taok1a	Protein kinase domain-containing protein OS=Danio rerio (Zebrafish) (Brachydanio rerio) OX=7955 GN=taok1a PE=4 SV=1	7.26	118352	894.45	20	25.81
A0A2R8QB02	A0A2R8QB02_DANRE	hip1	Huntingtin-interacting protein 1 OS=Danio rerio (Zebrafish) (Brachydanio rerio) OX=7955 GN=hip1 PE=1 SV=1	5.31	118187	1299.41	16	21.12
M9MMA4	M9MMA4_DANRE	igsf3	Immunoglobulin superfamily_ member 3 OS=Danio rerio (Zebrafish) (Brachydanio rerio) OX=7955 GN=igsf3 PE=1 SV=1	5.52	118034	408.089	13	13.44
A0A2R8QBK0	A0A2R8QBK0_DANRE	lnpep	Leucyl/cystinyl aminopeptidase OS=Danio rerio (Zebrafish) (Brachydanio rerio) OX=7955 GN=lnpep PE=1 SV=1	5.64	117612	465.728	8	10.62
F1Q7N8	F1Q7N8_DANRE	si:dkey-28b4.8	Calcium-transporting ATPase OS=Danio rerio (Zebrafish) (Brachydanio rerio) OX=7955 GN=si:dkey-28b4.8 PE=1 SV=2	5.02	117504	1667.43	19	24.24
A0A0A0MPS0	A0A0A0MPS0_DANRE	si:dkey-222h21.2	Si:dkey-222h21.2 OS=Danio rerio (Zebrafish) (Brachydanio rerio) OX=7955 GN=si:dkey-222h21.2 PE=4 SV=1	5.94	117075	2561.59	6	9.39
A0A0R4IP01	A0A0R4IP01_DANRE	ogdha	Transket_pyr domain-containing protein OS=Danio rerio (Zebrafish) (Brachydanio rerio) OX=7955 GN=ogdha PE=1 SV=1	6.65	116780	2238.05	32	41.59
E7F9L8	MYO1D_DANRE	myo1d	Unconventional myosin-Id OS=Danio rerio (Zebrafish) (Brachydanio rerio) OX=7955 GN=myo1d PE=2 SV=1	9.99	116626	3768.13	44	49.5
B8JLK8	B8JLK8_DANRE	itgav	Integrin_alpha2 domain-containing protein OS=Danio rerio (Zebrafish) (Brachydanio rerio) OX=7955 GN=itgav PE=1 SV=1	5.45	116147	1579.61	21	26.32
A0A2R8QEH0	A0A2R8QEH0_DANRE	si:ch1073-140o9.2	Phosphoinositide phospholipase C OS=Danio rerio (Zebrafish) (Brachydanio rerio) OX=7955 GN=si:ch1073-140o9.2 PE=1 SV=1	7.13	116032	330.627	8	9.44
E7FGK9	E7FGK9_DANRE	ogdhl	Transket_pyr domain-containing protein OS=Danio rerio (Zebrafish) (Brachydanio rerio) OX=7955 GN=ogdhl PE=1 SV=1	6.23	115990	1240.7	19	21.43
E7FD67	E7FD67_DANRE	llgl1	LLGL scribble cell polarity complex component 1 OS=Danio rerio (Zebrafish) (Brachydanio rerio) OX=7955 GN=llgl1 PE=1 SV=3	5.89	115908	2718.96	29	36.73
A0A0R4IQS8	A0A0R4IQS8_DANRE	atp2a2b	Calcium-transporting ATPase OS=Danio rerio (Zebrafish) (Brachydanio rerio) OX=7955 GN=atp2a2b PE=1 SV=1	5.06	115847	887.135	17	19.79
A0A2R8QA12	A0A2R8QA12_DANRE	cntn2	Contactin 2 OS=Danio rerio (Zebrafish) (Brachydanio rerio) OX=7955 GN=cntn2 PE=1 SV=1	7.14	115392	5651.33	22	30.29
A0A0R4ICX6	A0A0R4ICX6_DANRE	si:dkeyp-4c4.1	Si:dkeyp-4c4.1 OS=Danio rerio (Zebrafish) (Brachydanio rerio) OX=7955 GN=si:dkeyp-4c4.1 PE=4 SV=1	6.47	115357	1666.74	5	6.19
Q8AXZ4	CNT1A_DANRE	cntn1a	Contactin-1a OS=Danio rerio (Zebrafish) (Brachydanio rerio) OX=7955 GN=cntn1a PE=2 SV=1	6.28	115133	4121.78	25	34.79
Q9DGL6	Q9DGL6_DANRE	atp1a1a.1	Sodium/potassium-transporting ATPase subunit alpha OS=Danio rerio (Zebrafish) (Brachydanio rerio) OX=7955 GN=atp1a1a.1 PE=1 SV=1	5.02	114692	25954.4	46	50.1
A0A2R8RJ32	A0A2R8RJ32_DANRE	plcl1	Phosphoinositide phospholipase C OS=Danio rerio (Zebrafish) (Brachydanio rerio) OX=7955 GN=plcl1 PE=1 SV=1	5.93	114664	4160.89	31	39.9
F1QIJ6	F1QIJ6_DANRE	eps15	Epidermal growth factor receptor pathway substrate 15 OS=Danio rerio (Zebrafish) (Brachydanio rerio) OX=7955 GN=eps15 PE=1 SV=1	4.33	114559	306.582	6	7.31
E7FBI2	E7FBI2_DANRE	map4l	Microtubule-associated protein OS=Danio rerio (Zebrafish) (Brachydanio rerio) OX=7955 GN=map4l PE=1 SV=2	9.93	114533	484.613	7	8.9
B3DFZ2	B3DFZ2_DANRE	atp1a1a.5	Sodium/potassium-transporting ATPase subunit alpha OS=Danio rerio (Zebrafish) (Brachydanio rerio) OX=7955 GN=atp1a1a.5 PE=2 SV=1	5.12	114457	8642.85	16	20.14
A0A0R4IJ10	A0A0R4IJ10_DANRE	atp1a1b	Sodium/potassium-transporting ATPase subunit alpha OS=Danio rerio (Zebrafish) (Brachydanio rerio) OX=7955 GN=atp1a1b PE=1 SV=2	5.07	114379	25526.1	44	48.88
B0S8J1	B0S8J1_DANRE	kif5c	Kinesin-like protein OS=Danio rerio (Zebrafish) (Brachydanio rerio) OX=7955 GN=kif5c PE=1 SV=1	6.29	114356	278.464	5	6.19
B8JKS9	B8JKS9_DANRE	atp1a1a.2	Sodium/potassium-transporting ATPase subunit alpha OS=Danio rerio (Zebrafish) (Brachydanio rerio) OX=7955 GN=atp1a1a.2 PE=1 SV=1	5.19	114176	12954.4	17	21.11
B8JKT0	B8JKT0_DANRE	atp1a1a.3	Sodium/potassium-transporting ATPase subunit alpha OS=Danio rerio (Zebrafish) (Brachydanio rerio) OX=7955 GN=atp1a1a.3 PE=1 SV=1	5.1	114094	10987.6	16	18.36
Q9DEU2	Q9DEU2_DANRE	atp1a3b	Sodium/potassium-transporting ATPase subunit alpha OS=Danio rerio (Zebrafish) (Brachydanio rerio) OX=7955 GN=atp1a3b PE=1 SV=1	5.18	114072	32295.8	47	53.67
F1Q5Y3	F1Q5Y3_DANRE	trhde.2	Aminopeptidase OS=Danio rerio (Zebrafish) (Brachydanio rerio) OX=7955 GN=trhde.2 PE=3 SV=2	6.37	114058	168.827	2	2.54
A0A2R8Q4I3	A0A2R8Q4I3_DANRE	ENSDARG00000115180	Uncharacterized protein OS=Danio rerio (Zebrafish) (Brachydanio rerio) OX=7955 GN=ENSDARG00000115180 PE=4 SV=1	5.8	114024	1643.08	3	5.19
Q6P271	Q6P271_DANRE	atp1a3a	Sodium/potassium-transporting ATPase subunit alpha OS=Danio rerio (Zebrafish) (Brachydanio rerio) OX=7955 GN=atp1a3a PE=1 SV=1	5.07	113949	31667.5	47	52.59
A0A0R4IIV2	A0A0R4IIV2_DANRE	pam	Peptidylglycine alpha-amidating monooxygenase OS=Danio rerio (Zebrafish) (Brachydanio rerio) OX=7955 GN=pam PE=4 SV=1	6.28	113915	172.354	3	3.93
B8JKS7	B8JKS7_DANRE	atp1a1a.4	Sodium/potassium-transporting ATPase subunit alpha OS=Danio rerio (Zebrafish) (Brachydanio rerio) OX=7955 GN=atp1a1a.4 PE=1 SV=1	5.14	113914	16685.1	23	25.39
B0S5Q5	B0S5Q5_DANRE	atp1a2a	Sodium/potassium-transporting ATPase subunit alpha OS=Danio rerio (Zebrafish) (Brachydanio rerio) OX=7955 GN=atp1a2a PE=1 SV=1	4.85	113531	9844.56	18	21.44
Q6NYQ7	Q6NYQ7_DANRE	nnt	Nicotinamide nucleotide transhydrogenase OS=Danio rerio (Zebrafish) (Brachydanio rerio) OX=7955 GN=nnt PE=1 SV=1	6.43	113526	8379.85	32	36.98
F1QGN2	F1QGN2_DANRE	cntn4	Contactin 4 OS=Danio rerio (Zebrafish) (Brachydanio rerio) OX=7955 GN=cntn4 PE=4 SV=1	8.5	113022	135.779	2	2.43
F1R0A4	F1R0A4_DANRE	vps50	VPS50 EARP/GARPII complex subunit OS=Danio rerio (Zebrafish) (Brachydanio rerio) OX=7955 GN=vps50 PE=1 SV=1	5.2	112378	318.254	4	5.39
E9QJ12	E9QJ12_DANRE	ncam1b	Neural cell adhesion molecule 1b OS=Danio rerio (Zebrafish) (Brachydanio rerio) OX=7955 GN=ncam1b PE=1 SV=3	4.43	112345	1095.25	16	18.62
A2CEJ3	A2CEJ3_DANRE	ephb2b	Eph receptor B2b OS=Danio rerio (Zebrafish) (Brachydanio rerio) OX=7955 GN=ephb2b PE=3 SV=1	5.17	112333	1063.94	11	14.56
A0A2R8QJH4	A0A2R8QJH4_DANRE	atp2a3	Calcium-transporting ATPase OS=Danio rerio (Zebrafish) (Brachydanio rerio) OX=7955 GN=atp2a3 PE=1 SV=1	5.17	111993	1118.02	17	21.69
Q5U3A7	OPA1_DANRE	opa1	Dynamin-like 120 kDa protein_ mitochondrial OS=Danio rerio (Zebrafish) (Brachydanio rerio) OX=7955 GN=opa1 PE=2 SV=1	8.07	111790	6033.38	39	42.24
F1QUQ0	F1QUQ0_DANRE	iars2	Isoleucyl-tRNA synthetase 2_ mitochondrial OS=Danio rerio (Zebrafish) (Brachydanio rerio) OX=7955 GN=iars2 PE=1 SV=1	6.26	110995	293.619	9	13.22
F1R5M2	F1R5M2_DANRE	kif5ba	Kinesin-like protein OS=Danio rerio (Zebrafish) (Brachydanio rerio) OX=7955 GN=kif5ba PE=1 SV=1	5.98	110895	427.143	8	9.5
A0A2R8RK22	A0A2R8RK22_DANRE	atp2a1l	Calcium-transporting ATPase OS=Danio rerio (Zebrafish) (Brachydanio rerio) OX=7955 GN=atp2a1l PE=1 SV=1	4.87	110628	1851.23	19	23.87
Q1LVL3	Q1LVL3_DANRE	aars1	AA_TRNA_LIGASE_II_ALA domain-containing protein OS=Danio rerio (Zebrafish) (Brachydanio rerio) OX=7955 GN=aars1 PE=1 SV=1	5.34	110463	170.734	2	2.72
F1Q6P3	F1Q6P3_DANRE	col6a1	Collagen_ type VI_ alpha 1 OS=Danio rerio (Zebrafish) (Brachydanio rerio) OX=7955 GN=col6a1 PE=1 SV=2	5.73	108662	264.799	5	6.16
F1QCJ4	F1QCJ4_DANRE	iqsec1a	SEC7 domain-containing protein OS=Danio rerio (Zebrafish) (Brachydanio rerio) OX=7955 GN=iqsec1a PE=1 SV=3	6.36	108421	919.911	20	24.66
A0A2R8Q6M9	A0A2R8Q6M9_DANRE	ap1b1	AP complex subunit beta OS=Danio rerio (Zebrafish) (Brachydanio rerio) OX=7955 GN=ap1b1 PE=1 SV=1	4.8	108382	1090.48	13	13.52
A0A0R4IH79	A0A0R4IH79_DANRE	lonp1	Lon protease homolog_ mitochondrial OS=Danio rerio (Zebrafish) (Brachydanio rerio) OX=7955 GN=lonp1 PE=1 SV=1	5.97	108302	250.855	6	7.35
E7FCV8	E7FCV8_DANRE	col6a2	Collagen_ type VI_ alpha 2 OS=Danio rerio (Zebrafish) (Brachydanio rerio) OX=7955 GN=col6a2 PE=1 SV=3	6.46	108111	180.772	4	3.45
B2CZC4	B2CZC4_DANRE	slc8a2b	Sodium/calcium exchanger 2 isoform b OS=Danio rerio (Zebrafish) (Brachydanio rerio) OX=7955 GN=slc8a2b PE=1 SV=1	4.58	107830	3006.34	16	27.26
F1QWE3	F1QWE3_DANRE	mertka	C-mer proto-oncogene tyrosine kinase a OS=Danio rerio (Zebrafish) (Brachydanio rerio) OX=7955 GN=mertka PE=1 SV=1	5.62	107352	811.922	15	22.48
X1WD71	X1WD71_DANRE	ap2a1	AP-2 complex subunit alpha OS=Danio rerio (Zebrafish) (Brachydanio rerio) OX=7955 GN=ap2a1 PE=1 SV=1	6.42	107244	4579.8	38	47.34
F1QPQ4	F1QPQ4_DANRE	diaph2	Diaphanous-related formin 2 OS=Danio rerio (Zebrafish) (Brachydanio rerio) OX=7955 GN=diaph2 PE=1 SV=3	5.4	106959	260.498	3	3
Q6NYJ9	Q6NYJ9_DANRE	ap2b1	AP complex subunit beta OS=Danio rerio (Zebrafish) (Brachydanio rerio) OX=7955 GN=ap2b1 PE=1 SV=1	5.02	106480	2156.23	25	32.6
Q32SG7	Q32SG7_DANRE	slc8a1b	J domain-containing protein OS=Danio rerio (Zebrafish) (Brachydanio rerio) OX=7955 GN=slc8a1b PE=1 SV=1	4.88	106355	769.345	10	15.68
A0A0R4IM03	A0A0R4IM03_DANRE	si:ch73-18b11.1	FERM domain-containing protein OS=Danio rerio (Zebrafish) (Brachydanio rerio) OX=7955 GN=si:ch73-18b11.1 PE=1 SV=2	4.89	105089	521.024	8	9.35
F1QRM9	F1QRM9_DANRE	npepps	Aminopeptidase OS=Danio rerio (Zebrafish) (Brachydanio rerio) OX=7955 GN=npepps PE=1 SV=1	5.38	104772	399.407	12	14.05
F1QF43	F1QF43_DANRE	adam22	ADAM metallopeptidase domain 22 OS=Danio rerio (Zebrafish) (Brachydanio rerio) OX=7955 GN=adam22 PE=4 SV=1	7	104605	3262.26	19	26.8
Q5RGD7	Q5RGD7_DANRE	exoc2	Exocyst complex component 2 OS=Danio rerio (Zebrafish) (Brachydanio rerio) OX=7955 GN=exoc2 PE=1 SV=1	6.24	104385	478.267	8	11.55
Q6NX09	Q6NX09_DANRE	hk1	Hexokinase 1 OS=Danio rerio (Zebrafish) (Brachydanio rerio) OX=7955 GN=hk1 PE=1 SV=1	5.96	104012	8499.98	42	54.9
Q8QFX6	NRP1A_DANRE	nrp1a	Neuropilin-1a OS=Danio rerio (Zebrafish) (Brachydanio rerio) OX=7955 GN=nrp1a PE=2 SV=1	4.79	103747	343.465	8	11.81
B8JKC9	B8JKC9_DANRE	hk2	Hexokinase 2 OS=Danio rerio (Zebrafish) (Brachydanio rerio) OX=7955 GN=hk2 PE=1 SV=1	5.82	103514	537.908	4	3.7
F1QZR1	F1QZR1_DANRE	slc22a23	MFS domain-containing protein OS=Danio rerio (Zebrafish) (Brachydanio rerio) OX=7955 GN=slc22a23 PE=4 SV=1	4.72	102423	287.682	4	7.32
A0A0R4IRW0	A0A0R4IRW0_DANRE	hcn1	Cyclic nucleotide-binding domain-containing protein OS=Danio rerio (Zebrafish) (Brachydanio rerio) OX=7955 GN=hcn1 PE=4 SV=1	8.51	102081	1198.83	10	14.87
F1R0Y5	F1R0Y5_DANRE	slc4a10b	Anion exchange protein OS=Danio rerio (Zebrafish) (Brachydanio rerio) OX=7955 GN=slc4a10b PE=3 SV=4	5.98	101803	442.383	8	10.33
E7F2Z5	E7F2Z5_DANRE	pygl	Alpha-1_4 glucan phosphorylase OS=Danio rerio (Zebrafish) (Brachydanio rerio) OX=7955 GN=pygl PE=1 SV=2	6.29	101669	1552.46	6	6.93
A0A098DN12	A0A098DN12_DANRE	clcn2b	Chloride channel protein OS=Danio rerio (Zebrafish) (Brachydanio rerio) OX=7955 GN=clcn2b PE=2 SV=1	7.93	101033	190.116	4	5.57
A0A0G2KKC2	A0A0G2KKC2_DANRE	cnnm1	Cyclin and CBS domain divalent metal cation transport mediator 1 OS=Danio rerio (Zebrafish) (Brachydanio rerio) OX=7955 GN=cnnm1 PE=4 SV=2	6.63	100888	199.306	3	3.71
A0A2R8QG72	A0A2R8QG72_DANRE	ephb2a	Uncharacterized protein OS=Danio rerio (Zebrafish) (Brachydanio rerio) OX=7955 GN=ephb2a PE=3 SV=1	6.37	100483	958.477	8	11.05
H0WEM7	H0WEM7_DANRE	si:ch73-289h5.4	Si:ch73-289h5.4 OS=Danio rerio (Zebrafish) (Brachydanio rerio) OX=7955 GN=si:ch73-289h5.4 PE=4 SV=1	6.03	100254	1410.08	3	4.85
E7FEE9	E7FEE9_DANRE	si:dkey-178k16.1	FERM domain-containing protein OS=Danio rerio (Zebrafish) (Brachydanio rerio) OX=7955 GN=si:dkey-178k16.1 PE=1 SV=2	5.33	100164	998.99	17	29.4
E7FC79	E7FC79_DANRE	si:cabz01113374.3	Si:cabz01113374.3 OS=Danio rerio (Zebrafish) (Brachydanio rerio) OX=7955 GN=si:cabz01113374.3 PE=1 SV=1	6.84	100059	683.55	13	16.95
Q803E0	PALD_DANRE	pald1	Paladin OS=Danio rerio (Zebrafish) (Brachydanio rerio) OX=7955 GN=pald1 PE=2 SV=1	6	99968.9	990.611	15	24.53
Q90275	CADH2_DANRE	cdh2	Cadherin-2 OS=Danio rerio (Zebrafish) (Brachydanio rerio) OX=7955 GN=cdh2 PE=1 SV=2	4.5	99389.7	433.23	7	10.86
A0A0R4IAW3	A0A0R4IAW3_DANRE	ncam1a	Neural cell adhesion molecule 1a OS=Danio rerio (Zebrafish) (Brachydanio rerio) OX=7955 GN=ncam1a PE=1 SV=2	4.64	98907.8	4841.64	23	32.74
Q9PUE4	COPG2_DANRE	copg2	Coatomer subunit gamma-2 OS=Danio rerio (Zebrafish) (Brachydanio rerio) OX=7955 GN=copg2 PE=2 SV=2	5.33	98726.7	427.412	9	14.32
A0A0R4IMZ8	A0A0R4IMZ8_DANRE	kpnb1	Importin N-terminal domain-containing protein OS=Danio rerio (Zebrafish) (Brachydanio rerio) OX=7955 GN=kpnb1 PE=1 SV=1	4.46	98722.3	295.056	7	11.42
E7F6R0	E7F6R0_DANRE	pbxip1b	Pre-B-cell leukemia homeobox-interacting protein 1b OS=Danio rerio (Zebrafish) (Brachydanio rerio) OX=7955 GN=pbxip1b PE=1 SV=2	5.23	98459.8	383.303	9	12.79
A4IG19	A4IG19_DANRE	pygb	Alpha-1_4 glucan phosphorylase OS=Danio rerio (Zebrafish) (Brachydanio rerio) OX=7955 GN=pygb PE=1 SV=1	6.12	97941	4378.82	23	34.64
Q503C7	Q503C7_DANRE	pygma	Alpha-1_4 glucan phosphorylase OS=Danio rerio (Zebrafish) (Brachydanio rerio) OX=7955 GN=pygma PE=1 SV=1	6.72	97445.5	5695.99	20	26.84
A0A0R4IIR1	A0A0R4IIR1_DANRE	dnm2a	Dynamin 2a OS=Danio rerio (Zebrafish) (Brachydanio rerio) OX=7955 GN=dnm2a PE=1 SV=1	6.81	97389.4	10725.1	15	19.3
E7EXT3	E7EXT3_DANRE	pygmb	Alpha-1_4 glucan phosphorylase OS=Danio rerio (Zebrafish) (Brachydanio rerio) OX=7955 GN=pygmb PE=1 SV=1	6.38	97378.6	16851.2	38	52.61
Q5PYH6	DLG1_DANRE	dlg1	Disks large homolog 1 OS=Danio rerio (Zebrafish) (Brachydanio rerio) OX=7955 GN=dlg1 PE=2 SV=2	5.39	97323.3	3039.83	14	22.91
E7FC95	E7FC95_DANRE	dnm1b	Dynamin 1b OS=Danio rerio (Zebrafish) (Brachydanio rerio) OX=7955 GN=dnm1b PE=1 SV=2	6.44	97057.8	12343.5	33	45.69
F1QJC2	F1QJC2_DANRE	pde10a	Phosphodiesterase OS=Danio rerio (Zebrafish) (Brachydanio rerio) OX=7955 GN=pde10a PE=3 SV=1	5.74	96590.3	652.953	7	11.98
F1QE30	F1QE30_DANRE	atp6v0a1b	V-type proton ATPase subunit a OS=Danio rerio (Zebrafish) (Brachydanio rerio) OX=7955 GN=atp6v0a1b PE=1 SV=1	6.01	96563.5	2201.44	21	31.59
F8W429	F8W429_DANRE	dnm1a	Dynamin 1a OS=Danio rerio (Zebrafish) (Brachydanio rerio) OX=7955 GN=dnm1a PE=1 SV=1	7.3	96299.9	17531.9	41	63.97
B8JLR1	B8JLR1_DANRE	pdcd6ip	BRO1 domain-containing protein OS=Danio rerio (Zebrafish) (Brachydanio rerio) OX=7955 GN=pdcd6ip PE=1 SV=1	5.72	96284.8	182.679	6	6.7
Q6ZM34	Q6ZM34_DANRE	vps35	Vacuolar protein sorting-associated protein 35 OS=Danio rerio (Zebrafish) (Brachydanio rerio) OX=7955 GN=vps35 PE=1 SV=2	5.13	96250.4	4211.11	27	38.75
F1QR50	F1QR50_DANRE	sema4d	Uncharacterized protein OS=Danio rerio (Zebrafish) (Brachydanio rerio) OX=7955 GN=sema4d PE=3 SV=2	5.2	96238.6	323.241	4	6.89
Q1LYG5	Q1LYG5_DANRE	eef2a.1	Tr-type G domain-containing protein OS=Danio rerio (Zebrafish) (Brachydanio rerio) OX=7955 GN=eef2a.1 PE=1 SV=2	5.69	96232.9	452.777	6	7.73
F1QCR7	F1QCR7_DANRE	nefma	Neurofilament_ medium polypeptide a OS=Danio rerio (Zebrafish) (Brachydanio rerio) OX=7955 GN=nefma PE=1 SV=1	4.41	95633.9	12563.3	35	47.47
F1R1C9	F1R1C9_DANRE	ttc7b	Tetratricopeptide repeat domain 7B OS=Danio rerio (Zebrafish) (Brachydanio rerio) OX=7955 GN=ttc7b PE=1 SV=1	6.27	95367.2	1044.95	12	17.3
A0A0R4INA6	A0A0R4INA6_DANRE	gphna	Gephyrin a OS=Danio rerio (Zebrafish) (Brachydanio rerio) OX=7955 GN=gphna PE=1 SV=1	5.62	95254.3	588.274	12	18.09
A0A0R4IKF9	A0A0R4IKF9_DANRE	tmem63ba	Transmembrane protein 63Ba OS=Danio rerio (Zebrafish) (Brachydanio rerio) OX=7955 GN=tmem63ba PE=4 SV=1	7.43	95110.3	271.594	3	3.31
A0A286YAP4	A0A286YAP4_DANRE	hsp90b1	HATPase_c domain-containing protein OS=Danio rerio (Zebrafish) (Brachydanio rerio) OX=7955 GN=hsp90b1 PE=1 SV=2	4.6	94965.9	322.902	5	6.56
F1QF91	F1QF91_DANRE	itgb5	Integrin beta OS=Danio rerio (Zebrafish) (Brachydanio rerio) OX=7955 GN=itgb5 PE=1 SV=1	6.51	94844.1	1450.36	10	15.8
F1QW04	F1QW04_DANRE	tcirg1b	V-type proton ATPase subunit a OS=Danio rerio (Zebrafish) (Brachydanio rerio) OX=7955 GN=tcirg1b PE=1 SV=1	6.2	94494.7	173.87	3	4.02
E7FDV9	E7FDV9_DANRE	cars1	tRNA-synt_1e domain-containing protein OS=Danio rerio (Zebrafish) (Brachydanio rerio) OX=7955 GN=cars1 PE=1 SV=1	6.07	94438.8	146.355	2	2.06
A0A0R4IL48	A0A0R4IL48_DANRE	rtn4b	Reticulon OS=Danio rerio (Zebrafish) (Brachydanio rerio) OX=7955 GN=rtn4b PE=1 SV=1	4.01	94262.5	134.429	2	3.08
F1QE38	F1QE38_DANRE	ptpra	Receptor-type tyrosine-protein phosphatase alpha OS=Danio rerio (Zebrafish) (Brachydanio rerio) OX=7955 GN=ptpra PE=1 SV=1	6	93937.8	332.39	6	8.18
A0A0R4INC0	A0A0R4INC0_DANRE	eml1	WD_REPEATS_REGION domain-containing protein OS=Danio rerio (Zebrafish) (Brachydanio rerio) OX=7955 GN=eml1 PE=4 SV=2	6.59	93897.1	412.014	6	9.4
Q5RHR9	Q5RHR9_DANRE	dnm3a	Dynamin 3a OS=Danio rerio (Zebrafish) (Brachydanio rerio) OX=7955 GN=dnm3a PE=1 SV=4	7	93758.9	7764.8	9	11.27
E9QIH3	E9QIH3_DANRE	lrrc8aa	Pannexin_like domain-containing protein OS=Danio rerio (Zebrafish) (Brachydanio rerio) OX=7955 GN=lrrc8aa PE=1 SV=2	7.69	93719.9	351.801	5	7.8
E7F8P9	E7F8P9_DANRE	tbc1d10b	Rab-GAP TBC domain-containing protein OS=Danio rerio (Zebrafish) (Brachydanio rerio) OX=7955 GN=tbc1d10b PE=4 SV=1	8.2	93614	185.618	2	4
E7FGR3	E7FGR3_DANRE	exoc6	Exocyst complex component OS=Danio rerio (Zebrafish) (Brachydanio rerio) OX=7955 GN=exoc6 PE=1 SV=2	5.88	93511.5	430.359	10	14.48
Q9W735	PRM1A_DANRE	prom1a	Prominin-1-A OS=Danio rerio (Zebrafish) (Brachydanio rerio) OX=7955 GN=prom1a PE=2 SV=2	5.36	93201.9	344.53	7	10.41
F1QU24	F1QU24_DANRE	adam9	ADAM metallopeptidase domain 9 OS=Danio rerio (Zebrafish) (Brachydanio rerio) OX=7955 GN=adam9 PE=4 SV=1	6.59	92964.2	163.699	2	4.41
Q5SPP5	EFR3B_DANRE	efr3b	Protein EFR3 homolog B OS=Danio rerio (Zebrafish) (Brachydanio rerio) OX=7955 GN=efr3b PE=3 SV=2	5.93	92929.6	1641.01	17	30.15
E7F333	E7F333_DANRE	lrrc8c	Pannexin_like domain-containing protein OS=Danio rerio (Zebrafish) (Brachydanio rerio) OX=7955 GN=lrrc8c PE=1 SV=1	7.02	92771.5	210.305	3	5.56
A2BEG1	A2BEG1_DANRE	si:ch211-106a19.1	Oxysterol-binding protein OS=Danio rerio (Zebrafish) (Brachydanio rerio) OX=7955 GN=si:ch211-106a19.1 PE=3 SV=1	6.33	92697.1	234.128	4	7.67
A0A2R8RYP7	A0A2R8RYP7_DANRE	pla2g6	Phospholipase A2_ group VI (cytosolic_ calcium-independent) OS=Danio rerio (Zebrafish) (Brachydanio rerio) OX=7955 GN=pla2g6 PE=1 SV=1	6.17	92634.8	271.355	7	10.32
Q68EI5	Q68EI5_DANRE	epb41l3a	FERM domain-containing protein OS=Danio rerio (Zebrafish) (Brachydanio rerio) OX=7955 GN=epb41l3a PE=1 SV=1	4.93	92575.1	1782.31	20	29.78
F1QTD4	F1QTD4_DANRE	efr3ba	EFR3 homolog Ba (S. cerevisiae) OS=Danio rerio (Zebrafish) (Brachydanio rerio) OX=7955 GN=efr3ba PE=4 SV=2	6.15	92503.2	1805.13	17	29.84
Q5PYH5	DLG1L_DANRE	dlg1l	Discs large homolog 1-like protein OS=Danio rerio (Zebrafish) (Brachydanio rerio) OX=7955 GN=dlg1l PE=2 SV=1	5.72	92066.5	1291.5	15	26.84
A0A0R4IU05	A0A0R4IU05_DANRE	ap1g1	AP-1 complex subunit gamma OS=Danio rerio (Zebrafish) (Brachydanio rerio) OX=7955 GN=ap1g1 PE=1 SV=1	6.34	91892.8	518.314	10	15.02
F1Q572	F1Q572_DANRE	soga3b	SOGA family member 3b OS=Danio rerio (Zebrafish) (Brachydanio rerio) OX=7955 GN=soga3b PE=4 SV=1	5.25	91664.2	1058.91	14	19.36
F1REN0	F1REN0_DANRE	cul5a	CULLIN_2 domain-containing protein OS=Danio rerio (Zebrafish) (Brachydanio rerio) OX=7955 GN=cul5a PE=1 SV=1	8.1	91583.9	627.308	11	14.74
A2ATX7	A2ATX7_DANRE	cnnm2a	Cyclin and CBS domain divalent metal cation transport mediator 2a OS=Danio rerio (Zebrafish) (Brachydanio rerio) OX=7955 GN=cnnm2a PE=4 SV=1	5.43	91512.9	230.112	4	6.04
E7F427	E7F427_DANRE	LOC100333227	Uncharacterized protein OS=Danio rerio (Zebrafish) (Brachydanio rerio) OX=7955 GN=LOC100333227 PE=1 SV=3	8.51	91272.2	480.157	10	15.08
A0A0R4IRX5	A0A0R4IRX5_DANRE	ZFIN:ZDB-GENE-060929-856	Zgc:152904 OS=Danio rerio (Zebrafish) (Brachydanio rerio) OX=7955 GN=ZFIN:ZDB-GENE-060929-856 PE=4 SV=1	6.05	90952.2	239.183	4	6.05
Q6NYS3	Q6NYS3_DANRE	cul1a	CULLIN_2 domain-containing protein OS=Danio rerio (Zebrafish) (Brachydanio rerio) OX=7955 GN=cul1a PE=1 SV=1	7.98	90712.5	308.392	6	10.94
A0A2R8QC85	A0A2R8QC85_DANRE	efr3a	EFR3 homolog A (S. cerevisiae) OS=Danio rerio (Zebrafish) (Brachydanio rerio) OX=7955 GN=efr3a PE=1 SV=1	5.94	90563.7	121.725	2	3.41
F6NVK8	F6NVK8_DANRE	cul3a	CULLIN_2 domain-containing protein OS=Danio rerio (Zebrafish) (Brachydanio rerio) OX=7955 GN=cul3a PE=1 SV=1	8.55	90510.9	959.025	14	22.09
A0A0J9YJL9	A0A0J9YJL9_DANRE	ampd2a	AMP deaminase OS=Danio rerio (Zebrafish) (Brachydanio rerio) OX=7955 GN=ampd2a PE=3 SV=3	6.03	90430.9	440.082	7	10.92
Q29RA2	Q29RA2_DANRE	ZFIN:ZDB-GENE-060312-22	Zgc:136908 OS=Danio rerio (Zebrafish) (Brachydanio rerio) OX=7955 GN=ZFIN:ZDB-GENE-060312-22 PE=1 SV=1	5.3	90235.7	2062.17	19	30.68
E7EYD4	E7EYD4_DANRE	cpt1cb	Carnitine palmitoyltransferase 1Cb OS=Danio rerio (Zebrafish) (Brachydanio rerio) OX=7955 GN=cpt1cb PE=1 SV=1	8.22	90165.9	190.873	2	2.31
Q7ZU99	TERA_DANRE	vcp	Transitional endoplasmic reticulum ATPase OS=Danio rerio (Zebrafish) (Brachydanio rerio) OX=7955 GN=vcp PE=1 SV=1	4.95	90051.3	5126.9	30	50.12
Q6R005	DLG4_DANRE	dlg4	Disks large homolog 4 OS=Danio rerio (Zebrafish) (Brachydanio rerio) OX=7955 GN=dlg4 PE=2 SV=1	5.78	89425.5	375.896	5	8.99
Q6PGY6	UFL1_DANRE	ufl1	E3 UFM1-protein ligase 1 OS=Danio rerio (Zebrafish) (Brachydanio rerio) OX=7955 GN=ufl1 PE=2 SV=1	5.84	89420.5	171.589	2	2.9
Q90YM0	Q90YM0_DANRE	ncam2	Cell adhesion molecule OCAM OS=Danio rerio (Zebrafish) (Brachydanio rerio) OX=7955 GN=ncam2 PE=2 SV=1	6.27	89245.3	545.59	11	16.6
A0A1L1U0X8	A0A1L1U0X8_DANRE	cpt1aa	Carnitine palmitoyltransferase 1Aa (liver) OS=Danio rerio (Zebrafish) (Brachydanio rerio) OX=7955 GN=cpt1aa PE=1 SV=1	9.27	89243.5	11678.2	23	39.28
A0A2R8RKV0	A0A2R8RKV0_DANRE	trap1	HATPase_c domain-containing protein OS=Danio rerio (Zebrafish) (Brachydanio rerio) OX=7955 GN=trap1 PE=1 SV=1	6.62	89238.5	2934.35	15	23.79
Q4G5V7	Q4G5V7_DANRE	rtn1a	Reticulon OS=Danio rerio (Zebrafish) (Brachydanio rerio) OX=7955 GN=rtn1a PE=1 SV=1	4.54	89116.5	9447.47	27	52.93
A0A2R8RUV2	A0A2R8RUV2_DANRE	cpt1ab	Uncharacterized protein OS=Danio rerio (Zebrafish) (Brachydanio rerio) OX=7955 GN=cpt1ab PE=3 SV=1	8.81	89111.4	2044.96	19	30.75
F8W3T1	F8W3T1_DANRE	adam23a	ADAM metallopeptidase domain 23a OS=Danio rerio (Zebrafish) (Brachydanio rerio) OX=7955 GN=adam23a PE=4 SV=1	6.26	89083.9	3059.4	13	17.07
A9JRG9	A9JRG9_DANRE	afg3l2	AAA domain-containing protein OS=Danio rerio (Zebrafish) (Brachydanio rerio) OX=7955 GN=afg3l2 PE=1 SV=1	8.69	88981.6	7879.28	25	37.38
A0A0R4IIU9	A0A0R4IIU9_DANRE	ZFIN:ZDB-GENE-080204-113	IF rod domain-containing protein OS=Danio rerio (Zebrafish) (Brachydanio rerio) OX=7955 GN=ZFIN:ZDB-GENE-080204-113 PE=1 SV=2	5.5	88737.4	1438.84	2	1.83
B8JIS9	B8JIS9_DANRE	ampd2b	AMP deaminase OS=Danio rerio (Zebrafish) (Brachydanio rerio) OX=7955 GN=ampd2b PE=3 SV=1	5.58	88642.7	431.28	7	10.19
E7FFM8	E7FFM8_DANRE	vwa5a	Zgc:92481 OS=Danio rerio (Zebrafish) (Brachydanio rerio) OX=7955 GN=vwa5a PE=1 SV=1	5.38	88384	2184.8	14	21.77
A0A2R8QPW7	A0A2R8QPW7_DANRE	slc6a5	Transporter OS=Danio rerio (Zebrafish) (Brachydanio rerio) OX=7955 GN=slc6a5 PE=3 SV=1	6.14	88156	3475.75	15	24.55
E7F698	E7F698_DANRE	adam11	ADAM metallopeptidase domain 11 OS=Danio rerio (Zebrafish) (Brachydanio rerio) OX=7955 GN=adam11 PE=4 SV=1	6.06	87707.3	599.395	4	7.11
A0A1D5NT00	A0A1D5NT00_DANRE	mark2b	Non-specific serine/threonine protein kinase OS=Danio rerio (Zebrafish) (Brachydanio rerio) OX=7955 GN=mark2b PE=1 SV=1	10.07	87636.6	357.393	5	7.23
A0A2R8QIF2	A0A2R8QIF2_DANRE	exoc3	Exocyst complex component 3 OS=Danio rerio (Zebrafish) (Brachydanio rerio) OX=7955 GN=exoc3 PE=1 SV=1	6.11	87585.4	1498.87	17	29.14
E7F6W3	E7F6W3_DANRE	si:ch211-156l18.7	IF rod domain-containing protein OS=Danio rerio (Zebrafish) (Brachydanio rerio) OX=7955 GN=si:ch211-156l18.7 PE=3 SV=1	5.27	87482.1	1797.76	6	9.85
D3KYL2	D3KYL2_DANRE	gphnb	Gephyrin b OS=Danio rerio (Zebrafish) (Brachydanio rerio) OX=7955 GN=gphnb PE=1 SV=1	5.58	87411.6	782.74	16	26.63
Q6P943	Q6P943_DANRE	stat1a	Signal transducer and activator of transcription OS=Danio rerio (Zebrafish) (Brachydanio rerio) OX=7955 GN=stat1a PE=2 SV=1	5.54	87299.2	359.232	8	10.81
Q1LY46	LETM1_DANRE	letm1	Mitochondrial proton/calcium exchanger protein OS=Danio rerio (Zebrafish) (Brachydanio rerio) OX=7955 GN=letm1 PE=3 SV=2	5.91	87246.3	14949.5	29	41.48
A0A0R4ITA8	A0A0R4ITA8_DANRE	pfkpa	ATP-dependent 6-phosphofructokinase OS=Danio rerio (Zebrafish) (Brachydanio rerio) OX=7955 GN=pfkpa PE=1 SV=2	7.93	87077.6	16074	32	59.97
A0A024B5K5	A0A024B5K5_DANRE	ece2b	Endothelin converting enzyme 2 OS=Danio rerio (Zebrafish) (Brachydanio rerio) OX=7955 GN=ece2b PE=1 SV=1	4.78	87032.6	231.449	3	4.97
Q7SZE5	SC23A_DANRE	sec23a	Protein transport protein Sec23A OS=Danio rerio (Zebrafish) (Brachydanio rerio) OX=7955 GN=sec23a PE=2 SV=1	6.49	86993.1	248.09	6	9.15
E7F131	E7F131_DANRE	tfr1b	Transferrin receptor 1b OS=Danio rerio (Zebrafish) (Brachydanio rerio) OX=7955 GN=tfr1b PE=1 SV=3	5.35	86809.3	642.281	10	14.45
A8WIN6	A8WIN6_DANRE	mfn2	Dynamin-type G domain-containing protein OS=Danio rerio (Zebrafish) (Brachydanio rerio) OX=7955 GN=mfn2 PE=1 SV=1	5.8	86738.9	1888.01	23	38.57
A0A2R8QDF2	A0A2R8QDF2_DANRE	rps6ka1	Ribosomal protein S6 kinase OS=Danio rerio (Zebrafish) (Brachydanio rerio) OX=7955 GN=rps6ka1 PE=1 SV=1	6.64	86597.3	1340.24	21	33.77
E9QFJ1	E9QFJ1_DANRE	pfkpb	ATP-dependent 6-phosphofructokinase OS=Danio rerio (Zebrafish) (Brachydanio rerio) OX=7955 GN=pfkpb PE=3 SV=1	7.06	86270.3	5987.69	19	34.14
A4IGC8	A4IGC8_DANRE	aldh18a1	Delta-1-pyrroline-5-carboxylate synthase OS=Danio rerio (Zebrafish) (Brachydanio rerio) OX=7955 GN=aldh18a1 PE=1 SV=1	6.66	86118.3	823.361	16	25.45
A0A0R4ID68	A0A0R4ID68_DANRE	pfklb	ATP-dependent 6-phosphofructokinase OS=Danio rerio (Zebrafish) (Brachydanio rerio) OX=7955 GN=pfklb PE=1 SV=2	6.54	85989.8	11346.7	29	53.27
A0A286YB14	A0A286YB14_DANRE	trim3b	Tripartite motif-containing 3b OS=Danio rerio (Zebrafish) (Brachydanio rerio) OX=7955 GN=trim3b PE=4 SV=2	7.34	85932.5	334.864	6	12.56
E7F368	E7F368_DANRE	prkcea	Protein kinase C OS=Danio rerio (Zebrafish) (Brachydanio rerio) OX=7955 GN=prkcea PE=1 SV=1	6.15	85877.1	391.148	4	6.32
A0A2R8RID5	A0A2R8RID5_DANRE	aco2	Aconitate hydratase_ mitochondrial OS=Danio rerio (Zebrafish) (Brachydanio rerio) OX=7955 GN=aco2 PE=1 SV=1	7.29	85546.1	18423.8	31	56.78
E7F1U3	E7F1U3_DANRE	trim3a	Tripartite motif-containing 3a OS=Danio rerio (Zebrafish) (Brachydanio rerio) OX=7955 GN=trim3a PE=1 SV=1	7.5	85534.7	214.749	3	5.3
E7F9M6	E7F9M6_DANRE	pfkla	ATP-dependent 6-phosphofructokinase OS=Danio rerio (Zebrafish) (Brachydanio rerio) OX=7955 GN=pfkla PE=1 SV=1	7.19	85531.5	5242.15	28	48.72
A2CEF7	A2CEF7_DANRE	mark3b	Non-specific serine/threonine protein kinase OS=Danio rerio (Zebrafish) (Brachydanio rerio) OX=7955 GN=mark3b PE=1 SV=1	10.04	85298	292.246	5	6.63
Q5RG12	Q5RG12_DANRE	hsp90aa1.2	HATPase_c domain-containing protein OS=Danio rerio (Zebrafish) (Brachydanio rerio) OX=7955 GN=hsp90aa1.2 PE=1 SV=1	4.73	85090.2	8020.14	24	40.05
E7F9U8	E7F9U8_DANRE	slc44a1b	Solute carrier family 44 member 1b OS=Danio rerio (Zebrafish) (Brachydanio rerio) OX=7955 GN=slc44a1b PE=3 SV=3	7.12	84424.9	18699	26	37.72
F1R540	F1R540_DANRE	rtn1b	Reticulon OS=Danio rerio (Zebrafish) (Brachydanio rerio) OX=7955 GN=rtn1b PE=1 SV=1	4.71	84401.9	1431.89	11	21.25
A0A0R4IPR8	A0A0R4IPR8_DANRE	git1	G protein-coupled receptor kinase-interacting ArfGAP 1 OS=Danio rerio (Zebrafish) (Brachydanio rerio) OX=7955 GN=git1 PE=1 SV=1	6.68	84356.1	331.752	4	7.23
B0S6V7	B0S6V7_DANRE	pik3r1	Phosphoinositide-3-kinase_ regulatory subunit 1 (alpha) OS=Danio rerio (Zebrafish) (Brachydanio rerio) OX=7955 GN=pik3r1 PE=1 SV=1	5.69	84220.9	271.044	2	3.16
E7F6Z2	E7F6Z2_DANRE	sv2a	MFS domain-containing protein OS=Danio rerio (Zebrafish) (Brachydanio rerio) OX=7955 GN=sv2a PE=1 SV=2	5.65	84172.1	3909.92	15	28.65
A5D6S3	A5D6S3_DANRE	mut	B12-binding domain-containing protein OS=Danio rerio (Zebrafish) (Brachydanio rerio) OX=7955 GN=mut PE=1 SV=1	6.62	84088.1	1512.47	15	26.29
O57521	HS90B_DANRE	hsp90ab1	Heat shock protein HSP 90-beta OS=Danio rerio (Zebrafish) (Brachydanio rerio) OX=7955 GN=hsp90ab1 PE=1 SV=2	4.71	83756.7	14433.4	32	52.41
Q90474	H90A1_DANRE	hsp90a.1	Heat shock protein HSP 90-alpha 1 OS=Danio rerio (Zebrafish) (Brachydanio rerio) OX=7955 GN=hsp90a.1 PE=1 SV=3	4.79	83717.9	5721.21	15	23.59
Q6PFS4	Q6PFS4_DANRE	immt	MICOS complex subunit MIC60 OS=Danio rerio (Zebrafish) (Brachydanio rerio) OX=7955 GN=immt PE=1 SV=1	5.16	83656.2	13359.7	31	59.18
F1QYX8	F1QYX8_DANRE	hadhab	Hydroxyacyl-CoA dehydrogenase trifunctional multienzyme complex subunit alpha b OS=Danio rerio (Zebrafish) (Brachydanio rerio) OX=7955 GN=hadhab PE=1 SV=1	9.38	83588.9	5524.12	26	45.61
Q08BB1	EFGM_DANRE	gfm1	Elongation factor G_ mitochondrial OS=Danio rerio (Zebrafish) (Brachydanio rerio) OX=7955 GN=gfm1 PE=2 SV=1	6.17	83490.6	2243.13	19	32.75
F1QGG3	F1QGG3_DANRE	nsfb	N-ethylmaleimide-sensitive factor b OS=Danio rerio (Zebrafish) (Brachydanio rerio) OX=7955 GN=nsfb PE=1 SV=1	7.26	83382	10782.3	23	35.88
E7F6D6	E7F6D6_DANRE	si:ch1073-174d20.2	AAA domain-containing protein OS=Danio rerio (Zebrafish) (Brachydanio rerio) OX=7955 GN=si:ch1073-174d20.2 PE=1 SV=1	6.28	83343	508.088	4	5.86
A0A2R8Q0U7	A0A2R8Q0U7_DANRE	slc44a2	Choline transporter-like protein 2 OS=Danio rerio (Zebrafish) (Brachydanio rerio) OX=7955 GN=slc44a2 PE=3 SV=1	8.46	83297.3	2990.35	11	18.04
B7ZV62	B7ZV62_DANRE	nsfa	N-ethylmaleimide-sensitive factor OS=Danio rerio (Zebrafish) (Brachydanio rerio) OX=7955 GN=nsfa PE=1 SV=1	6.43	83155.5	28823.8	38	62.23
F1QUB4	F1QUB4_DANRE	trim36	Tripartite motif-containing 36 OS=Danio rerio (Zebrafish) (Brachydanio rerio) OX=7955 GN=trim36 PE=1 SV=1	6.85	83081.7	462.374	8	13.59
F1RCV2	F1RCV2_DANRE	acsbg2	AMP-binding domain-containing protein OS=Danio rerio (Zebrafish) (Brachydanio rerio) OX=7955 GN=acsbg2 PE=1 SV=2	6	82823.1	469.723	5	6.87
F1RAK1	F1RAK1_DANRE	ZFIN:ZDB-GENE-040912-111	Kinesin-like protein OS=Danio rerio (Zebrafish) (Brachydanio rerio) OX=7955 GN=ZFIN:ZDB-GENE-040912-111 PE=1 SV=2	6.19	82743.3	833.398	7	9.32
B0BLY0	B0BLY0_DANRE	exoc5	Exocyst complex component 5 OS=Danio rerio (Zebrafish) (Brachydanio rerio) OX=7955 GN=exoc5 PE=1 SV=1	6.26	82689	864.165	16	29.38
E7F6F7	E7F6F7_DANRE	abcb7	ATP-binding cassette_ sub-family B (MDR/TAP)_ member 7 OS=Danio rerio (Zebrafish) (Brachydanio rerio) OX=7955 GN=abcb7 PE=1 SV=1	9.61	82645.2	988.951	10	18.03
A7YT47	A7YT47_DANRE	hadhaa	Hadha protein OS=Danio rerio (Zebrafish) (Brachydanio rerio) OX=7955 GN=hadhaa PE=1 SV=1	9.62	82616.9	967.734	16	27.2
E7FC72	E7FC72_DANRE	exoc7	Exocyst complex component 7 OS=Danio rerio (Zebrafish) (Brachydanio rerio) OX=7955 GN=exoc7 PE=1 SV=2	6.28	82482.7	689.391	14	24.03
E7F3M2	E7F3M2_DANRE	cnnm3	Uncharacterized protein OS=Danio rerio (Zebrafish) (Brachydanio rerio) OX=7955 GN=cnnm3 PE=1 SV=2	5.37	82455.4	709.943	12	17.52
A1A5X4	A1A5X4_DANRE	add1	Aldolase_II domain-containing protein OS=Danio rerio (Zebrafish) (Brachydanio rerio) OX=7955 GN=add1 PE=1 SV=1	5.57	82302.4	805.742	11	16.46
Q7SX85	SESD1_DANRE	sestd1	SEC14 domain and spectrin repeat-containing protein 1 OS=Danio rerio (Zebrafish) (Brachydanio rerio) OX=7955 GN=sestd1 PE=2 SV=3	4.66	82015.6	2351.04	16	33.05
A0A286YAZ1	A0A286YAZ1_DANRE	gsna	Gelsolin a OS=Danio rerio (Zebrafish) (Brachydanio rerio) OX=7955 GN=gsna PE=1 SV=1	4.89	81952	272.733	5	9.21
A5WUQ3	A5WUQ3_DANRE	slc6a17	Transporter OS=Danio rerio (Zebrafish) (Brachydanio rerio) OX=7955 GN=slc6a17 PE=1 SV=1	6.06	81939.1	510.965	8	14.48
B0S553	B0S553_DANRE	nefmb	IF rod domain-containing protein OS=Danio rerio (Zebrafish) (Brachydanio rerio) OX=7955 GN=nefmb PE=1 SV=1	4.32	81839.1	4325.16	17	25.24
A2BGE5	A2BGE5_DANRE	aifm1	Apoptosis-inducing factor mitochondrion-associated 1 OS=Danio rerio (Zebrafish) (Brachydanio rerio) OX=7955 GN=aifm1 PE=1 SV=1	4.93	81610.5	1163.61	16	30
Q7SYB8	Q7SYB8_DANRE	gys1	Glycogen [starch] synthase OS=Danio rerio (Zebrafish) (Brachydanio rerio) OX=7955 GN=gys1 PE=1 SV=1	5.87	81500	547.187	8	16.29
A0A2R8QM99	A0A2R8QM99_DANRE	hesx1	HESX homeobox 1 OS=Danio rerio (Zebrafish) (Brachydanio rerio) OX=7955 GN=hesx1 PE=1 SV=1	5.04	81494.3	388.353	7	12.12
B8A6G0	B8A6G0_DANRE	capn1a	Calpain 1_ (mu/I) large subunit a OS=Danio rerio (Zebrafish) (Brachydanio rerio) OX=7955 GN=capn1a PE=1 SV=1	4.51	81296.9	630.411	10	16.9
F1QWA8	SARM1_DANRE	sarm1	NAD(+) hydrolase SARM1 OS=Danio rerio (Zebrafish) (Brachydanio rerio) OX=7955 GN=sarm1 PE=1 SV=1	6.74	81187.9	917.352	13	22.3
A0A2R8Q0T5	A0A2R8Q0T5_DANRE	LOC101884782	Uncharacterized protein OS=Danio rerio (Zebrafish) (Brachydanio rerio) OX=7955 GN=LOC101884782 PE=4 SV=1	5.42	81146.1	3634.98	12	19.38
F1Q555	F1Q555_DANRE	gpd2	Glycerol-3-phosphate dehydrogenase 2 (mitochondrial) OS=Danio rerio (Zebrafish) (Brachydanio rerio) OX=7955 GN=gpd2 PE=1 SV=1	7	81051.7	487.547	10	18.73
A0A0R4IG81	A0A0R4IG81_DANRE	capn1b	Calpain 1_ (mu/I) large subunit b OS=Danio rerio (Zebrafish) (Brachydanio rerio) OX=7955 GN=capn1b PE=1 SV=2	4.92	80964.2	892.727	10	18
A0A2R8QGI2	A0A2R8QGI2_DANRE	kif3a	Kinesin-like protein OS=Danio rerio (Zebrafish) (Brachydanio rerio) OX=7955 GN=kif3a PE=1 SV=1	6.42	80543.3	205.959	3	4.56
A0A0R4I9I3	A0A0R4I9I3_DANRE	ptprea	Protein tyrosine phosphatase receptor type Ea OS=Danio rerio (Zebrafish) (Brachydanio rerio) OX=7955 GN=ptprea PE=4 SV=2	6.41	80533.8	5683.47	21	38.79
A0A2R8Q8U7	A0A2R8Q8U7_DANRE	slc44a2	Choline transporter-like protein 2 OS=Danio rerio (Zebrafish) (Brachydanio rerio) OX=7955 GN=slc44a2 PE=3 SV=1	8.6	80377.4	3571.72	11	18.77
F1QUV8	F1QUV8_DANRE	jupb	Junction plakoglobin b OS=Danio rerio (Zebrafish) (Brachydanio rerio) OX=7955 GN=jupb PE=4 SV=3	6.8	80150.7	716.861	12	22.59
X1WET9	X1WET9_DANRE	eif3ba	Eukaryotic translation initiation factor 3 subunit B OS=Danio rerio (Zebrafish) (Brachydanio rerio) OX=7955 GN=eif3ba PE=1 SV=1	5.16	80104.6	340.36	3	6.9
A5PMZ3	A5PMZ3_DANRE	scinlb	Scinderin-like b OS=Danio rerio (Zebrafish) (Brachydanio rerio) OX=7955 GN=scinlb PE=1 SV=1	6.04	79980.2	653.461	7	14.17
B0S5C4	B0S5C4_DANRE	acsl3b	Acyl-CoA synthetase long chain family member 3b OS=Danio rerio (Zebrafish) (Brachydanio rerio) OX=7955 GN=acsl3b PE=1 SV=1	7.51	79832.7	2461.91	23	39.38
A0A2R8RIM0	A0A2R8RIM0_DANRE	stim1a	Stromal interaction molecule 1a OS=Danio rerio (Zebrafish) (Brachydanio rerio) OX=7955 GN=stim1a PE=1 SV=1	6.05	79752.8	261.017	3	4.55
A0A0G2KPR3	A0A0G2KPR3_DANRE	atg7	Ubiquitin-like modifier-activating enzyme ATG7 OS=Danio rerio (Zebrafish) (Brachydanio rerio) OX=7955 GN=atg7 PE=1 SV=2	7.03	79620.9	793.849	9	14.91
F1QE13	F1QE13_DANRE	exoc8	PH domain-containing protein OS=Danio rerio (Zebrafish) (Brachydanio rerio) OX=7955 GN=exoc8 PE=1 SV=1	5.28	79396.6	274.862	6	13.16
F1QD40	F1QD40_DANRE	mtif2	Tr-type G domain-containing protein OS=Danio rerio (Zebrafish) (Brachydanio rerio) OX=7955 GN=mtif2 PE=1 SV=1	6.42	79285.8	347.092	4	7.09
Q7ZUC5	Q7ZUC5_DANRE	prkcda	Protein kinase C delta type OS=Danio rerio (Zebrafish) (Brachydanio rerio) OX=7955 GN=prkcda PE=1 SV=1	7.61	79172.3	1766.31	16	28.36
F1QCS0	F1QCS0_DANRE	dlg4a	Discs_ large homolog 4a (Drosophila) OS=Danio rerio (Zebrafish) (Brachydanio rerio) OX=7955 GN=dlg4a PE=3 SV=3	5.63	79103.8	482.192	8	15.56
F1QUV7	F1QUV7_DANRE	gars1	Glycyl-tRNA synthetase OS=Danio rerio (Zebrafish) (Brachydanio rerio) OX=7955 GN=gars1 PE=1 SV=2	5.51	78981.8	2068.31	22	37.1
F1QDA6	F1QDA6_DANRE	acsl1b	AMP-binding domain-containing protein OS=Danio rerio (Zebrafish) (Brachydanio rerio) OX=7955 GN=acsl1b PE=1 SV=1	7.56	78661.1	480.96	9	13.06
F1QEJ3	F1QEJ3_DANRE	ephb1	EPH receptor B1 OS=Danio rerio (Zebrafish) (Brachydanio rerio) OX=7955 GN=ephb1 PE=3 SV=4	6.71	78617.4	776.795	7	13.83
A0A0R4IH35	A0A0R4IH35_DANRE	mccc1	Methylcrotonoyl-CoA carboxylase 1 (alpha) OS=Danio rerio (Zebrafish) (Brachydanio rerio) OX=7955 GN=mccc1 PE=1 SV=1	6.19	78533.3	2650.69	17	36.71
X1WCQ3	X1WCQ3_DANRE	sv2bb	MFS domain-containing protein OS=Danio rerio (Zebrafish) (Brachydanio rerio) OX=7955 GN=sv2bb PE=1 SV=1	5	78514.3	2881.51	11	18.92
A0A2R8QI11	A0A2R8QI11_DANRE	ENSDARG00000114495	Phospholipid-transporting ATPase OS=Danio rerio (Zebrafish) (Brachydanio rerio) OX=7955 GN=ENSDARG00000114495 PE=3 SV=1	6.9	78167.7	970.776	9	15.69
F1R3T1	F1R3T1_DANRE	si:dkeyp-77h1.4	Si:dkeyp-77h1.4 OS=Danio rerio (Zebrafish) (Brachydanio rerio) OX=7955 GN=si:dkeyp-77h1.4 PE=1 SV=2	5.61	78058.5	17639	23	56.91
A0A0G2KRJ3	A0A0G2KRJ3_DANRE	elmo2	ELMO domain-containing protein OS=Danio rerio (Zebrafish) (Brachydanio rerio) OX=7955 GN=elmo2 PE=4 SV=2	6.11	77892.4	423.831	4	9.63
Q56A55	MITOS_DANRE	abcb8	Mitochondrial potassium channel ATP-binding subunit OS=Danio rerio (Zebrafish) (Brachydanio rerio) OX=7955 GN=abcb8 PE=2 SV=2	10.14	77721.1	2872.2	18	33.75
Q7SXN5	DNM1L_DANRE	dnm1l	Dynamin-1-like protein OS=Danio rerio (Zebrafish) (Brachydanio rerio) OX=7955 GN=dnm1l PE=2 SV=1	6.17	77719.2	4687.04	26	47.47
B8JLW8	B8JLW8_DANRE	gmps	Guanine monophosphate synthase OS=Danio rerio (Zebrafish) (Brachydanio rerio) OX=7955 GN=gmps PE=1 SV=1	6.59	77677.1	494.323	9	20.38
Q3S344	Q3S344_DANRE	gfpt1	Glutamine--fructose-6-phosphate transaminase 1 OS=Danio rerio (Zebrafish) (Brachydanio rerio) OX=7955 GN=gfpt1 PE=1 SV=1	6.13	77634.6	1936.93	21	41.06
Q7SY24	KPCB_DANRE	prkcbb	Protein kinase C beta type OS=Danio rerio (Zebrafish) (Brachydanio rerio) OX=7955 GN=prkcbb PE=2 SV=1	6.2	77561	3515.78	17	33.88
A0A2R8QIY5	A0A2R8QIY5_DANRE	prkcaa	Protein kinase C OS=Danio rerio (Zebrafish) (Brachydanio rerio) OX=7955 GN=prkcaa PE=1 SV=1	6.18	77470.7	1987.64	16	33.43
F1Q7F3	F1Q7F3_DANRE	pora	NADPH--cytochrome P450 reductase OS=Danio rerio (Zebrafish) (Brachydanio rerio) OX=7955 GN=pora PE=1 SV=1	5.57	77462.5	429.766	8	16.91
A0A0R4IR49	A0A0R4IR49_DANRE	si:ch211-165e15.1	Si:ch211-165e15.1 OS=Danio rerio (Zebrafish) (Brachydanio rerio) OX=7955 GN=si:ch211-165e15.1 PE=1 SV=1	5.8	77452.9	283.071	3	6.76
Q7T2C5	Q7T2C5_DANRE	prkcba	Protein kinase C OS=Danio rerio (Zebrafish) (Brachydanio rerio) OX=7955 GN=prkcba PE=2 SV=1	6.79	77374.8	1930.9	15	29.94
A0A2R8RRA6	A0A2R8RRA6_DANRE	tfa	Serotransferrin OS=Danio rerio (Zebrafish) (Brachydanio rerio) OX=7955 GN=tfa PE=1 SV=1	7.06	77182.5	448.661	6	9.9
F1QUY7	F1QUY7_DANRE	slc6a1a	Transporter OS=Danio rerio (Zebrafish) (Brachydanio rerio) OX=7955 GN=slc6a1a PE=1 SV=1	5.57	77087.8	1483.43	7	11.93
E7F351	E7F351_DANRE	acsl2	AMP-binding domain-containing protein OS=Danio rerio (Zebrafish) (Brachydanio rerio) OX=7955 GN=acsl2 PE=1 SV=1	7.09	76892.4	754.623	12	22.19
F8W4Z6	F8W4Z6_DANRE	porb	NADPH--cytochrome P450 reductase OS=Danio rerio (Zebrafish) (Brachydanio rerio) OX=7955 GN=porb PE=1 SV=1	5.42	76846.8	411.209	6	11.92
A0A0R4IGX0	A0A0R4IGX0_DANRE	rhot1b	Mitochondrial Rho GTPase OS=Danio rerio (Zebrafish) (Brachydanio rerio) OX=7955 GN=rhot1b PE=3 SV=2	6.3	76792.6	3293.04	7	13.31
A0A2R8PV58	A0A2R8PV58_DANRE	pcca	Propionyl-CoA carboxylase subunit alpha OS=Danio rerio (Zebrafish) (Brachydanio rerio) OX=7955 GN=pcca PE=1 SV=1	6.57	76741.7	2497.81	22	43.58
F1QLT9	F1QLT9_DANRE	rars1	Arginyl-tRNA synthetase OS=Danio rerio (Zebrafish) (Brachydanio rerio) OX=7955 GN=rars1 PE=1 SV=1	6.27	76383.6	644.234	10	17.55
F1RCB2	F1RCB2_DANRE	ddx3xb	DEAD-box helicase 3 X-linked b OS=Danio rerio (Zebrafish) (Brachydanio rerio) OX=7955 GN=ddx3xb PE=1 SV=1	8.13	76231.7	409.395	6	11.05
A0A140LH76	A0A140LH76_DANRE	gbe1b	Aamy domain-containing protein OS=Danio rerio (Zebrafish) (Brachydanio rerio) OX=7955 GN=gbe1b PE=1 SV=1	5.91	76050.9	1296.26	9	18.1
B8A5L6	B8A5L6_DANRE	fga	Fibrinogen C-terminal domain-containing protein OS=Danio rerio (Zebrafish) (Brachydanio rerio) OX=7955 GN=fga PE=1 SV=1	5.7	76032.9	1154.99	11	20.76
A0A2R8QNM8	A0A2R8QNM8_DANRE	jakmip3	JAKMIP_CC3 domain-containing protein OS=Danio rerio (Zebrafish) (Brachydanio rerio) OX=7955 GN=jakmip3 PE=4 SV=1	5.03	76024	280.035	5	8.53
F6P2T1	F6P2T1_DANRE	si:dkey-32e23.4	Si:dkey-32e23.4 OS=Danio rerio (Zebrafish) (Brachydanio rerio) OX=7955 GN=si:dkey-32e23.4 PE=1 SV=1	6.57	75963.9	1964.1	15	30.7
A0A0R4IHT0	A0A0R4IHT0_DANRE	slc25a12	Solute carrier family 25 member 12 OS=Danio rerio (Zebrafish) (Brachydanio rerio) OX=7955 GN=slc25a12 PE=1 SV=1	8.61	75701.7	29799.2	28	56.89
A0A0R4IJU5	A0A0R4IJU5_DANRE	syn2b	Synapsin IIb OS=Danio rerio (Zebrafish) (Brachydanio rerio) OX=7955 GN=syn2b PE=1 SV=1	9.6	75677	694.74	12	31.22
F1Q8K1	F1Q8K1_DANRE	hspa12a	Heat shock protein 12A OS=Danio rerio (Zebrafish) (Brachydanio rerio) OX=7955 GN=hspa12a PE=1 SV=2	6.63	75572.6	19183.1	33	60.66
A3QK15	AACS_DANRE	aacs	Acetoacetyl-CoA synthetase OS=Danio rerio (Zebrafish) (Brachydanio rerio) OX=7955 GN=aacs PE=2 SV=1	6.17	75537.1	410.814	7	11.74
Q5U3U3	CPT2_DANRE	cpt2	Carnitine O-palmitoyltransferase 2_ mitochondrial OS=Danio rerio (Zebrafish) (Brachydanio rerio) OX=7955 GN=cpt2 PE=2 SV=2	8.26	75486.8	1600.16	16	35.87
F1QZR2	F1QZR2_DANRE	pak4	Non-specific serine/threonine protein kinase OS=Danio rerio (Zebrafish) (Brachydanio rerio) OX=7955 GN=pak4 PE=1 SV=1	10.09	75088.7	255.392	3	5.27
Q58EE0	Q58EE0_DANRE	mtmr1b	Mtmr1b protein OS=Danio rerio (Zebrafish) (Brachydanio rerio) OX=7955 GN=mtmr1b PE=2 SV=1	6.07	74975.9	543.045	5	10.02
Q4V8U5	ANO10_DANRE	ano10	Anoctamin-10 OS=Danio rerio (Zebrafish) (Brachydanio rerio) OX=7955 GN=ano10 PE=2 SV=1	6.13	74923.1	213.686	3	4.8
F1QTE3	F1QTE3_DANRE	add2	Aldolase_II domain-containing protein OS=Danio rerio (Zebrafish) (Brachydanio rerio) OX=7955 GN=add2 PE=4 SV=3	6.78	74353.8	225.119	4	7.03
F1QFC0	F1QFC0_DANRE	hspa9	Heat shock protein 9 OS=Danio rerio (Zebrafish) (Brachydanio rerio) OX=7955 GN=hspa9 PE=1 SV=1	6.8	74351.3	5566.41	25	45.89
E1AZA5	E1AZA5_DANRE	kcnc3a	BTB domain-containing protein OS=Danio rerio (Zebrafish) (Brachydanio rerio) OX=7955 GN=kcnc3a PE=2 SV=1	5.44	74238.3	2470.78	10	23.37
A0A0R4IB76	A0A0R4IB76_DANRE	slc25a13	Solute carrier family 25 member 13 OS=Danio rerio (Zebrafish) (Brachydanio rerio) OX=7955 GN=slc25a13 PE=1 SV=2	8.5	74230.4	5088.82	21	35.69
F1QXN6	F1QXN6_DANRE	tbc1d17	Rab-GAP TBC domain-containing protein OS=Danio rerio (Zebrafish) (Brachydanio rerio) OX=7955 GN=tbc1d17 PE=1 SV=1	5.06	74151.4	198.303	3	5.16
F1Q9M4	F1Q9M4_DANRE	slc44a1a	Solute carrier family 44 member 1a OS=Danio rerio (Zebrafish) (Brachydanio rerio) OX=7955 GN=slc44a1a PE=1 SV=2	8.16	74093	820.926	2	3.53
A0A2R8RP73	A0A2R8RP73_DANRE	slc6a9	Transporter OS=Danio rerio (Zebrafish) (Brachydanio rerio) OX=7955 GN=slc6a9 PE=1 SV=1	6.99	73907	759.173	7	13.02
A0A0R4IPY3	A0A0R4IPY3_DANRE	prkcab	Protein kinase C OS=Danio rerio (Zebrafish) (Brachydanio rerio) OX=7955 GN=prkcab PE=3 SV=2	6.63	73825.5	1162.45	6	13.23
A0A0R4IRL6	A0A0R4IRL6_DANRE	slc27a4	Solute carrier family 27 member 4 OS=Danio rerio (Zebrafish) (Brachydanio rerio) OX=7955 GN=slc27a4 PE=1 SV=2	8.81	73631.7	1967.06	24	45.88
F1QTZ4	F1QTZ4_DANRE	padi2	Peptidyl arginine deiminase_ type II OS=Danio rerio (Zebrafish) (Brachydanio rerio) OX=7955 GN=padi2 PE=1 SV=1	5.42	73581.2	1411.94	11	22.72
F1QSA4	F1QSA4_DANRE	mag	Myelin-associated glycoprotein OS=Danio rerio (Zebrafish) (Brachydanio rerio) OX=7955 GN=mag PE=1 SV=1	4.79	73337.5	8891.58	15	32.47
Q6DEL2	CLPT1_DANRE	clptm1	Cleft lip and palate transmembrane protein 1 homolog OS=Danio rerio (Zebrafish) (Brachydanio rerio) OX=7955 GN=clptm1 PE=2 SV=1	5.89	73126.3	512.418	6	12.52
Q7ZVF3	SDHA_DANRE	sdha	Succinate dehydrogenase [ubiquinone] flavoprotein subunit_ mitochondrial OS=Danio rerio (Zebrafish) (Brachydanio rerio) OX=7955 GN=sdha PE=2 SV=2	6.16	73104.2	4416.64	19	48.56
Q6NV35	Q6NV35_DANRE	gclc	Glutamate-cysteine ligase_ catalytic subunit OS=Danio rerio (Zebrafish) (Brachydanio rerio) OX=7955 GN=gclc PE=1 SV=1	5.67	73100.2	218.507	3	5.39
A0A2R8QE30	A0A2R8QE30_DANRE	slc27a1a	AMP-binding domain-containing protein OS=Danio rerio (Zebrafish) (Brachydanio rerio) OX=7955 GN=slc27a1a PE=1 SV=1	8.81	72985.3	444.581	10	19.94
Q08BF2	Q08BF2_DANRE	slc27a1b	AMP-binding domain-containing protein OS=Danio rerio (Zebrafish) (Brachydanio rerio) OX=7955 GN=slc27a1b PE=1 SV=1	8.08	72784.3	244.94	2	3.55
B0UXI4	B0UXI4_DANRE	syn1	Synapsin I OS=Danio rerio (Zebrafish) (Brachydanio rerio) OX=7955 GN=syn1 PE=1 SV=1	9.75	72696.2	1871.89	13	30
B8A5M1	B8A5M1_DANRE	trim2b	B box-type domain-containing protein OS=Danio rerio (Zebrafish) (Brachydanio rerio) OX=7955 GN=trim2b PE=4 SV=1	5.71	72640.8	865.135	8	14.95
F1Q836	F1Q836_DANRE	slc20a2	Phosphate transporter OS=Danio rerio (Zebrafish) (Brachydanio rerio) OX=7955 GN=slc20a2 PE=3 SV=2	5.89	72601.7	6018.39	12	25.08
Q9DDE3	ACES_DANRE	ache	Acetylcholinesterase OS=Danio rerio (Zebrafish) (Brachydanio rerio) OX=7955 GN=ache PE=3 SV=1	6.2	72454.8	1005.64	11	24.29
F1RBD1	F1RBD1_DANRE	gtpbp1	Tr-type G domain-containing protein OS=Danio rerio (Zebrafish) (Brachydanio rerio) OX=7955 GN=gtpbp1 PE=1 SV=1	8.02	72262.4	344.296	3	5.48
Q6NVC5	MIRO1_DANRE	rhot1a	Mitochondrial Rho GTPase 1-A OS=Danio rerio (Zebrafish) (Brachydanio rerio) OX=7955 GN=rhot1a PE=2 SV=1	6.26	72167.2	5419.07	14	33.44
Q6P3L3	Q6P3L3_DANRE	hspa5	Heat shock protein 5 OS=Danio rerio (Zebrafish) (Brachydanio rerio) OX=7955 GN=hspa5 PE=1 SV=1	4.85	72161.7	7433.89	20	40
E7F3K7	E7F3K7_DANRE	tbrg4	RAP domain-containing protein OS=Danio rerio (Zebrafish) (Brachydanio rerio) OX=7955 GN=tbrg4 PE=1 SV=1	9.28	71967.1	669.918	8	15.21
Q642H6	Q642H6_DANRE	crata	Carn_acyltransf domain-containing protein OS=Danio rerio (Zebrafish) (Brachydanio rerio) OX=7955 GN=crata PE=1 SV=1	8.9	71888.8	1196.28	10	19.33
Q08BY9	Q08BY9_DANRE	clgn	Calmegin OS=Danio rerio (Zebrafish) (Brachydanio rerio) OX=7955 GN=clgn PE=1 SV=1	4.07	71856	1029.11	9	20.79
A0JMK5	MTMR2_DANRE	mtmr2	Myotubularin-related protein 2 OS=Danio rerio (Zebrafish) (Brachydanio rerio) OX=7955 GN=mtmr2 PE=2 SV=2	7.74	71736.6	191.901	2	5
A0A0G2KNJ7	A0A0G2KNJ7_DANRE	pak7	Protein kinase domain-containing protein OS=Danio rerio (Zebrafish) (Brachydanio rerio) OX=7955 GN=pak7 PE=4 SV=2	8.44	71667.9	303.284	4	6.82
F1Q8J4	F1Q8J4_DANRE	acadvl	Acyl-CoA dehydrogenase very long chain OS=Danio rerio (Zebrafish) (Brachydanio rerio) OX=7955 GN=acadvl PE=1 SV=1	8.5	71598.3	2212.03	19	43.25
F1QXK9	F1QXK9_DANRE	slc24a4b	Solute carrier family 24 member 4b OS=Danio rerio (Zebrafish) (Brachydanio rerio) OX=7955 GN=slc24a4b PE=3 SV=1	6.28	71563.4	1068.89	5	12.89
F1R9V3	F1R9V3_DANRE	hspa8b	Si:dkey-4p15.3 OS=Danio rerio (Zebrafish) (Brachydanio rerio) OX=7955 GN=hspa8b PE=1 SV=1	5.16	71435.6	17271.3	24	50.7
A3KQI1	A3KQI1_DANRE	gtpbp1l	Tr-type G domain-containing protein OS=Danio rerio (Zebrafish) (Brachydanio rerio) OX=7955 GN=gtpbp1l PE=1 SV=1	7.45	71391.2	274.963	3	5.56
F1QZU3	F1QZU3_DANRE	slc6a13	Transporter OS=Danio rerio (Zebrafish) (Brachydanio rerio) OX=7955 GN=slc6a13 PE=1 SV=4	6.54	71376.6	205.99	2	3.09
Q90473	HSP7C_DANRE	hspa8	Heat shock cognate 71 kDa protein OS=Danio rerio (Zebrafish) (Brachydanio rerio) OX=7955 GN=hspa8 PE=2 SV=1	5	71202.2	16309.2	21	49.61
Q6PGX4	Q6PGX4_DANRE	hsc70	Heat shock cognate 70 OS=Danio rerio (Zebrafish) (Brachydanio rerio) OX=7955 GN=hsc70 PE=1 SV=1	5.04	71174.3	12239.9	15	29.21
A0A0R4IQT3	A0A0R4IQT3_DANRE	camk2g2	Protein kinase domain-containing protein OS=Danio rerio (Zebrafish) (Brachydanio rerio) OX=7955 GN=camk2g2 PE=1 SV=1	6.8	71171.9	4713.21	11	19.78
F1QYT7	F1QYT7_DANRE	mcama	Melanoma cell adhesion molecule a OS=Danio rerio (Zebrafish) (Brachydanio rerio) OX=7955 GN=mcama PE=1 SV=2	4.74	71069.4	1615.2	13	31.91
A0A2R8Q108	A0A2R8Q108_DANRE	rpn2	Dolichyl-diphosphooligosaccharide--protein glycosyltransferase subunit 2 OS=Danio rerio (Zebrafish) (Brachydanio rerio) OX=7955 GN=rpn2 PE=1 SV=1	5.25	71064.3	1977.35	10	24.73
F1R7F5	F1R7F5_DANRE	gucy1a2	Guanylate cyclase domain-containing protein OS=Danio rerio (Zebrafish) (Brachydanio rerio) OX=7955 GN=gucy1a2 PE=3 SV=3	8.14	70988.1	2064.41	14	30.74
A5PMG2	A5PMG2_DANRE	hspa1b	Si:ch211-199o1.2 OS=Danio rerio (Zebrafish) (Brachydanio rerio) OX=7955 GN=hspa1b PE=1 SV=1	5.16	70944.2	7656.31	7	10.95
A0A0R4IXD8	A0A0R4IXD8_DANRE	dync1i2b	WD_REPEATS_REGION domain-containing protein OS=Danio rerio (Zebrafish) (Brachydanio rerio) OX=7955 GN=dync1i2b PE=1 SV=1	4.82	70803.3	305.514	3	9.24
Q32LU1	MIRO2_DANRE	rhot2	Mitochondrial Rho GTPase 2 OS=Danio rerio (Zebrafish) (Brachydanio rerio) OX=7955 GN=rhot2 PE=2 SV=1	5.22	70709.3	3338.68	15	36.63
A0A0G2L2S7	A0A0G2L2S7_DANRE	cdh19	Uncharacterized protein OS=Danio rerio (Zebrafish) (Brachydanio rerio) OX=7955 GN=cdh19 PE=4 SV=2	4.26	70668.8	419.572	6	11.25
F1QJ67	F1QJ67_DANRE	lingo1a	Ig-like domain-containing protein OS=Danio rerio (Zebrafish) (Brachydanio rerio) OX=7955 GN=lingo1a PE=4 SV=1	8.06	70519.9	424.353	3	5.69
I3ITH2	I3ITH2_DANRE	klc4	TPR_REGION domain-containing protein OS=Danio rerio (Zebrafish) (Brachydanio rerio) OX=7955 GN=klc4 PE=1 SV=1	6.01	70494.9	669.626	10	16.61
E7F8S4	E7F8S4_DANRE	tkta	TRANSKETOLASE_1 domain-containing protein OS=Danio rerio (Zebrafish) (Brachydanio rerio) OX=7955 GN=tkta PE=1 SV=1	7.23	70240	901.084	8	19.27
F1QIL6	F1QIL6_DANRE	acad9	Acyl-CoA dehydrogenase family_ member 9 OS=Danio rerio (Zebrafish) (Brachydanio rerio) OX=7955 GN=acad9 PE=1 SV=1	8.12	70040.4	1094.22	13	24.92
A0A2R8RXH3	A0A2R8RXH3_DANRE	swap70b	Switching B cell complex subunit SWAP70b OS=Danio rerio (Zebrafish) (Brachydanio rerio) OX=7955 GN=swap70b PE=1 SV=1	5.94	70021.6	206.57	3	6.63
F1QNR4	F1QNR4_DANRE	gucy1b1	Guanylate cyclase domain-containing protein OS=Danio rerio (Zebrafish) (Brachydanio rerio) OX=7955 GN=gucy1b1 PE=2 SV=1	5.28	69938.8	2325.12	15	31.09
F1QIU5	F1QIU5_DANRE	mcamb	Melanoma cell adhesion molecule b OS=Danio rerio (Zebrafish) (Brachydanio rerio) OX=7955 GN=mcamb PE=1 SV=1	5.54	69825.4	729.609	9	18.48
F1Q5U5	F1Q5U5_DANRE	gad1b	Glutamate decarboxylase 1b OS=Danio rerio (Zebrafish) (Brachydanio rerio) OX=7955 GN=gad1b PE=1 SV=1	6.69	69781.6	2199.44	5	8.81
A5PMQ1	A5PMQ1_DANRE	lta4h	Leukotriene A(4) hydrolase OS=Danio rerio (Zebrafish) (Brachydanio rerio) OX=7955 GN=lta4h PE=1 SV=1	6.28	69729.8	962.211	7	12.77
B3DIV6	B3DIV6_DANRE	dlat	Acetyltransferase component of pyruvate dehydrogenase complex OS=Danio rerio (Zebrafish) (Brachydanio rerio) OX=7955 GN=dlat PE=1 SV=1	8.77	69663.4	12556.6	26	57.21
Q6DHE6	Q6DHE6_DANRE	kars1	Lysine--tRNA ligase OS=Danio rerio (Zebrafish) (Brachydanio rerio) OX=7955 GN=kars1 PE=1 SV=1	6.45	69637.9	247.622	4	6.31
Q66I16	Q66I16_DANRE	etfdh	Electron transfer flavoprotein-ubiquinone oxidoreductase OS=Danio rerio (Zebrafish) (Brachydanio rerio) OX=7955 GN=etfdh PE=1 SV=1	6.81	69558	2478.8	16	32.74
A0A2R8Q1V1	A0A2R8Q1V1_DANRE	sptbn4b	Spectrin_ beta_ non-erythrocytic 4b OS=Danio rerio (Zebrafish) (Brachydanio rerio) OX=7955 GN=sptbn4b PE=1 SV=1	8.12	69440.6	2692.07	12	21.51
A0A0R4IHT5	A0A0R4IHT5_DANRE	si:ch211-288d18.1	Rab-GAP TBC domain-containing protein OS=Danio rerio (Zebrafish) (Brachydanio rerio) OX=7955 GN=si:ch211-288d18.1 PE=4 SV=1	5.31	69194.1	372.056	5	9.29
E7EYM4	E7EYM4_DANRE	susd5	Sushi domain-containing 5 OS=Danio rerio (Zebrafish) (Brachydanio rerio) OX=7955 GN=susd5 PE=4 SV=1	4.22	69188.4	337.826	2	4.57
A2BGW3	A2BGW3_DANRE	camk2b1	Protein kinase domain-containing protein OS=Danio rerio (Zebrafish) (Brachydanio rerio) OX=7955 GN=camk2b1 PE=1 SV=1	7.1	69143.2	4545.54	13	23.62
A0A0R4IQM9	A0A0R4IQM9_DANRE	stxbp1a	Syntaxin-binding protein 1a OS=Danio rerio (Zebrafish) (Brachydanio rerio) OX=7955 GN=stxbp1a PE=1 SV=1	6.12	69114.1	36198.6	37	72.8
A2BGE0	A2BGE0_DANRE	stxbp1b	Si:rp71-10d23.3 OS=Danio rerio (Zebrafish) (Brachydanio rerio) OX=7955 GN=stxbp1b PE=1 SV=1	5.89	68974.3	4434.53	12	25.12
F1Q534	F1Q534_DANRE	igsf8	Immunoglobulin superfamily_ member 8 OS=Danio rerio (Zebrafish) (Brachydanio rerio) OX=7955 GN=igsf8 PE=1 SV=1	8.76	68868	2155.02	17	32.25
A2BIK1	A2BIK1_DANRE	si:dkey-224e22.2	Beta-galactosidase OS=Danio rerio (Zebrafish) (Brachydanio rerio) OX=7955 GN=si:dkey-224e22.2 PE=1 SV=1	6.22	68861.4	1271.27	11	23.88
E7FCR8	E7FCR8_DANRE	tbc1d24	TBC1 domain family_ member 24 OS=Danio rerio (Zebrafish) (Brachydanio rerio) OX=7955 GN=tbc1d24 PE=1 SV=1	6.78	68845.8	1408.24	11	24.42
Q5TZG5	Q5TZG5_DANRE	ezrb	FERM domain-containing protein OS=Danio rerio (Zebrafish) (Brachydanio rerio) OX=7955 GN=ezrb PE=1 SV=1	5.6	68840.2	488.755	8	14.75
F1Q975	F1Q975_DANRE	ZFIN:ZDB-GENE-081022-1	Zgc:162872 OS=Danio rerio (Zebrafish) (Brachydanio rerio) OX=7955 GN=ZFIN:ZDB-GENE-081022-1 PE=4 SV=1	6.29	68812.3	167.335	2	3.67
A2BEN1	A2BEN1_DANRE	atp6v1aa	ATPase H+-transporting V1 subunit Aa OS=Danio rerio (Zebrafish) (Brachydanio rerio) OX=7955 GN=atp6v1aa PE=1 SV=1	5.27	68720.4	11528.7	28	61.1
Q6PHI8	Q6PHI8_DANRE	tktb	Transket_pyr domain-containing protein OS=Danio rerio (Zebrafish) (Brachydanio rerio) OX=7955 GN=tktb PE=1 SV=1	6.86	68694	11619.5	24	57.92
E7FCD8	E7FCD8_DANRE	atp6v1ab	ATPase H+-transporting V1 subunit Ab OS=Danio rerio (Zebrafish) (Brachydanio rerio) OX=7955 GN=atp6v1ab PE=1 SV=1	5.28	68663.4	10302.2	28	63.21
F1QS14	F1QS14_DANRE	klc1a	Kinesin light chain 1a OS=Danio rerio (Zebrafish) (Brachydanio rerio) OX=7955 GN=klc1a PE=1 SV=3	5.78	68588	1254.82	16	26.94
F8W238	F8W238_DANRE	si:ch211-113g11.6	Si:ch211-113g11.6 OS=Danio rerio (Zebrafish) (Brachydanio rerio) OX=7955 GN=si:ch211-113g11.6 PE=1 SV=1	6.84	68577.9	19445.2	22	49.51
Q9MIY0	NU5M_DANRE	mt-nd5	NADH-ubiquinone oxidoreductase chain 5 OS=Danio rerio (Zebrafish) (Brachydanio rerio) OX=7955 GN=mt-nd5 PE=3 SV=1	9.13	68541.8	3790.89	9	22.28
Q5BLE8	RETST_DANRE	retsat	All-trans-retinol 13_14-reductase OS=Danio rerio (Zebrafish) (Brachydanio rerio) OX=7955 GN=retsat PE=1 SV=1	8.3	68336.6	1088.09	10	22.9
F1QKS4	F1QKS4_DANRE	canx	Calnexin OS=Danio rerio (Zebrafish) (Brachydanio rerio) OX=7955 GN=canx PE=1 SV=1	4.16	68331.7	8906.7	16	31.5
Q6NYE3	Q6NYE3_DANRE	pgm2	Phosphoglucomutase 2 OS=Danio rerio (Zebrafish) (Brachydanio rerio) OX=7955 GN=pgm2 PE=1 SV=1	5.76	68271.8	432.639	6	12.27
Q6TNW3	Q6TNW3_DANRE	abce1	ATP-binding cassette_ sub-family E (OABP)_ member 1 OS=Danio rerio (Zebrafish) (Brachydanio rerio) OX=7955 GN=abce1 PE=1 SV=1	8.24	68256.7	1145.13	13	27.38
Q66I42	Q66I42_DANRE	msna	FERM domain-containing protein OS=Danio rerio (Zebrafish) (Brachydanio rerio) OX=7955 GN=msna PE=1 SV=1	5.77	68204.4	1291.88	16	33.16
A0A0R4IQ88	A0A0R4IQ88_DANRE	dglucy	DUF4392 domain-containing protein OS=Danio rerio (Zebrafish) (Brachydanio rerio) OX=7955 GN=dglucy PE=1 SV=1	6.54	68077.6	225.471	2	4.21
F1QXJ4	F1QXJ4_DANRE	stxbp3	Syntaxin-binding protein 3 OS=Danio rerio (Zebrafish) (Brachydanio rerio) OX=7955 GN=stxbp3 PE=1 SV=1	7.64	68062	3232.74	18	40.17
A0A0G2KW52	A0A0G2KW52_DANRE	ENSDARG00000103284	Ncstrn_small domain-containing protein OS=Danio rerio (Zebrafish) (Brachydanio rerio) OX=7955 GN=ENSDARG00000103284 PE=1 SV=2	6.96	67981.7	222.797	2	4.17
F1QTB5	F1QTB5_DANRE	rpn1	Dolichyl-diphosphooligosaccharide--protein glycosyltransferase subunit 1 OS=Danio rerio (Zebrafish) (Brachydanio rerio) OX=7955 GN=rpn1 PE=1 SV=1	6.24	67943.2	2151.6	15	29.1
E7FDZ2	E7FDZ2_DANRE	gad1a	Glutamate decarboxylase 1a OS=Danio rerio (Zebrafish) (Brachydanio rerio) OX=7955 GN=gad1a PE=3 SV=4	6.87	67925.5	1675.89	4	8.07
Q5U3E5	Q5U3E5_DANRE	slc6a1b	Transporter OS=Danio rerio (Zebrafish) (Brachydanio rerio) OX=7955 GN=slc6a1b PE=1 SV=1	7.27	67919.3	6090.87	8	17.67
A4VCH0	SAC1A_DANRE	sacm1la	Phosphatidylinositide phosphatase SAC1-A OS=Danio rerio (Zebrafish) (Brachydanio rerio) OX=7955 GN=sacm1la PE=2 SV=2	7.68	67804.9	575.415	8	16.55
A0A2R8PVJ3	A0A2R8PVJ3_DANRE	ENSDARG00000114022	WD repeat domain 1 OS=Danio rerio (Zebrafish) (Brachydanio rerio) OX=7955 GN=ENSDARG00000114022 PE=1 SV=1	7.5	67637.6	4764.72	14	31.68
F1RAZ0	F1RAZ0_DANRE	slc24a4a	Solute carrier family 24 member 4a OS=Danio rerio (Zebrafish) (Brachydanio rerio) OX=7955 GN=slc24a4a PE=3 SV=1	5.55	67595	223.726	2	3.49
F1R6F6	F1R6F6_DANRE	grk5l	G protein-coupled receptor kinase OS=Danio rerio (Zebrafish) (Brachydanio rerio) OX=7955 GN=grk5l PE=3 SV=1	7.6	67571.6	375.935	2	4
E7F7X1	E7F7X1_DANRE	mpp3b	Membrane protein_ palmitoylated 3b (MAGUK p55 subfamily member 3) OS=Danio rerio (Zebrafish) (Brachydanio rerio) OX=7955 GN=mpp3b PE=3 SV=1	6.05	67427.3	1231.88	14	28.62
E7F3T7	E7F3T7_DANRE	grk6	G protein-coupled receptor kinase OS=Danio rerio (Zebrafish) (Brachydanio rerio) OX=7955 GN=grk6 PE=1 SV=1	6.4	67406.8	370.57	2	4.7
E7F1C8	E7F1C8_DANRE	itfg1	Integrin alpha FG-GAP repeat-containing 1 OS=Danio rerio (Zebrafish) (Brachydanio rerio) OX=7955 GN=itfg1 PE=1 SV=1	5	67397.7	1200.06	9	17.7
X1WFJ8	X1WFJ8_DANRE	mpp3a	Membrane protein_ palmitoylated 3a (MAGUK p55 subfamily member 3) OS=Danio rerio (Zebrafish) (Brachydanio rerio) OX=7955 GN=mpp3a PE=3 SV=1	6.52	67289.1	1675.84	16	32.83
Q08CJ6	Q08CJ6_DANRE	grk4	G protein-coupled receptor kinase OS=Danio rerio (Zebrafish) (Brachydanio rerio) OX=7955 GN=grk4 PE=1 SV=1	7.8	67203.4	341.769	2	4.54
A0A0G2KZI8	A0A0G2KZI8_DANRE	slc9a1a	Sodium/hydrogen exchanger OS=Danio rerio (Zebrafish) (Brachydanio rerio) OX=7955 GN=slc9a1a PE=3 SV=2	9.05	66989	799.054	5	10.89
F1Q820	F1Q820_DANRE	farsb	B5 domain-containing protein OS=Danio rerio (Zebrafish) (Brachydanio rerio) OX=7955 GN=farsb PE=1 SV=1	4.84	66887.1	1051.29	14	27.8
Q1LWI2	Q1LWI2_DANRE	glsa	ANK_REP_REGION domain-containing protein OS=Danio rerio (Zebrafish) (Brachydanio rerio) OX=7955 GN=glsa PE=1 SV=1	8.09	66764.9	2054.07	11	25.55
X1WH50	X1WH50_DANRE	si:ch211-137a8.4	Si:ch211-137a8.4 OS=Danio rerio (Zebrafish) (Brachydanio rerio) OX=7955 GN=si:ch211-137a8.4 PE=1 SV=1	4.6	66374.2	182.247	2	3.86
F1R9E8	F1R9E8_DANRE	gad2	Glutamate decarboxylase 2 OS=Danio rerio (Zebrafish) (Brachydanio rerio) OX=7955 GN=gad2 PE=1 SV=1	6.11	66370.8	722.812	4	8.06
A0A140LH42	A0A140LH42_DANRE	rph3ab	Rabphilin 3A homolog (mouse)_ b OS=Danio rerio (Zebrafish) (Brachydanio rerio) OX=7955 GN=rph3ab PE=4 SV=1	8.29	66243	385.155	3	5.94
A5PMV7	A5PMV7_DANRE	ppp2r1ba	Protein phosphatase 2_ regulatory subunit A_ beta a OS=Danio rerio (Zebrafish) (Brachydanio rerio) OX=7955 GN=ppp2r1ba PE=1 SV=1	4.73	66221.2	5443.81	18	39.05
F1RCW3	F1RCW3_DANRE	faah	Amidase domain-containing protein OS=Danio rerio (Zebrafish) (Brachydanio rerio) OX=7955 GN=faah PE=1 SV=1	8.34	66122.8	542.655	3	7.12
Q6PC06	Q6PC06_DANRE	ahcyl2b	AdoHcyase_NAD domain-containing protein OS=Danio rerio (Zebrafish) (Brachydanio rerio) OX=7955 GN=ahcyl2b PE=1 SV=1	7.47	66114.1	803.404	7	14.04
F1QQI6	F1QQI6_DANRE	tomm70a	TPR_REGION domain-containing protein OS=Danio rerio (Zebrafish) (Brachydanio rerio) OX=7955 GN=tomm70a PE=1 SV=1	6.49	65924.7	8833.39	20	46.11
A0JMK6	A0JMK6_DANRE	scg2b	Secretogranin II (chromogranin C)_ b OS=Danio rerio (Zebrafish) (Brachydanio rerio) OX=7955 GN=scg2b PE=2 SV=1	4.63	65921.3	379.148	3	4.8
Q642H5	Q642H5_DANRE	ppp2r1bb	Protein phosphatase 2 (Formerly 2A)_ regulatory subunit A_ beta isoform OS=Danio rerio (Zebrafish) (Brachydanio rerio) OX=7955 GN=ppp2r1bb PE=1 SV=1	4.75	65900	4224.71	16	32.6
F1QU45	F1QU45_DANRE	bco2a	Beta-carotene oxygenase 2a OS=Danio rerio (Zebrafish) (Brachydanio rerio) OX=7955 GN=bco2a PE=1 SV=2	7	65847.7	601.594	9	22.9
Q6NY73	L3BPB_DANRE	lgals3bpb	Galectin-3-binding protein B OS=Danio rerio (Zebrafish) (Brachydanio rerio) OX=7955 GN=lgals3bpb PE=2 SV=1	5.46	65756.2	505.214	6	9.97
A5WUM0	A5WUM0_DANRE	prkaa1	Non-specific serine/threonine protein kinase OS=Danio rerio (Zebrafish) (Brachydanio rerio) OX=7955 GN=prkaa1 PE=1 SV=1	7.14	65705	136.427	2	5.58
A0A0G2KCU6	A0A0G2KCU6_DANRE	slc6a6b	Transporter OS=Danio rerio (Zebrafish) (Brachydanio rerio) OX=7955 GN=slc6a6b PE=3 SV=2	5.12	65552.3	338.558	4	8.36
Q6P0D7	MPP7_DANRE	mpp7	MAGUK p55 subfamily member 7 OS=Danio rerio (Zebrafish) (Brachydanio rerio) OX=7955 GN=mpp7 PE=1 SV=1	8.02	65534.6	332.007	3	6.6
A0A140LG64	A0A140LG64_DANRE	slc6a11b	Transporter OS=Danio rerio (Zebrafish) (Brachydanio rerio) OX=7955 GN=slc6a11b PE=1 SV=1	7.1	65517.3	3266.16	6	10.21
A5PN55	A5PN55_DANRE	me2	Malic enzyme OS=Danio rerio (Zebrafish) (Brachydanio rerio) OX=7955 GN=me2 PE=1 SV=1	6.64	65502.4	744.594	8	18.93
B0R1B8	B0R1B8_DANRE	neflb	IF rod domain-containing protein OS=Danio rerio (Zebrafish) (Brachydanio rerio) OX=7955 GN=neflb PE=1 SV=1	4.3	65450.4	7429.15	20	32.64
F1QZT2	F1QZT2_DANRE	ttyh1	Protein tweety homolog OS=Danio rerio (Zebrafish) (Brachydanio rerio) OX=7955 GN=ttyh1 PE=3 SV=2	5.36	65325.5	625.402	6	15.4
Q6DC04	CARM1_DANRE	carm1	Histone-arginine methyltransferase CARM1 OS=Danio rerio (Zebrafish) (Brachydanio rerio) OX=7955 GN=carm1 PE=2 SV=1	6.23	65295.2	292.132	3	5.27
A0A0R4IW73	A0A0R4IW73_DANRE	ighv1-4	Immunoglobulin heavy variable 1-4 OS=Danio rerio (Zebrafish) (Brachydanio rerio) OX=7955 GN=ighv1-4 PE=1 SV=2	5.77	65244	1976.98	12	24.61
Q5W8I7	VGL2B_DANRE	slc17a6a	Vesicular glutamate transporter 2.2 OS=Danio rerio (Zebrafish) (Brachydanio rerio) OX=7955 GN=slc17a6a PE=2 SV=1	6.96	65088.2	1015.46	5	10.9
A8E7N5	A8E7N5_DANRE	vps45	Vacuolar protein sorting 45 homolog OS=Danio rerio (Zebrafish) (Brachydanio rerio) OX=7955 GN=vps45 PE=1 SV=1	8.83	65069.9	1808.01	17	34.51
A0A2R8Q5K7	A0A2R8Q5K7_DANRE	dpysl5a	Amidohydro-rel domain-containing protein OS=Danio rerio (Zebrafish) (Brachydanio rerio) OX=7955 GN=dpysl5a PE=1 SV=1	6.83	65053.8	21621.7	26	66.95
Q7SZP4	Q7SZP4_DANRE	ZFIN:ZDB-GENE-030131-9669	IF rod domain-containing protein OS=Danio rerio (Zebrafish) (Brachydanio rerio) OX=7955 GN=ZFIN:ZDB-GENE-030131-9669 PE=1 SV=1	4.6	64864.9	24394.8	27	50.18
B8A5D3	B8A5D3_DANRE	nars1	AA_TRNA_LIGASE_II domain-containing protein OS=Danio rerio (Zebrafish) (Brachydanio rerio) OX=7955 GN=nars1 PE=1 SV=1	5.74	64680.1	1847.6	15	34.89
A5PMF1	A5PMF1_DANRE	ak5	Adenylate kinase 5 OS=Danio rerio (Zebrafish) (Brachydanio rerio) OX=7955 GN=ak5 PE=1 SV=1	5.02	64629	448.279	5	11.9
A2CEW4	A2CEW4_DANRE	atic	MGS domain-containing protein OS=Danio rerio (Zebrafish) (Brachydanio rerio) OX=7955 GN=atic PE=1 SV=1	6.22	64570.5	444.74	7	17.8
Q2HPG0	Q2HPG0_DANRE	lgi3	LRRCT domain-containing protein OS=Danio rerio (Zebrafish) (Brachydanio rerio) OX=7955 GN=lgi3 PE=2 SV=1	8.22	64401.5	2134.76	15	28.68
A0A2R8QQG4	A0A2R8QQG4_DANRE	ntng1a	Netrin g1a OS=Danio rerio (Zebrafish) (Brachydanio rerio) OX=7955 GN=ntng1a PE=4 SV=1	5.95	64245.8	346.327	3	4.76
A0A2R8PY30	A0A2R8PY30_DANRE	LOC100332770	Uncharacterized protein OS=Danio rerio (Zebrafish) (Brachydanio rerio) OX=7955 GN=LOC100332770 PE=3 SV=1	6.92	64198.2	553.759	2	3.66
A0A2R8QLW0	A0A2R8QLW0_DANRE	tdrkh	Tudor domain-containing protein OS=Danio rerio (Zebrafish) (Brachydanio rerio) OX=7955 GN=tdrkh PE=1 SV=1	4.7	64105	304.481	4	8.9
F1RDU2	F1RDU2_DANRE	glsb	EF-hand_14 domain-containing protein OS=Danio rerio (Zebrafish) (Brachydanio rerio) OX=7955 GN=glsb PE=1 SV=1	8.05	64069.2	5111.89	11	25.8
A0A2R8Q886	A0A2R8Q886_DANRE	gpc1b	Glypican 1b OS=Danio rerio (Zebrafish) (Brachydanio rerio) OX=7955 GN=gpc1b PE=1 SV=1	8.01	63826.7	1123.2	11	28.26
E7F3I2	E7F3I2_DANRE	gpr37a	G_PROTEIN_RECEP_F1_2 domain-containing protein OS=Danio rerio (Zebrafish) (Brachydanio rerio) OX=7955 GN=gpr37a PE=4 SV=1	5.69	63818	288.017	2	5.73
H9GYR4	H9GYR4_DANRE	dnajc11b	J domain-containing protein OS=Danio rerio (Zebrafish) (Brachydanio rerio) OX=7955 GN=dnajc11b PE=4 SV=1	7.07	63793.5	1220.69	12	26.79
F1QWW6	F1QWW6_DANRE	dnajc11a	J domain-containing protein OS=Danio rerio (Zebrafish) (Brachydanio rerio) OX=7955 GN=dnajc11a PE=1 SV=1	6.86	63790.3	589.128	7	14.39
A0A2R8Q6T7	A0A2R8Q6T7_DANRE	dpysl2a	Amidohydro-rel domain-containing protein OS=Danio rerio (Zebrafish) (Brachydanio rerio) OX=7955 GN=dpysl2a PE=1 SV=1	6.26	63405	13580.6	25	60.87
A0A0R4ITC8	A0A0R4ITC8_DANRE	spartb	MIT domain-containing protein OS=Danio rerio (Zebrafish) (Brachydanio rerio) OX=7955 GN=spartb PE=1 SV=1	6.02	63341.4	409.696	5	10.56
Q4V9P8	Q4V9P8_DANRE	camk2g1	Protein kinase domain-containing protein OS=Danio rerio (Zebrafish) (Brachydanio rerio) OX=7955 GN=camk2g1 PE=1 SV=1	6.68	63328.5	5362.93	14	32.14
Q32LT7	TTYH3_DANRE	ttyh3	Protein tweety homolog 3 OS=Danio rerio (Zebrafish) (Brachydanio rerio) OX=7955 GN=ttyh3 PE=2 SV=1	5.35	63275.4	3941.75	5	10.18
F1R882	F1R882_DANRE	ENSDARG00000074844	Uncharacterized protein OS=Danio rerio (Zebrafish) (Brachydanio rerio) OX=7955 GN=ENSDARG00000074844 PE=4 SV=3	8.92	63162.5	786.537	12	28.06
A0A0R4IYX8	A0A0R4IYX8_DANRE	dpysl4	Amidohydro-rel domain-containing protein OS=Danio rerio (Zebrafish) (Brachydanio rerio) OX=7955 GN=dpysl4 PE=1 SV=2	6.01	63063.5	9178.64	23	55.05
F1QR62	F1QR62_DANRE	crmp1	Amidohydro-rel domain-containing protein OS=Danio rerio (Zebrafish) (Brachydanio rerio) OX=7955 GN=crmp1 PE=1 SV=1	6.41	63056.5	4098.89	21	52.35
F1Q5B5	F1Q5B5_DANRE	alpl	Alkaline phosphatase OS=Danio rerio (Zebrafish) (Brachydanio rerio) OX=7955 GN=alpl PE=1 SV=1	7.31	63039.4	2086.94	11	28.52
Q6DGS3	KC2D2_DANRE	camk2d2	Calcium/calmodulin-dependent protein kinase type II delta 2 chain OS=Danio rerio (Zebrafish) (Brachydanio rerio) OX=7955 GN=camk2d2 PE=2 SV=2	7.75	63011.5	3617.12	17	38.63
E7F9C4	E7F9C4_DANRE	prkaa2	Non-specific serine/threonine protein kinase OS=Danio rerio (Zebrafish) (Brachydanio rerio) OX=7955 GN=prkaa2 PE=4 SV=3	7.59	62933.5	208.029	3	7.23
Q642H7	RIC8A_DANRE	ric8a	Synembryn-A OS=Danio rerio (Zebrafish) (Brachydanio rerio) OX=7955 GN=ric8a PE=2 SV=1	5.06	62680.1	706.134	7	14.96
A5PMG4	A5PMG4_DANRE	ahcyl1	AdoHcyase_NAD domain-containing protein OS=Danio rerio (Zebrafish) (Brachydanio rerio) OX=7955 GN=ahcyl1 PE=1 SV=1	6.6	62522.5	861.533	6	14.62
A0A2R8QFM8	A0A2R8QFM8_DANRE	dpysl2b	Amidohydro-rel domain-containing protein OS=Danio rerio (Zebrafish) (Brachydanio rerio) OX=7955 GN=dpysl2b PE=1 SV=1	6.06	62306.3	17519.7	27	72.36
F1QCC6	GPC1_DANRE	gpc1	Glypican-1 OS=Danio rerio (Zebrafish) (Brachydanio rerio) OX=7955 GN=gpc1 PE=2 SV=1	5.79	62208.7	418.259	6	11.73
Q5RKM3	Q5RKM3_DANRE	stip1	Stress-induced phosphoprotein 1 OS=Danio rerio (Zebrafish) (Brachydanio rerio) OX=7955 GN=stip1 PE=1 SV=1	6.44	62181.6	668.818	8	14.94
F1QZL6	F1QZL6_DANRE	gpia	Glucose-6-phosphate isomerase OS=Danio rerio (Zebrafish) (Brachydanio rerio) OX=7955 GN=gpia PE=1 SV=1	6.51	62141.8	579.44	10	21.52
E7F5Q5	E7F5Q5_DANRE	arhgap18	Rho-GAP domain-containing protein OS=Danio rerio (Zebrafish) (Brachydanio rerio) OX=7955 GN=arhgap18 PE=4 SV=2	6.35	62112.1	467.699	6	12.8
Q66HW0	Q66HW0_DANRE	coasy	CTP_transf_like domain-containing protein OS=Danio rerio (Zebrafish) (Brachydanio rerio) OX=7955 GN=coasy PE=1 SV=1	6.8	62078.2	746.978	10	24.19
Q6NZV1	Q6NZV1_DANRE	pdpk1b	Protein kinase domain-containing protein OS=Danio rerio (Zebrafish) (Brachydanio rerio) OX=7955 GN=pdpk1b PE=1 SV=1	6.88	62060.6	373.158	5	11.55
A0A0R4IF09	A0A0R4IF09_DANRE	ppp3ccb	Serine/threonine-protein phosphatase OS=Danio rerio (Zebrafish) (Brachydanio rerio) OX=7955 GN=ppp3ccb PE=1 SV=2	5.97	62028.1	1203.43	5	8.87
Q7SY23	AL4A1_DANRE	aldh4a1	Delta-1-pyrroline-5-carboxylate dehydrogenase_ mitochondrial OS=Danio rerio (Zebrafish) (Brachydanio rerio) OX=7955 GN=aldh4a1 PE=2 SV=1	6.95	61986.3	1028.16	10	26.62
Q52PJ5	DPYL3_DANRE	dpysl3	Dihydropyrimidinase-related protein 3 OS=Danio rerio (Zebrafish) (Brachydanio rerio) OX=7955 GN=dpysl3 PE=2 SV=1	6.01	61943.3	14077.5	24	65.96
Q2HPG2	Q2HPG2_DANRE	lgi1a	LRRCT domain-containing protein OS=Danio rerio (Zebrafish) (Brachydanio rerio) OX=7955 GN=lgi1a PE=2 SV=1	6.52	61932.6	639.755	7	13.41
A0A0R4IFU7	A0A0R4IFU7_DANRE	slc1a2b	Amino acid transporter OS=Danio rerio (Zebrafish) (Brachydanio rerio) OX=7955 GN=slc1a2b PE=1 SV=1	5.37	61910.8	9075.52	12	25.27
Q90460	C166A_DANRE	alcama	CD166 antigen homolog A OS=Danio rerio (Zebrafish) (Brachydanio rerio) OX=7955 GN=alcama PE=1 SV=1	6.26	61901	8272.28	21	44.68
A0A0R4IJ61	A0A0R4IJ61_DANRE	oxct1a	Succinyl-CoA:3-ketoacid-coenzyme A transferase OS=Danio rerio (Zebrafish) (Brachydanio rerio) OX=7955 GN=oxct1a PE=1 SV=2	7.58	61892.3	253.306	3	7.46
F1Q9P1	F1Q9P1_DANRE	mpp2b	Membrane protein_ palmitoylated 2b (MAGUK p55 subfamily member 2) OS=Danio rerio (Zebrafish) (Brachydanio rerio) OX=7955 GN=mpp2b PE=3 SV=1	5.69	61782.2	260.64	3	6.22
Q5RGY8	Q5RGY8_DANRE	dpysl5b	Amidohydro-rel domain-containing protein OS=Danio rerio (Zebrafish) (Brachydanio rerio) OX=7955 GN=dpysl5b PE=1 SV=1	6.34	61763.2	12975.6	21	54.23
A0A2R8QJP8	A0A2R8QJP8_DANRE	lgi2a	LRRCT domain-containing protein OS=Danio rerio (Zebrafish) (Brachydanio rerio) OX=7955 GN=lgi2a PE=4 SV=1	5.57	61722.3	495.642	6	11.57
A0A0R4IJT8	A0A0R4IJT8_DANRE	cct8	Chaperonin-containing TCP1_ subunit 8 (theta) OS=Danio rerio (Zebrafish) (Brachydanio rerio) OX=7955 GN=cct8 PE=1 SV=1	5.14	61485.1	817.29	10	20.25
F1QF00	F1QF00_DANRE	pgm1	Phosphoglucomutase 1 OS=Danio rerio (Zebrafish) (Brachydanio rerio) OX=7955 GN=pgm1 PE=1 SV=1	5.7	61473.9	2132.4	22	51.69
Q803B0	Q803B0_DANRE	hspd1	Heat shock 60 protein 1 OS=Danio rerio (Zebrafish) (Brachydanio rerio) OX=7955 GN=hspd1 PE=1 SV=1	5.41	61424.7	4535.7	16	38.09
A0A2R8QJ22	A0A2R8QJ22_DANRE	cntnap2b	Uncharacterized protein OS=Danio rerio (Zebrafish) (Brachydanio rerio) OX=7955 GN=cntnap2b PE=4 SV=1	6.33	61292	4162.12	14	34.42
F1R246	F1R246_DANRE	dars1	AA_TRNA_LIGASE_II domain-containing protein OS=Danio rerio (Zebrafish) (Brachydanio rerio) OX=7955 GN=dars1 PE=1 SV=1	6.14	60941.2	521.048	6	14.5
E7FFJ7	E7FFJ7_DANRE	ggt5b	Uncharacterized protein OS=Danio rerio (Zebrafish) (Brachydanio rerio) OX=7955 GN=ggt5b PE=1 SV=1	8.05	60927.8	488.909	6	12.3
Q7T2P2	Q7T2P2_DANRE	cct3	T-complex protein 1 subunit gamma OS=Danio rerio (Zebrafish) (Brachydanio rerio) OX=7955 GN=cct3 PE=1 SV=1	5.67	60853	2984.17	15	34.62
Q5TYP7	Q5TYP7_DANRE	ehd3	EH-domain-containing 3 OS=Danio rerio (Zebrafish) (Brachydanio rerio) OX=7955 GN=ehd3 PE=1 SV=1	6.39	60850.3	3832.52	19	50.28
Q1LW94	Q1LW94_DANRE	mpp6b	Membrane protein_ palmitoylated 6b (MAGUK p55 subfamily member 6) OS=Danio rerio (Zebrafish) (Brachydanio rerio) OX=7955 GN=mpp6b PE=1 SV=3	5.74	60815.7	3808.49	17	40.63
Q803P2	Q803P2_DANRE	tcp1	T-complex 1 OS=Danio rerio (Zebrafish) (Brachydanio rerio) OX=7955 GN=tcp1 PE=1 SV=1	5.9	60774.8	3253.49	21	47.13
F1Q8Q6	F1Q8Q6_DANRE	tkfc	Triokinase/FMN cyclase OS=Danio rerio (Zebrafish) (Brachydanio rerio) OX=7955 GN=tkfc PE=1 SV=1	6.59	60690.6	445.37	5	11.46
Q08BX5	Q08BX5_DANRE	bcam	Basal cell adhesion molecule (Lutheran blood group) OS=Danio rerio (Zebrafish) (Brachydanio rerio) OX=7955 GN=bcam PE=1 SV=1	6.01	60597.9	1015.7	10	27.61
A0A286Y9P8	A0A286Y9P8_DANRE	slc2a3b	MFS domain-containing protein OS=Danio rerio (Zebrafish) (Brachydanio rerio) OX=7955 GN=slc2a3b PE=3 SV=2	8.06	60389	761.129	5	11.59
Q6NY81	Q6NY81_DANRE	ehd1a	EH-domain-containing 1a OS=Danio rerio (Zebrafish) (Brachydanio rerio) OX=7955 GN=ehd1a PE=1 SV=1	6.32	60291.4	2373.02	13	35.27
B3DKJ0	B3DKJ0_DANRE	cct7	T-complex protein 1 subunit eta OS=Danio rerio (Zebrafish) (Brachydanio rerio) OX=7955 GN=cct7 PE=1 SV=1	7.12	60277.3	2044.99	13	36.75
A0A286Y8I9	A0A286Y8I9_DANRE	slc2a3a	MFS domain-containing protein OS=Danio rerio (Zebrafish) (Brachydanio rerio) OX=7955 GN=slc2a3a PE=1 SV=1	7.99	60208.8	1500.28	8	16.55
F1RC82	F1RC82_DANRE	nectin1b	Nectin cell adhesion molecule 1b OS=Danio rerio (Zebrafish) (Brachydanio rerio) OX=7955 GN=nectin1b PE=1 SV=3	8.07	60154.7	4739.4	16	42.86
Q66HW2	Q66HW2_DANRE	ehd1b	EH-domain containing 1 OS=Danio rerio (Zebrafish) (Brachydanio rerio) OX=7955 GN=ehd1b PE=1 SV=1	5.97	60064.2	1817.09	13	29.7
Q6NVI6	Q6NVI6_DANRE	cct5	Chaperonin-containing TCP1_ subunit 5 (epsilon) OS=Danio rerio (Zebrafish) (Brachydanio rerio) OX=7955 GN=cct5 PE=1 SV=1	5.24	59965.1	1050.65	11	29.02
Q08BA1	Q08BA1_DANRE	atp5fa1	ATP synthase subunit alpha OS=Danio rerio (Zebrafish) (Brachydanio rerio) OX=7955 GN=atp5fa1 PE=1 SV=1	9.45	59915	12951.9	24	49.73
A0A286YBQ6	A0A286YBQ6_DANRE	fam114a1	Family with sequence similarity 114 member A1 OS=Danio rerio (Zebrafish) (Brachydanio rerio) OX=7955 GN=fam114a1 PE=1 SV=1	4.55	59848.7	306.098	4	10.07
A0A0R4IFL5	A0A0R4IFL5_DANRE	ENSDARG00000099653	Proteasome 26S subunit_ non-ATPase 2 OS=Danio rerio (Zebrafish) (Brachydanio rerio) OX=7955 GN=ENSDARG00000099653 PE=1 SV=2	5.64	59826.6	744.725	10	29.25
Q6TGS6	SYYC_DANRE	yars1	Tyrosine--tRNA ligase_ cytoplasmic OS=Danio rerio (Zebrafish) (Brachydanio rerio) OX=7955 GN=yars1 PE=2 SV=2	5.86	59818.8	618.819	11	25.33
E7F2I5	E7F2I5_DANRE	si:ch73-61d6.3	Occludin OS=Danio rerio (Zebrafish) (Brachydanio rerio) OX=7955 GN=si:ch73-61d6.3 PE=3 SV=3	7.5	59760	954.758	9	22.24
F1QEW2	F1QEW2_DANRE	si:dkey-183i3.5	IF rod domain-containing protein OS=Danio rerio (Zebrafish) (Brachydanio rerio) OX=7955 GN=si:dkey-183i3.5 PE=1 SV=2	5.45	59647.8	590.266	2	2.21
F8W5X0	F8W5X0_DANRE	ZFIN:ZDB-GENE-080204-72	Zgc:172295 OS=Danio rerio (Zebrafish) (Brachydanio rerio) OX=7955 GN=ZFIN:ZDB-GENE-080204-72 PE=3 SV=1	5.65	59393.7	566.63	7	16.67
Q6NSN2	AOF_DANRE	mao	Amine oxidase [flavin-containing] OS=Danio rerio (Zebrafish) (Brachydanio rerio) OX=7955 GN=mao PE=1 SV=1	8.8	59392.2	5020.48	13	32.95
B0V210	B0V210_DANRE	vangl1	Vang-like protein OS=Danio rerio (Zebrafish) (Brachydanio rerio) OX=7955 GN=vangl1 PE=2 SV=1	8.36	59373.4	212.213	2	5.31
D7RVS0	D7RVS0_DANRE	slc1a3b	Amino acid transporter OS=Danio rerio (Zebrafish) (Brachydanio rerio) OX=7955 GN=slc1a3b PE=1 SV=1	7.94	59370.9	4680.55	6	17.13
Q6DRC0	SYSC_DANRE	sars1	Serine--tRNA ligase_ cytoplasmic OS=Danio rerio (Zebrafish) (Brachydanio rerio) OX=7955 GN=sars1 PE=1 SV=1	5.65	59174.3	393.006	7	17.67
A1L1T3	A1L1T3_DANRE	slc32a1	Aa_trans domain-containing protein OS=Danio rerio (Zebrafish) (Brachydanio rerio) OX=7955 GN=slc32a1 PE=1 SV=1	6.03	59079.5	1620.47	7	15.85
Q6P4V2	Q6P4V2_DANRE	slc1a3a	Amino acid transporter OS=Danio rerio (Zebrafish) (Brachydanio rerio) OX=7955 GN=slc1a3a PE=1 SV=1	5.84	59050.2	1757.33	6	16.95
A0A2R8Q7M1	A0A2R8Q7M1_DANRE	scarb2b	Uncharacterized protein OS=Danio rerio (Zebrafish) (Brachydanio rerio) OX=7955 GN=scarb2b PE=1 SV=1	7.33	58891.9	1601.87	9	25.43
A0A286Y951	A0A286Y951_DANRE	nefla	IF rod domain-containing protein OS=Danio rerio (Zebrafish) (Brachydanio rerio) OX=7955 GN=nefla PE=1 SV=2	4.47	58866.8	10476.7	22	46.15
A0A0R4IGP6	A0A0R4IGP6_DANRE	pkma	Pyruvate kinase OS=Danio rerio (Zebrafish) (Brachydanio rerio) OX=7955 GN=pkma PE=1 SV=1	6.07	58627.3	2891.21	15	40.23
E7EXU6	E7EXU6_DANRE	slc7a8a	Solute carrier family 7 member 8a OS=Danio rerio (Zebrafish) (Brachydanio rerio) OX=7955 GN=slc7a8a PE=4 SV=1	4.92	58442.3	1267.97	7	16.01
E9QGU4	E9QGU4_DANRE	cct6a	Chaperonin-containing TCP1_ subunit 6A (zeta 1) OS=Danio rerio (Zebrafish) (Brachydanio rerio) OX=7955 GN=cct6a PE=1 SV=1	7	58023.2	1542.51	12	31.45
A3KQS4	MINY1_DANRE	mindy1	Ubiquitin carboxyl-terminal hydrolase MINDY-1 OS=Danio rerio (Zebrafish) (Brachydanio rerio) OX=7955 GN=mindy1 PE=3 SV=1	4.37	57993.2	303.471	4	7.69
Q6NWY2	Q6NWY2_DANRE	oxsr1b	Protein kinase domain-containing protein OS=Danio rerio (Zebrafish) (Brachydanio rerio) OX=7955 GN=oxsr1b PE=1 SV=1	5.91	57618.4	4073.65	10	25.38
A0A286Y9N9	A0A286Y9N9_DANRE	snap91b	ENTH domain-containing protein OS=Danio rerio (Zebrafish) (Brachydanio rerio) OX=7955 GN=snap91b PE=1 SV=2	5.71	57474.4	3476.96	14	33.03
A0A2R8PW97	A0A2R8PW97_DANRE	aldh3a2a	Aldehyde dehydrogenase OS=Danio rerio (Zebrafish) (Brachydanio rerio) OX=7955 GN=aldh3a2a PE=1 SV=1	8.7	57406.5	1140.78	9	21.83
A0A2R8Q531	A0A2R8Q531_DANRE	slc38a3a	Aa_trans domain-containing protein OS=Danio rerio (Zebrafish) (Brachydanio rerio) OX=7955 GN=slc38a3a PE=1 SV=1	6.12	57393.9	2767.26	9	20.54
A2BGR9	A2BGR9_DANRE	aldh2.1	Aldedh domain-containing protein OS=Danio rerio (Zebrafish) (Brachydanio rerio) OX=7955 GN=aldh2.1 PE=1 SV=1	5.78	57224	436.225	6	18.02
A5PLJ7	A5PLJ7_DANRE	oxsr1a	Protein kinase domain-containing protein OS=Danio rerio (Zebrafish) (Brachydanio rerio) OX=7955 GN=oxsr1a PE=1 SV=1	5.57	57098.1	2121.18	8	18.64
E7FD40	E7FD40_DANRE	bin1a	Bridging integrator 1a OS=Danio rerio (Zebrafish) (Brachydanio rerio) OX=7955 GN=bin1a PE=1 SV=3	4.53	57091.3	161.028	2	4.32
A0A0G2KK56	A0A0G2KK56_DANRE	ENSDARG00000098090	WD_REPEATS_REGION domain-containing protein OS=Danio rerio (Zebrafish) (Brachydanio rerio) OX=7955 GN=ENSDARG00000098090 PE=4 SV=2	5.64	57081.9	748.544	4	10.71
F1Q883	F1Q883_DANRE	pgd	6-phosphogluconate dehydrogenase_ decarboxylating OS=Danio rerio (Zebrafish) (Brachydanio rerio) OX=7955 GN=pgd PE=1 SV=1	7.52	57039.2	1667	11	22.31
G8JL19	G8JL19_DANRE	slc7a10a	Solute carrier family 7 member 10a OS=Danio rerio (Zebrafish) (Brachydanio rerio) OX=7955 GN=slc7a10a PE=4 SV=1	7.87	57026.7	267.699	4	10.76
E7FCW1	E7FCW1_DANRE	ZFIN:ZDB-GENE-030131-7018	IF rod domain-containing protein OS=Danio rerio (Zebrafish) (Brachydanio rerio) OX=7955 GN=ZFIN:ZDB-GENE-030131-7018 PE=1 SV=2	5.34	56907.5	210.053	4	9.32
Q9MIY8	COX1_DANRE	mt-co1	Cytochrome c oxidase subunit 1 OS=Danio rerio (Zebrafish) (Brachydanio rerio) OX=7955 GN=mt-co1 PE=2 SV=1	6.06	56863.1	635.452	3	7.56
E9QIX3	E9QIX3_DANRE	si:ch73-27e22.8	Si:ch73-27e22.8 OS=Danio rerio (Zebrafish) (Brachydanio rerio) OX=7955 GN=si:ch73-27e22.8 PE=4 SV=1	5.95	56835.6	870.183	9	20.52
A4FUM8	A4FUM8_DANRE	atp6v1b2	Vacuolar proton pump subunit B OS=Danio rerio (Zebrafish) (Brachydanio rerio) OX=7955 GN=atp6v1b2 PE=1 SV=1	5.37	56819.9	1570.88	12	33.4
A9JTD2	A9JTD2_DANRE	kcna2b	BTB domain-containing protein OS=Danio rerio (Zebrafish) (Brachydanio rerio) OX=7955 GN=kcna2b PE=2 SV=1	4.5	56779.7	4922.09	16	35.35
A0A0R4ISJ9	A0A0R4ISJ9_DANRE	sc:d217	Sc:d217 OS=Danio rerio (Zebrafish) (Brachydanio rerio) OX=7955 GN=sc:d217 PE=4 SV=2	9.83	56693.1	4214.78	12	28.77
A0A0R4IIB7	A0A0R4IIB7_DANRE	aldh5a1	Succinate-semialdehyde dehydrogenase OS=Danio rerio (Zebrafish) (Brachydanio rerio) OX=7955 GN=aldh5a1 PE=1 SV=1	6.54	56561	1813.86	12	37.74
E7F8M2	E7F8M2_DANRE	kcna2a	BTB domain-containing protein OS=Danio rerio (Zebrafish) (Brachydanio rerio) OX=7955 GN=kcna2a PE=3 SV=2	4.47	56457.3	5576.02	15	35.29
F1QPJ6	F1QPJ6_DANRE	ZFIN:ZDB-GENE-090312-55	CYTOSOL_AP domain-containing protein OS=Danio rerio (Zebrafish) (Brachydanio rerio) OX=7955 GN=ZFIN:ZDB-GENE-090312-55 PE=1 SV=3	7.82	56333.5	216.694	2	4.3
E7F9N8	E7F9N8_DANRE	LOC568883	AMP-binding domain-containing protein OS=Danio rerio (Zebrafish) (Brachydanio rerio) OX=7955 GN=LOC568883 PE=4 SV=2	8.13	56311.2	1144.03	9	26.02
E7FEJ3	E7FEJ3_DANRE	kcna1b	BTB domain-containing protein OS=Danio rerio (Zebrafish) (Brachydanio rerio) OX=7955 GN=kcna1b PE=3 SV=1	4.8	56307.3	5725.39	14	29.61
I3IRW7	I3IRW7_DANRE	abat	4-aminobutyrate aminotransferase OS=Danio rerio (Zebrafish) (Brachydanio rerio) OX=7955 GN=abat PE=1 SV=1	7.54	56300	6273.98	19	54.8
E7FFE9	E7FFE9_DANRE	kcna1a	BTB domain-containing protein OS=Danio rerio (Zebrafish) (Brachydanio rerio) OX=7955 GN=kcna1a PE=3 SV=1	4.87	56277.4	8875.69	16	31.3
A0A0R4ILH4	A0A0R4ILH4_DANRE	snx1b	PX domain-containing protein OS=Danio rerio (Zebrafish) (Brachydanio rerio) OX=7955 GN=snx1b PE=1 SV=1	4.82	56147.1	233.487	3	7.51
Q6P3H9	Q6P3H9_DANRE	slc3a2b	Aamy domain-containing protein OS=Danio rerio (Zebrafish) (Brachydanio rerio) OX=7955 GN=slc3a2b PE=1 SV=1	4.95	56044	16598	21	54.96
A0A2R8Q5U6	A0A2R8Q5U6_DANRE	uqcrc1	Ubiquinol-cytochrome c reductase core protein 1 OS=Danio rerio (Zebrafish) (Brachydanio rerio) OX=7955 GN=uqcrc1 PE=1 SV=1	6.81	56002.8	8454.2	15	44.14
F1QG13	F1QG13_DANRE	entpd3	Ectonucleoside triphosphate diphosphohydrolase 3 OS=Danio rerio (Zebrafish) (Brachydanio rerio) OX=7955 GN=entpd3 PE=3 SV=1	7.69	55999.6	586.05	4	10.46
E7FC90	E7FC90_DANRE	tom1l2	Target of myb1 like 2 membrane trafficking protein OS=Danio rerio (Zebrafish) (Brachydanio rerio) OX=7955 GN=tom1l2 PE=3 SV=2	5.01	55978.5	1079.8	11	39.53
F1R8W3	F1R8W3_DANRE	desma	IF rod domain-containing protein OS=Danio rerio (Zebrafish) (Brachydanio rerio) OX=7955 GN=desma PE=1 SV=1	5.54	55784	1471.08	5	8.2
E7F6D0	E7F6D0_DANRE	si:ch73-22o12.1	Si:ch73-22o12.1 OS=Danio rerio (Zebrafish) (Brachydanio rerio) OX=7955 GN=si:ch73-22o12.1 PE=1 SV=1	5.62	55741.4	833.69	9	24.55
B0R0V8	B0R0V8_DANRE	atp6v1h	V-type proton ATPase subunit H OS=Danio rerio (Zebrafish) (Brachydanio rerio) OX=7955 GN=atp6v1h PE=1 SV=1	6.01	55660.4	7340.98	13	34.3
Q1LUM9	Q1LUM9_DANRE	dync1li1	Dynein light intermediate chain OS=Danio rerio (Zebrafish) (Brachydanio rerio) OX=7955 GN=dync1li1 PE=1 SV=1	5.26	55600.4	485.502	4	10.98
X1WBM4	X1WBM4_DANRE	aldh3a1	Aldehyde dehydrogenase OS=Danio rerio (Zebrafish) (Brachydanio rerio) OX=7955 GN=aldh3a1 PE=3 SV=1	7.82	55572.3	13179.8	20	51.33
A0A0R4IGV0	A0A0R4IGV0_DANRE	ino80e	INO80 complex subunit E OS=Danio rerio (Zebrafish) (Brachydanio rerio) OX=7955 GN=ino80e PE=1 SV=1	4.17	55552.5	208.437	2	6.76
E7FEE4	E7FEE4_DANRE	wdr37	WD_REPEATS_REGION domain-containing protein OS=Danio rerio (Zebrafish) (Brachydanio rerio) OX=7955 GN=wdr37 PE=1 SV=1	6.83	55412	903.881	6	13.36
F1Q728	F1Q728_DANRE	coro1b	Coronin OS=Danio rerio (Zebrafish) (Brachydanio rerio) OX=7955 GN=coro1b PE=3 SV=1	5.78	55331.7	272.432	2	4.21
A8KBU6	A8KBU6_DANRE	ZFIN:ZDB-GENE-070209-50	IF rod domain-containing protein OS=Danio rerio (Zebrafish) (Brachydanio rerio) OX=7955 GN=ZFIN:ZDB-GENE-070209-50 PE=2 SV=1	5.29	55314.2	3797.5	7	11.52
A8WGC6	A8WGC6_DANRE	atp5f1b	ATP synthase subunit beta OS=Danio rerio (Zebrafish) (Brachydanio rerio) OX=7955 GN=atp5f1b PE=1 SV=1	4.97	55244.4	6940.33	18	51.64
F1R116	F1R116_DANRE	gpr37l1b	G_PROTEIN_RECEP_F1_2 domain-containing protein OS=Danio rerio (Zebrafish) (Brachydanio rerio) OX=7955 GN=gpr37l1b PE=1 SV=1	4.86	55239	2441.05	7	18.89
F1RB89	F1RB89_DANRE	dync1li2	Dynein light intermediate chain OS=Danio rerio (Zebrafish) (Brachydanio rerio) OX=7955 GN=dync1li2 PE=1 SV=1	5.29	55179.4	811.778	6	17.2
A0A0A0MPL5	A0A0A0MPL5_DANRE	fscn1b	Fascin OS=Danio rerio (Zebrafish) (Brachydanio rerio) OX=7955 GN=fscn1b PE=1 SV=1	6.98	55111.5	361.261	5	10.53
Q7SX99	FUMH_DANRE	fh	Fumarate hydratase_ mitochondrial OS=Danio rerio (Zebrafish) (Brachydanio rerio) OX=7955 GN=fh PE=2 SV=1	9.39	55032.2	27312.9	21	55.21
B0S7K6	B0S7K6_DANRE	si:ch211-234h8.7	MFS domain-containing protein OS=Danio rerio (Zebrafish) (Brachydanio rerio) OX=7955 GN=si:ch211-234h8.7 PE=4 SV=1	4.97	54720.6	690.791	5	12.77
E7F2G0	E7F2G0_DANRE	camk2a	Protein kinase domain-containing protein OS=Danio rerio (Zebrafish) (Brachydanio rerio) OX=7955 GN=camk2a PE=1 SV=2	6.64	54704	4292.47	14	34.94
A0JML7	A0JML7_DANRE	adpgk	ADP-dependent glucokinase OS=Danio rerio (Zebrafish) (Brachydanio rerio) OX=7955 GN=adpgk PE=1 SV=1	5.07	54653.4	227.432	2	5.02
A2ATX5	A2ATX5_DANRE	inaa	IF rod domain-containing protein OS=Danio rerio (Zebrafish) (Brachydanio rerio) OX=7955 GN=inaa PE=1 SV=1	5.32	54641.6	8317.12	19	36.5
F1QXM5	LDHD_DANRE	ldhd	Probable D-lactate dehydrogenase_ mitochondrial OS=Danio rerio (Zebrafish) (Brachydanio rerio) OX=7955 GN=ldhd PE=2 SV=1	6.29	54581.8	255.863	3	7.44
Q6AZA2	Q6AZA2_DANRE	ndufv1	NADH dehydrogenase [ubiquinone] flavoprotein 1_ mitochondrial OS=Danio rerio (Zebrafish) (Brachydanio rerio) OX=7955 GN=ndufv1 PE=1 SV=1	8.34	54546	3256.96	13	38.62
F1QSQ8	F1QSQ8_DANRE	letm2	Letm1 RBD domain-containing protein OS=Danio rerio (Zebrafish) (Brachydanio rerio) OX=7955 GN=letm2 PE=1 SV=1	9.85	54354.2	494.878	5	11.85
F1Q8F1	F1Q8F1_DANRE	inab	IF rod domain-containing protein OS=Danio rerio (Zebrafish) (Brachydanio rerio) OX=7955 GN=inab PE=1 SV=1	5.05	54195.3	13167.6	30	60.98
Q285P3	Q285P3_DANRE	slc2a1a	MFS domain-containing protein OS=Danio rerio (Zebrafish) (Brachydanio rerio) OX=7955 GN=slc2a1a PE=1 SV=1	7.19	54174.5	6330.13	7	14.34
A0A0R4IT69	A0A0R4IT69_DANRE	dctn4	Dynactin 4 OS=Danio rerio (Zebrafish) (Brachydanio rerio) OX=7955 GN=dctn4 PE=1 SV=1	7.41	54093.6	2022.44	9	27.62
B0R0D7	COR1C_DANRE	coro1ca	Coronin-1C-A OS=Danio rerio (Zebrafish) (Brachydanio rerio) OX=7955 GN=coro1ca PE=2 SV=1	6.22	54052.6	429.942	5	9.28
A9JRS6	A9JRS6_DANRE	krt4	IF rod domain-containing protein OS=Danio rerio (Zebrafish) (Brachydanio rerio) OX=7955 GN=krt4 PE=1 SV=1	5.15	54013.3	4554.15	10	16.3
F1QX19	F1QX19_DANRE	zmpste24	CAAX prenyl protease OS=Danio rerio (Zebrafish) (Brachydanio rerio) OX=7955 GN=zmpste24 PE=1 SV=1	6.98	53939.6	955.395	10	22.86
F1R0Q1	F1R0Q1_DANRE	slc2a1b	MFS domain-containing protein OS=Danio rerio (Zebrafish) (Brachydanio rerio) OX=7955 GN=slc2a1b PE=3 SV=2	8.47	53935.5	1121.85	4	9.41
Q8JFV8	VAT1_DANRE	vat1	Synaptic vesicle membrane protein VAT-1 homolog OS=Danio rerio (Zebrafish) (Brachydanio rerio) OX=7955 GN=vat1 PE=2 SV=1	6.42	53791.2	16365.5	19	48.76
Q7T3Q3	Q7T3Q3_DANRE	cnr1	Cannabinoid receptor OS=Danio rerio (Zebrafish) (Brachydanio rerio) OX=7955 GN=cnr1 PE=2 SV=1	8.34	53785.5	191.923	2	4.21
Q803X0	SERC5_DANRE	serinc5	Serine incorporator 5 OS=Danio rerio (Zebrafish) (Brachydanio rerio) OX=7955 GN=serinc5 PE=2 SV=1	7.05	53751.1	315.87	2	3.7
A0A2R8QE68	A0A2R8QE68_DANRE	enpp5	Ectonucleotide pyrophosphatase/phosphodiesterase 5 OS=Danio rerio (Zebrafish) (Brachydanio rerio) OX=7955 GN=enpp5 PE=4 SV=1	5.5	53702.5	366.55	3	7.82
B3DIC4	B3DIC4_DANRE	rmdn3	Family with sequence similarity 82_ member A2 OS=Danio rerio (Zebrafish) (Brachydanio rerio) OX=7955 GN=rmdn3 PE=1 SV=1	4.5	53661.2	566.215	5	18.28
Q66L49	SCMC1_DANRE	slc25a24	Calcium-binding mitochondrial carrier protein SCaMC-1 OS=Danio rerio (Zebrafish) (Brachydanio rerio) OX=7955 GN=slc25a24 PE=2 SV=1	8.88	53583.9	1441.78	10	23.27
R4GDS9	R4GDS9_DANRE	slc25a23a	Solute carrier family 25 member 23a OS=Danio rerio (Zebrafish) (Brachydanio rerio) OX=7955 GN=slc25a23a PE=1 SV=1	7.43	53557.4	4322.92	13	36.9
F1QYT2	F1QYT2_DANRE	sqor	Pyr_redox_2 domain-containing protein OS=Danio rerio (Zebrafish) (Brachydanio rerio) OX=7955 GN=sqor PE=1 SV=1	9.7	53539.5	1131.54	10	26.5
F1Q7L6	F1Q7L6_DANRE	slc3a2a	Aamy domain-containing protein OS=Danio rerio (Zebrafish) (Brachydanio rerio) OX=7955 GN=slc3a2a PE=1 SV=2	5.38	53379.9	3644.31	15	43.51
A2CEP6	A2CEP6_DANRE	pip5kl1	PIPK domain-containing protein OS=Danio rerio (Zebrafish) (Brachydanio rerio) OX=7955 GN=pip5kl1 PE=4 SV=2	7.39	53376.6	2738.53	9	30.2
A0A0G2KFS5	A0A0G2KFS5_DANRE	armc6	Armadillo repeat containing 6 OS=Danio rerio (Zebrafish) (Brachydanio rerio) OX=7955 GN=armc6 PE=1 SV=2	5.13	53367.7	911.229	4	11.46
F1Q4N4	F1Q4N4_DANRE	ndufs2	Complex1_49kDa domain-containing protein OS=Danio rerio (Zebrafish) (Brachydanio rerio) OX=7955 GN=ndufs2 PE=1 SV=1	6.42	53169.1	5976.85	13	37.28
A2CEQ0	SCM2B_DANRE	slc25a25b	Calcium-binding mitochondrial carrier protein SCaMC-2-B OS=Danio rerio (Zebrafish) (Brachydanio rerio) OX=7955 GN=slc25a25b PE=3 SV=2	8.23	53054.2	4001.34	14	40.72
E7FC32	E7FC32_DANRE	tubb1	Tubulin beta chain OS=Danio rerio (Zebrafish) (Brachydanio rerio) OX=7955 GN=tubb1 PE=1 SV=1	4.7	52977.6	3664.34	5	10.52
A0A2R8RX57	A0A2R8RX57_DANRE	csnk1g2b	Protein kinase domain-containing protein OS=Danio rerio (Zebrafish) (Brachydanio rerio) OX=7955 GN=csnk1g2b PE=1 SV=1	9.26	52904.3	845.236	7	16.59
F1RE58	F1RE58_DANRE	si:ch211-168k14.2	Si:ch211-168k14.2 OS=Danio rerio (Zebrafish) (Brachydanio rerio) OX=7955 GN=si:ch211-168k14.2 PE=4 SV=1	9.96	52776.9	346.678	3	7.3
F1R0J8	F1R0J8_DANRE	pdhx	Dihydrolipoamide acetyltransferase component of pyruvate dehydrogenase complex OS=Danio rerio (Zebrafish) (Brachydanio rerio) OX=7955 GN=pdhx PE=1 SV=1	8.78	52711.3	1000.11	8	21.17
F1QAM8	F1QAM8_DANRE	vim	IF rod domain-containing protein OS=Danio rerio (Zebrafish) (Brachydanio rerio) OX=7955 GN=vim PE=1 SV=1	4.91	52594.8	4241.26	19	47.69
Q5U3I0	SAM5B_DANRE	samm50b	Sorting and assembly machinery component 50 homolog B OS=Danio rerio (Zebrafish) (Brachydanio rerio) OX=7955 GN=samm50b PE=2 SV=1	5.91	52469.6	4059.52	16	40.3
Q803G5	SAM5A_DANRE	samm50a	Sorting and assembly machinery component 50 homolog A OS=Danio rerio (Zebrafish) (Brachydanio rerio) OX=7955 GN=samm50a PE=2 SV=1	6.29	52374.5	1564.1	10	22.39
F1QC05	F1QC05_DANRE	ephx1	Epoxide hydrolase OS=Danio rerio (Zebrafish) (Brachydanio rerio) OX=7955 GN=ephx1 PE=1 SV=1	8.75	52253.2	3925.87	11	33.11
A0A1D5NSP7	A0A1D5NSP7_DANRE	cacna2d2a	VWFA domain-containing protein OS=Danio rerio (Zebrafish) (Brachydanio rerio) OX=7955 GN=cacna2d2a PE=1 SV=1	6.06	52199.5	1096.4	9	21.29
F1QHW0	F1QHW0_DANRE	cyp20a1	Cytochrome P450_ family 20_ subfamily A_ polypeptide 1 OS=Danio rerio (Zebrafish) (Brachydanio rerio) OX=7955 GN=cyp20a1 PE=1 SV=1	6.19	52053.6	293.311	5	12.53
F1R9A7	F1R9A7_DANRE	atp6ap1a	ATPase H+-transporting accessory protein 1a OS=Danio rerio (Zebrafish) (Brachydanio rerio) OX=7955 GN=atp6ap1a PE=1 SV=1	5.55	51983.1	1230.41	9	19.1
Q7ZVY5	CISY_DANRE	cs	Citrate synthase_ mitochondrial OS=Danio rerio (Zebrafish) (Brachydanio rerio) OX=7955 GN=cs PE=2 SV=1	7.85	51979.5	2215.7	7	17.74
Q9MIY1	NU4M_DANRE	mt-nd4	NADH-ubiquinone oxidoreductase chain 4 OS=Danio rerio (Zebrafish) (Brachydanio rerio) OX=7955 GN=mt-nd4 PE=3 SV=1	9.41	51814.4	932.269	3	9.78
E7F624	E7F624_DANRE	map6a	Microtubule-associated protein 6a OS=Danio rerio (Zebrafish) (Brachydanio rerio) OX=7955 GN=map6a PE=4 SV=1	9.97	51797.5	555.991	3	9.29
Q6PE18	P4K2A_DANRE	pi4k2a	Phosphatidylinositol 4-kinase type 2-alpha OS=Danio rerio (Zebrafish) (Brachydanio rerio) OX=7955 GN=pi4k2a PE=2 SV=1	9.13	51727.8	372.993	4	8.95
Q6PHG2	HEMO_DANRE	hpx	Hemopexin OS=Danio rerio (Zebrafish) (Brachydanio rerio) OX=7955 GN=hpx PE=2 SV=2	6.19	51654.1	450.123	4	10.96
E9QIY8	E9QIY8_DANRE	serinc2l	Serine incorporator 2_-like OS=Danio rerio (Zebrafish) (Brachydanio rerio) OX=7955 GN=serinc2l PE=4 SV=1	5.87	51652.7	417.135	2	3.3
F1REC2	F1REC2_DANRE	sept7a	Septin-type G domain-containing protein OS=Danio rerio (Zebrafish) (Brachydanio rerio) OX=7955 GN=sept7a PE=1 SV=3	8.58	51651	4937.52	8	22.35
A2BGK0	A2BGK0_DANRE	cds2	Phosphatidate cytidylyltransferase OS=Danio rerio (Zebrafish) (Brachydanio rerio) OX=7955 GN=cds2 PE=1 SV=1	7.55	51609.9	2880.34	4	15.99
Q502Q7	Q502Q7_DANRE	prph	IF rod domain-containing protein OS=Danio rerio (Zebrafish) (Brachydanio rerio) OX=7955 GN=prph PE=2 SV=1	5.19	51598.9	1540.98	7	16.52
A0JMN4	A0JMN4_DANRE	csk	Tyrosine-protein kinase OS=Danio rerio (Zebrafish) (Brachydanio rerio) OX=7955 GN=csk PE=1 SV=1	7.5	51530.9	228.775	2	5.33
Q6NYZ4	PLA1A_DANRE	pla1a	Phospholipase A1 member A OS=Danio rerio (Zebrafish) (Brachydanio rerio) OX=7955 GN=pla1a PE=2 SV=1	6.12	51388.2	175.393	2	5.26
Q58EE9	GFAP_DANRE	gfap	Glial fibrillary acidic protein OS=Danio rerio (Zebrafish) (Brachydanio rerio) OX=7955 GN=gfap PE=1 SV=2	5.17	51306.5	13067.5	23	57.21
Q1RLR3	Q1RLR3_DANRE	krt93	IF rod domain-containing protein OS=Danio rerio (Zebrafish) (Brachydanio rerio) OX=7955 GN=krt93 PE=2 SV=1	8.2	51159.2	1804.35	4	6.71
Q6TNT9	Q6TNT9_DANRE	gdi2	Rab GDP dissociation inhibitor OS=Danio rerio (Zebrafish) (Brachydanio rerio) OX=7955 GN=gdi2 PE=1 SV=1	5.49	51043.3	11523.8	21	67.63
A0A2R8RKC7	A0A2R8RKC7_DANRE	eef1a2	Elongation factor 1-alpha OS=Danio rerio (Zebrafish) (Brachydanio rerio) OX=7955 GN=eef1a2 PE=1 SV=1	9.5	51031.6	5638.41	9	25.92
A2AR68	A2AR68_DANRE	gdi1	Rab GDP dissociation inhibitor OS=Danio rerio (Zebrafish) (Brachydanio rerio) OX=7955 GN=gdi1 PE=1 SV=1	4.78	50930.7	1664.59	5	16.78
Q6PE25	EF1G_DANRE	eef1g	Elongation factor 1-gamma OS=Danio rerio (Zebrafish) (Brachydanio rerio) OX=7955 GN=eef1g PE=2 SV=1	7.09	50912.9	337.261	4	10.41
F1QKY8	F1QKY8_DANRE	tubb2	Tubulin beta chain OS=Danio rerio (Zebrafish) (Brachydanio rerio) OX=7955 GN=tubb2 PE=1 SV=1	4.57	50906	22484.2	18	57.24
Q6PC95	Q6PC95_DANRE	tuba8l2	Tubulin alpha chain OS=Danio rerio (Zebrafish) (Brachydanio rerio) OX=7955 GN=tuba8l2 PE=1 SV=1	4.84	50843.1	22503.6	17	54.79
A2AR67	A2AR67_DANRE	atp6ap1b	ATPase H+-transporting accessory protein 1b OS=Danio rerio (Zebrafish) (Brachydanio rerio) OX=7955 GN=atp6ap1b PE=1 SV=1	4.6	50812.2	151.263	2	3.92
Q6P972	Q6P972_DANRE	tuba2	Tubulin alpha chain OS=Danio rerio (Zebrafish) (Brachydanio rerio) OX=7955 GN=tuba2 PE=1 SV=1	4.72	50777.9	26618.7	20	63.19
B8JLR6	B8JLR6_DANRE	si:ch211-251b21.1	Si:ch211-251b21.1 OS=Danio rerio (Zebrafish) (Brachydanio rerio) OX=7955 GN=si:ch211-251b21.1 PE=1 SV=1	7.78	50773.2	25459.8	18	48.25
Q6NWJ5	Q6NWJ5_DANRE	tuba8l4	Tubulin alpha chain OS=Danio rerio (Zebrafish) (Brachydanio rerio) OX=7955 GN=tuba8l4 PE=1 SV=1	4.75	50718.9	32543.6	20	58.22
Q1LYQ9	Q1LYQ9_DANRE	nfs1	Aminotran_5 domain-containing protein OS=Danio rerio (Zebrafish) (Brachydanio rerio) OX=7955 GN=nfs1 PE=1 SV=1	7.59	50685	338.989	3	8.87
B8A516	B8A516_DANRE	tuba1b	Tubulin alpha chain OS=Danio rerio (Zebrafish) (Brachydanio rerio) OX=7955 GN=tuba1b PE=1 SV=1	4.8	50653.8	34701.6	20	58.35
Q6P969	Q6P969_DANRE	eef1a1a	Elongation factor 1-alpha OS=Danio rerio (Zebrafish) (Brachydanio rerio) OX=7955 GN=eef1a1a PE=1 SV=1	9.63	50624.2	10085.8	13	41.34
F1RD06	F1RD06_DANRE	syt11a	Synaptotagmin XIa OS=Danio rerio (Zebrafish) (Brachydanio rerio) OX=7955 GN=syt11a PE=4 SV=1	9.29	50607.2	444.476	2	10.42
A0A0R4IXC8	A0A0R4IXC8_DANRE	tubb6	Tubulin beta chain OS=Danio rerio (Zebrafish) (Brachydanio rerio) OX=7955 GN=tubb6 PE=1 SV=1	4.54	50603.8	10137.3	11	35.12
Q6PBI0	Q6PBI0_DANRE	sucla2	Succinate--CoA ligase [ADP-forming] subunit beta_ mitochondrial OS=Danio rerio (Zebrafish) (Brachydanio rerio) OX=7955 GN=sucla2 PE=1 SV=1	6.55	50430.3	4529.91	13	37.12
Q7T070	RHBG_DANRE	rhbg	Ammonium transporter Rh type B OS=Danio rerio (Zebrafish) (Brachydanio rerio) OX=7955 GN=rhbg PE=2 SV=1	5.51	50408.1	265.937	2	3.92
Q92005	EF1A_DANRE	eef1a	Elongation factor 1-alpha OS=Danio rerio (Zebrafish) (Brachydanio rerio) OX=7955 GN=eef1a PE=2 SV=1	9.62	50332.9	8320.98	13	38.53
A0A0G2KXI9	A0A0G2KXI9_DANRE	dnm2b	Dynamin 2b OS=Danio rerio (Zebrafish) (Brachydanio rerio) OX=7955 GN=dnm2b PE=1 SV=2	9.32	50263.7	6886.22	9	18.29
A0A0R4IPH2	A0A0R4IPH2_DANRE	tubb2b	Tubulin beta chain OS=Danio rerio (Zebrafish) (Brachydanio rerio) OX=7955 GN=tubb2b PE=1 SV=1	4.6	50245.3	28725.3	23	77.53
F1QIC8	F1QIC8_DANRE	LOC100004582	Uncharacterized protein OS=Danio rerio (Zebrafish) (Brachydanio rerio) OX=7955 GN=LOC100004582 PE=1 SV=2	5.68	50193.5	8532.87	16	47.19
F8W2R4	F8W2R4_DANRE	hepacama	Ig-like domain-containing protein OS=Danio rerio (Zebrafish) (Brachydanio rerio) OX=7955 GN=hepacama PE=4 SV=1	7.05	50179.8	371.554	3	13.08
Q6NW90	Q6NW90_DANRE	tubb5	Tubulin beta chain OS=Danio rerio (Zebrafish) (Brachydanio rerio) OX=7955 GN=tubb5 PE=1 SV=1	4.59	50129.1	22349.7	18	64.64
A0JMF4	A0JMF4_DANRE	sept15	Septin-type G domain-containing protein OS=Danio rerio (Zebrafish) (Brachydanio rerio) OX=7955 GN=sept15 PE=1 SV=1	9	50106.5	10151.6	15	37.76
F1R4K1	F1R4K1_DANRE	ZFIN:ZDB-GENE-060929-220	Tubulin beta chain OS=Danio rerio (Zebrafish) (Brachydanio rerio) OX=7955 GN=ZFIN:ZDB-GENE-060929-220 PE=1 SV=1	4.62	50103.2	26901.2	21	72.3
Q6PE34	Q6PE34_DANRE	ZFIN:ZDB-GENE-030131-7741	Tubulin beta chain OS=Danio rerio (Zebrafish) (Brachydanio rerio) OX=7955 GN=ZFIN:ZDB-GENE-030131-7741 PE=1 SV=1	4.62	50091.2	31420.5	20	72.07
Q568B3	Q568B3_DANRE	sept10	Septin-type G domain-containing protein OS=Danio rerio (Zebrafish) (Brachydanio rerio) OX=7955 GN=sept10 PE=1 SV=1	6.77	50024.7	309.566	2	4.66
A0A2R8RVI8	A0A2R8RVI8_DANRE	pip4k2aa	PIPK domain-containing protein OS=Danio rerio (Zebrafish) (Brachydanio rerio) OX=7955 GN=pip4k2aa PE=1 SV=1	6.26	49997.7	267.491	2	4.81
F1RAN8	F1RAN8_DANRE	rap1gds1	Rap1 GTPase-GDP dissociation stimulator 1 OS=Danio rerio (Zebrafish) (Brachydanio rerio) OX=7955 GN=rap1gds1 PE=1 SV=2	4.82	49922.5	969.653	8	22.64
A0A0R4IPQ7	A0A0R4IPQ7_DANRE	sept6	Septin-type G domain-containing protein OS=Danio rerio (Zebrafish) (Brachydanio rerio) OX=7955 GN=sept6 PE=1 SV=2	6.78	49900.7	442.032	6	18.52
B8A4G7	B8A4G7_DANRE	gfra4a	GDNF family receptor alpha 4a OS=Danio rerio (Zebrafish) (Brachydanio rerio) OX=7955 GN=gfra4a PE=4 SV=1	6.23	49832.3	146.032	2	5.72
Q6YBS2	Q6YBS2_DANRE	cap1	Adenylyl cyclase-associated protein OS=Danio rerio (Zebrafish) (Brachydanio rerio) OX=7955 GN=cap1 PE=1 SV=1	8.46	49738.5	532.209	8	19.44
F1R961	F1R961_DANRE	acot9.1	Acyl-CoA thioesterase 9_ tandem duplicate 1 OS=Danio rerio (Zebrafish) (Brachydanio rerio) OX=7955 GN=acot9.1 PE=1 SV=1	8.09	49733.9	1277.16	12	32.26
Q5BJ17	Q5BJ17_DANRE	tufm	Elongation factor Tu OS=Danio rerio (Zebrafish) (Brachydanio rerio) OX=7955 GN=tufm PE=1 SV=1	6.49	49701.2	9197.36	18	56.47
F1R2J2	F1R2J2_DANRE	arhgap1	Rho GTPase-activating protein 1 OS=Danio rerio (Zebrafish) (Brachydanio rerio) OX=7955 GN=arhgap1 PE=1 SV=1	5.61	49686	1464.02	9	30.18
E9QD51	E9QD51_DANRE	ccdc136b	Coiled-coil domain-containing 136b OS=Danio rerio (Zebrafish) (Brachydanio rerio) OX=7955 GN=ccdc136b PE=4 SV=2	4.18	49616.2	5557.73	20	64.57
F1QHX0	F1QHX0_DANRE	lancl2	LanC lantibiotic synthetase component C-like 2 (bacterial) OS=Danio rerio (Zebrafish) (Brachydanio rerio) OX=7955 GN=lancl2 PE=1 SV=2	6.61	49588	708.965	8	19.31
Q7ZZ76	Q7ZZ76_DANRE	flot1a	Flotillin OS=Danio rerio (Zebrafish) (Brachydanio rerio) OX=7955 GN=flot1a PE=1 SV=1	6.17	49534	12199.2	17	49.54
A0A0G2L0N2	A0A0G2L0N2_DANRE	lrrc1	Leucine-rich repeat-containing 1 OS=Danio rerio (Zebrafish) (Brachydanio rerio) OX=7955 GN=lrrc1 PE=1 SV=1	4.39	49492	642.615	4	12.56
F1QJE0	F1QJE0_DANRE	uqcrc2a	Ubiquinol-cytochrome c reductase core protein 2a OS=Danio rerio (Zebrafish) (Brachydanio rerio) OX=7955 GN=uqcrc2a PE=1 SV=2	7.34	49474.1	2020.78	13	38.26
A0A0G2KQA6	A0A0G2KQA6_DANRE	sept4b	Septin-type G domain-containing protein OS=Danio rerio (Zebrafish) (Brachydanio rerio) OX=7955 GN=sept4b PE=1 SV=2	4.97	49377.2	2066.3	12	32.86
A4FUM1	SEP8B_DANRE	sept8b	Septin-8-B OS=Danio rerio (Zebrafish) (Brachydanio rerio) OX=7955 GN=sept8b PE=2 SV=1	5.6	49327	370.79	3	10.4
F1Q6U0	F1Q6U0_DANRE	ENSDARG00000075385	AA_TRNA_LIGASE_II domain-containing protein OS=Danio rerio (Zebrafish) (Brachydanio rerio) OX=7955 GN=ENSDARG00000075385 PE=1 SV=2	6.42	49246.6	274.254	2	4.95
Q7T3B1	Q7T3B1_DANRE	psmc2	AAA domain-containing protein OS=Danio rerio (Zebrafish) (Brachydanio rerio) OX=7955 GN=psmc2 PE=1 SV=1	5.61	49103.3	2818.69	20	57.27
F1QFQ6	F1QFQ6_DANRE	dlst	Lipoyl-binding domain-containing protein OS=Danio rerio (Zebrafish) (Brachydanio rerio) OX=7955 GN=dlst PE=1 SV=1	8.92	49025.4	8740.93	11	28.38
Q5SPG8	Q5SPG8_DANRE	acot20	Acyl-CoA thioesterase 20 OS=Danio rerio (Zebrafish) (Brachydanio rerio) OX=7955 GN=acot20 PE=1 SV=1	8.35	49001.3	596.768	7	21.41
A0A2R8Q784	A0A2R8Q784_DANRE	cnp	2'_3'-cyclic nucleotide 3' phosphodiesterase OS=Danio rerio (Zebrafish) (Brachydanio rerio) OX=7955 GN=cnp PE=1 SV=1	4.32	48944.2	877.033	6	21.67
B0UXL2	B0UXL2_DANRE	idh1	Isocitrate dehydrogenase [NADP] OS=Danio rerio (Zebrafish) (Brachydanio rerio) OX=7955 GN=idh1 PE=1 SV=1	7.69	48847	2621.04	14	36.13
A0A0R4IRS1	A0A0R4IRS1_DANRE	ap1m1	AP-1 complex subunit mu-1 OS=Danio rerio (Zebrafish) (Brachydanio rerio) OX=7955 GN=ap1m1 PE=1 SV=1	6.96	48733	626.01	6	16.78
F6P9S6	F6P9S6_DANRE	si:ch211-243g18.2	IF rod domain-containing protein OS=Danio rerio (Zebrafish) (Brachydanio rerio) OX=7955 GN=si:ch211-243g18.2 PE=1 SV=1	5.48	48686.1	702.403	2	3.04
Q5PRD4	KC1G1_DANRE	csnk1g1	Casein kinase I isoform gamma-1 OS=Danio rerio (Zebrafish) (Brachydanio rerio) OX=7955 GN=csnk1g1 PE=2 SV=1	9.41	48681.3	331.121	5	14.01
Q6NYS8	OST48_DANRE	ddost	Dolichyl-diphosphooligosaccharide--protein glycosyltransferase 48 kDa subunit OS=Danio rerio (Zebrafish) (Brachydanio rerio) OX=7955 GN=ddost PE=2 SV=2	5.09	48591.1	1811.45	10	30.16
Q1RLQ4	Q1RLQ4_DANRE	ZFIN:ZDB-GENE-060421-4235	Zgc:136929 OS=Danio rerio (Zebrafish) (Brachydanio rerio) OX=7955 GN=ZFIN:ZDB-GENE-060421-4235 PE=1 SV=1	6.33	48551.4	528.751	4	13.41
A0A2R8RRC9	A0A2R8RRC9_DANRE	hadhb	Hydroxyacyl-CoA dehydrogenase trifunctional multienzyme complex subunit beta OS=Danio rerio (Zebrafish) (Brachydanio rerio) OX=7955 GN=hadhb PE=1 SV=1	9.97	48550.2	4837.22	14	41.45
Q803T5	Q803T5_DANRE	ahcy	AdoHcyase_NAD domain-containing protein OS=Danio rerio (Zebrafish) (Brachydanio rerio) OX=7955 GN=ahcy PE=1 SV=1	6.37	48534.8	9025.92	14	42.49
F1R5C0	F1R5C0_DANRE	syt2a	Synaptotagmin IIa OS=Danio rerio (Zebrafish) (Brachydanio rerio) OX=7955 GN=syt2a PE=1 SV=1	8.83	48486.2	11408.1	15	36.05
Q9YH61	Q9YH61_DANRE	gsk3ab	Protein kinase domain-containing protein OS=Danio rerio (Zebrafish) (Brachydanio rerio) OX=7955 GN=gsk3ab PE=1 SV=1	9.18	48464	1114.74	8	21.36
Q6IQ59	Q6IQ59_DANRE	uqcrc2b	Ubiquinol-cytochrome c reductase core protein 2b OS=Danio rerio (Zebrafish) (Brachydanio rerio) OX=7955 GN=uqcrc2b PE=1 SV=1	8.52	48350.9	7767.98	17	52.42
F1QPB5	F1QPB5_DANRE	sept5a	Septin-type G domain-containing protein OS=Danio rerio (Zebrafish) (Brachydanio rerio) OX=7955 GN=sept5a PE=1 SV=3	6.98	48237.9	1098.55	7	20.98
A0A0G2KSS0	A0A0G2KSS0_DANRE	ENSDARG00000099648	AMP-binding domain-containing protein OS=Danio rerio (Zebrafish) (Brachydanio rerio) OX=7955 GN=ENSDARG00000099648 PE=1 SV=2	6.73	48227.3	5462.1	13	34.04
A0A0R4ILA8	A0A0R4ILA8_DANRE	psmc3	AAA domain-containing protein OS=Danio rerio (Zebrafish) (Brachydanio rerio) OX=7955 GN=psmc3 PE=1 SV=1	4.93	48225.3	3424.91	16	50.35
E7FE88	E7FE88_DANRE	fam131bb	Family with sequence similarity 131 member Bb OS=Danio rerio (Zebrafish) (Brachydanio rerio) OX=7955 GN=fam131bb PE=4 SV=3	4.55	48207.9	557.837	4	10.86
B0R159	B0R159_DANRE	bckdk	Protein-serine/threonine kinase OS=Danio rerio (Zebrafish) (Brachydanio rerio) OX=7955 GN=bckdk PE=1 SV=1	9.6	48166.2	289.468	3	10.05
Q7SYK7	Q7SYK7_DANRE	got2a	Aspartate aminotransferase OS=Danio rerio (Zebrafish) (Brachydanio rerio) OX=7955 GN=got2a PE=1 SV=1	9.63	47872.1	10525.3	22	53.5
Q6TH14	Q6TH14_DANRE	eno3	Enolase 1_ (Alpha) OS=Danio rerio (Zebrafish) (Brachydanio rerio) OX=7955 GN=eno3 PE=1 SV=1	6.28	47871.3	6165.48	17	50.35
F1QMB3	F1QMB3_DANRE	fam131ba	Family with sequence similarity 131 member Ba OS=Danio rerio (Zebrafish) (Brachydanio rerio) OX=7955 GN=fam131ba PE=4 SV=1	4.45	47841.9	709.573	4	10.73
F1QCD4	F1QCD4_DANRE	got2b	Aspartate aminotransferase OS=Danio rerio (Zebrafish) (Brachydanio rerio) OX=7955 GN=got2b PE=1 SV=1	8.72	47809.7	18947	19	53.74
F1R8U0	F1R8U0_DANRE	krt94	IF rod domain-containing protein OS=Danio rerio (Zebrafish) (Brachydanio rerio) OX=7955 GN=krt94 PE=1 SV=1	6.13	47785.5	1840.78	6	14.62
Q66HV7	Q66HV7_DANRE	cx47.1	Gap junction protein OS=Danio rerio (Zebrafish) (Brachydanio rerio) OX=7955 GN=cx47.1 PE=2 SV=1	8.28	47695.2	554.568	5	15.4
Q5TZ27	Q5TZ27_DANRE	syt1a	Synaptotagmin Ia OS=Danio rerio (Zebrafish) (Brachydanio rerio) OX=7955 GN=syt1a PE=1 SV=1	9.36	47682.1	9770.04	14	35.08
Q7ZV60	BCS1_DANRE	bcs1l	Mitochondrial chaperone BCS1 OS=Danio rerio (Zebrafish) (Brachydanio rerio) OX=7955 GN=bcs1l PE=2 SV=2	8.38	47663.4	954.447	9	30
A0A2R8Q1X2	A0A2R8Q1X2_DANRE	eno1a	Enolase 1a_ (alpha) OS=Danio rerio (Zebrafish) (Brachydanio rerio) OX=7955 GN=eno1a PE=1 SV=1	6.31	47645.3	16629.1	16	50.23
E7FD27	E7FD27_DANRE	kcnj10a	Potassium inwardly rectifying channel subfamily J member 10a OS=Danio rerio (Zebrafish) (Brachydanio rerio) OX=7955 GN=kcnj10a PE=3 SV=1	9.16	47637.5	1331.09	8	26.12
Q6IQE1	PI42C_DANRE	pip4k2c	Phosphatidylinositol 5-phosphate 4-kinase type-2 gamma OS=Danio rerio (Zebrafish) (Brachydanio rerio) OX=7955 GN=pip4k2c PE=2 SV=1	6.22	47550.4	920.265	5	16.59
Q6P109	Q6P109_DANRE	csnk1e	Protein kinase domain-containing protein OS=Danio rerio (Zebrafish) (Brachydanio rerio) OX=7955 GN=csnk1e PE=2 SV=1	10.02	47528.2	752.578	4	11.99
A0A2R8RHQ9	A0A2R8RHQ9_DANRE	gna11a	Guanine nucleotide-binding protein (G protein)_ alpha 11a (Gq class) OS=Danio rerio (Zebrafish) (Brachydanio rerio) OX=7955 GN=gna11a PE=1 SV=1	5.28	47517.2	8275.48	14	42.54
Q6TH07	Q6TH07_DANRE	flot1b	Flotillin OS=Danio rerio (Zebrafish) (Brachydanio rerio) OX=7955 GN=flot1b PE=1 SV=1	6.35	47493.8	10829.6	21	63.53
A0A2R8QAU8	A0A2R8QAU8_DANRE	hepacam	Ig-like domain-containing protein OS=Danio rerio (Zebrafish) (Brachydanio rerio) OX=7955 GN=hepacam PE=4 SV=1	9.38	47484.7	467.738	4	13
F1QRW6	F1QRW6_DANRE	ccdc51	Coiled-coil domain-containing 51 OS=Danio rerio (Zebrafish) (Brachydanio rerio) OX=7955 GN=ccdc51 PE=1 SV=1	9.25	47473.7	859.662	8	22.57
Q9YH60	Q9YH60_DANRE	gsk3ba	Protein kinase domain-containing protein OS=Danio rerio (Zebrafish) (Brachydanio rerio) OX=7955 GN=gsk3ba PE=1 SV=1	9.05	47385.7	739.992	5	15.44
B0R1D0	B0R1D0_DANRE	psmc4	AAA domain-containing protein OS=Danio rerio (Zebrafish) (Brachydanio rerio) OX=7955 GN=psmc4 PE=1 SV=1	4.85	47374.2	1455.54	12	38.04
A0A2R8QES3	A0A2R8QES3_DANRE	apool	MICOS complex subunit OS=Danio rerio (Zebrafish) (Brachydanio rerio) OX=7955 GN=apool PE=1 SV=1	4.07	47370.3	1099	7	26.1
Q6PFT0	Q6PFT0_DANRE	flot2b	Flotillin OS=Danio rerio (Zebrafish) (Brachydanio rerio) OX=7955 GN=flot2b PE=1 SV=1	4.91	47368.4	26498.2	23	60.51
Q5RHQ4	Q5RHQ4_DANRE	sccpdhb	Saccharopine dehydrogenase b OS=Danio rerio (Zebrafish) (Brachydanio rerio) OX=7955 GN=sccpdhb PE=1 SV=1	8.99	47317.3	3327.01	7	24.01
Q98TZ8	FLOT2_DANRE	flot2a	Flotillin-2a OS=Danio rerio (Zebrafish) (Brachydanio rerio) OX=7955 GN=flot2a PE=2 SV=2	4.97	47263.3	22487.7	18	51.64
Q6GQM9	Q6GQM9_DANRE	eno2	Eno2 protein OS=Danio rerio (Zebrafish) (Brachydanio rerio) OX=7955 GN=eno2 PE=1 SV=1	4.58	47183.2	8402.74	14	50.69
Q7ZUN7	Q7ZUN7_DANRE	ckmt1	Ckmt1 protein OS=Danio rerio (Zebrafish) (Brachydanio rerio) OX=7955 GN=ckmt1 PE=1 SV=1	7.86	47162.5	5558.09	13	41.97
A2CG10	A2CG10_DANRE	ap3m2	AP-3 complex subunit mu-2 OS=Danio rerio (Zebrafish) (Brachydanio rerio) OX=7955 GN=ap3m2 PE=1 SV=1	7.36	47160.4	633.845	6	25.6
A0A2R8PYN1	A0A2R8PYN1_DANRE	eif4a1b	Eukaryotic translation initiation factor 4A1B OS=Danio rerio (Zebrafish) (Brachydanio rerio) OX=7955 GN=eif4a1b PE=1 SV=1	5.61	47133	3198.34	11	31.8
E7F3U3	E7F3U3_DANRE	pdk1	Protein-serine/threonine kinase OS=Danio rerio (Zebrafish) (Brachydanio rerio) OX=7955 GN=pdk1 PE=1 SV=1	6.44	47124.8	1347.28	10	30.86
Q803D2	LIS1B_DANRE	pafah1b1b	Lissencephaly-1 homolog B OS=Danio rerio (Zebrafish) (Brachydanio rerio) OX=7955 GN=pafah1b1b PE=2 SV=3	7.04	47100.3	3234.3	11	29.76
A0A0R4ILJ4	A0A0R4ILJ4_DANRE	si:ch73-335m24.2	Si:ch73-335m24.2 OS=Danio rerio (Zebrafish) (Brachydanio rerio) OX=7955 GN=si:ch73-335m24.2 PE=4 SV=1	6.39	47069.9	456.493	5	14.25
B3DJ38	B3DJ38_DANRE	syt12	C2 domain-containing protein OS=Danio rerio (Zebrafish) (Brachydanio rerio) OX=7955 GN=syt12 PE=2 SV=1	5.96	47062.6	544.77	4	11.43
F1R166	F1R166_DANRE	eif4a2	Eukaryotic translation initiation factor 4A_ isoform 2 OS=Danio rerio (Zebrafish) (Brachydanio rerio) OX=7955 GN=eif4a2 PE=1 SV=1	5.1	47045.8	2829.77	9	29.44
Q803F5	APMAP_DANRE	apmap	Adipocyte plasma membrane-associated protein OS=Danio rerio (Zebrafish) (Brachydanio rerio) OX=7955 GN=apmap PE=2 SV=1	6.93	47028.9	970.782	7	19.76
Q7T394	LIS1A_DANRE	pafah1b1a	Lissencephaly-1 homolog A OS=Danio rerio (Zebrafish) (Brachydanio rerio) OX=7955 GN=pafah1b1a PE=2 SV=3	7.09	47026.3	2694.55	11	27.8
F8W5C6	F8W5C6_DANRE	snx6	Sorting nexin OS=Danio rerio (Zebrafish) (Brachydanio rerio) OX=7955 GN=snx6 PE=1 SV=1	5.89	46959.2	203.084	2	5.16
Q6DHB9	Q6DHB9_DANRE	sccpdha.1	Sacchrp_dh_NADP domain-containing protein OS=Danio rerio (Zebrafish) (Brachydanio rerio) OX=7955 GN=sccpdha.1 PE=1 SV=1	8.26	46858.6	435.175	2	5.39
A2CG95	A2CG95_DANRE	acadm	Acyl-CoA dehydrogenase medium chain OS=Danio rerio (Zebrafish) (Brachydanio rerio) OX=7955 GN=acadm PE=1 SV=1	8.05	46807.4	1170.52	9	25.35
A0A0G2L559	A0A0G2L559_DANRE	ENSDARG00000100145	Dynamin-type G domain-containing protein OS=Danio rerio (Zebrafish) (Brachydanio rerio) OX=7955 GN=ENSDARG00000100145 PE=1 SV=2	6.32	46777.2	11619.4	14	36.1
A3KQV2	BROX_DANRE	brox	BRO1 domain-containing protein BROX OS=Danio rerio (Zebrafish) (Brachydanio rerio) OX=7955 GN=brox PE=2 SV=1	7.9	46752.2	231.853	2	4.87
A2BE49	A2BE49_DANRE	ppm1f	PPM-type phosphatase domain-containing protein OS=Danio rerio (Zebrafish) (Brachydanio rerio) OX=7955 GN=ppm1f PE=1 SV=1	5.18	46688.6	1407.28	6	18.87
A0A2R8QMA3	A0A2R8QMA3_DANRE	pdk3a	Protein-serine/threonine kinase OS=Danio rerio (Zebrafish) (Brachydanio rerio) OX=7955 GN=pdk3a PE=3 SV=1	9.02	46654.4	1422.43	10	29.63
Q5TYS5	SCRN2_DANRE	scrn2	Secernin-2 OS=Danio rerio (Zebrafish) (Brachydanio rerio) OX=7955 GN=scrn2 PE=2 SV=1	4.8	46554.3	215.555	2	7.95
Q90ZL2	LANC1_DANRE	lancl1	Glutathione S-transferase LANCL1 OS=Danio rerio (Zebrafish) (Brachydanio rerio) OX=7955 GN=lancl1 PE=2 SV=1	6.87	46550	515.38	2	5.19
Q802C9	Q802C9_DANRE	eif4a1a	Eukaryotic translation initiation factor 4A_ isoform 1A OS=Danio rerio (Zebrafish) (Brachydanio rerio) OX=7955 GN=eif4a1a PE=1 SV=1	5.09	46481.3	3557.43	12	38.42
Q8AW60	Q8AW60_DANRE	ivd	Isovaleryl Coenzyme A dehydrogenase OS=Danio rerio (Zebrafish) (Brachydanio rerio) OX=7955 GN=ivd PE=1 SV=1	7.74	46415.3	1338.58	12	31.58
Q7ZUW8	Q7ZUW8_DANRE	got1	Aspartate aminotransferase OS=Danio rerio (Zebrafish) (Brachydanio rerio) OX=7955 GN=got1 PE=1 SV=1	6.6	46267.7	2718.54	13	32.2
A5WVI9	A5WVI9_DANRE	dnaja2b	DnaJ heat shock protein family (Hsp40) member A2b OS=Danio rerio (Zebrafish) (Brachydanio rerio) OX=7955 GN=dnaja2b PE=1 SV=1	5.82	46220.7	4025.9	12	35.59
A0A2R8QAA8	A0A2R8QAA8_DANRE	pdha1a	Pyruvate dehydrogenase E1 component subunit alpha OS=Danio rerio (Zebrafish) (Brachydanio rerio) OX=7955 GN=pdha1a PE=1 SV=1	8.14	46213.5	3376.25	14	38.05
A4JYK5	A4JYK5_DANRE	nptnb	Neuroplastin b OS=Danio rerio (Zebrafish) (Brachydanio rerio) OX=7955 GN=nptnb PE=1 SV=1	8.55	46182.2	2142.93	5	13.9
Q7ZUP5	Q7ZUP5_DANRE	dnaja2a	DnaJ (Hsp40) homolog_ subfamily A_ member 2 OS=Danio rerio (Zebrafish) (Brachydanio rerio) OX=7955 GN=dnaja2a PE=1 SV=1	6.33	46164.8	3842.62	11	31.55
A0A0G2KM96	A0A0G2KM96_DANRE	LOC100329607	Uncharacterized protein OS=Danio rerio (Zebrafish) (Brachydanio rerio) OX=7955 GN=LOC100329607 PE=3 SV=2	6.67	46149	5538.45	9	32.69
B0CLV3	B0CLV3_DANRE	cadm4	Cell adhesion molecule 4 OS=Danio rerio (Zebrafish) (Brachydanio rerio) OX=7955 GN=cadm4 PE=1 SV=1	7.04	46084.3	1860.63	8	24.94
Q7ZYY0	Q7ZYY0_DANRE	acad8	Acyl-CoA dehydrogenase family_ member 8 OS=Danio rerio (Zebrafish) (Brachydanio rerio) OX=7955 GN=acad8 PE=1 SV=1	7.93	46025.5	170.25	2	7.42
E9QCQ6	E9QCQ6_DANRE	bcat2	Branched-chain-amino-acid aminotransferase OS=Danio rerio (Zebrafish) (Brachydanio rerio) OX=7955 GN=bcat2 PE=1 SV=1	7.4	45982	244.172	3	8.37
F1Q826	F1Q826_DANRE	rpz3	Rapunzel 3 OS=Danio rerio (Zebrafish) (Brachydanio rerio) OX=7955 GN=rpz3 PE=4 SV=1	5.25	45836.4	299.603	4	10.43
Q6AZC1	Q6AZC1_DANRE	psmc5	AAA domain-containing protein OS=Danio rerio (Zebrafish) (Brachydanio rerio) OX=7955 GN=psmc5 PE=1 SV=1	7.41	45803.2	3333.55	15	48.28
B0CLV6	B0CLV6_DANRE	cadm3	Cell adhesion molecule 3 OS=Danio rerio (Zebrafish) (Brachydanio rerio) OX=7955 GN=cadm3 PE=1 SV=1	4.8	45777.3	942.105	6	23.33
F1R8L9	F1R8L9_DANRE	spred1	Sprouty-related EVH1 domain-containing 1 OS=Danio rerio (Zebrafish) (Brachydanio rerio) OX=7955 GN=spred1 PE=4 SV=1	5.76	45746.8	306.864	2	6.39
Q1LVH3	Q1LVH3_DANRE	bsg	Basigin OS=Danio rerio (Zebrafish) (Brachydanio rerio) OX=7955 GN=bsg PE=1 SV=1	4.84	45722.1	1479.38	6	19.55
Q6PFM4	LNPB_DANRE	lnpkb	Endoplasmic reticulum junction formation protein lunapark-B OS=Danio rerio (Zebrafish) (Brachydanio rerio) OX=7955 GN=lnpkb PE=2 SV=2	5.77	45560.8	798.804	4	10.45
F1RDQ0	F1RDQ0_DANRE	cadm1a	Cell adhesion molecule 1a OS=Danio rerio (Zebrafish) (Brachydanio rerio) OX=7955 GN=cadm1a PE=1 SV=2	4.49	45548.8	1445.62	9	25.85
A0A2R8S001	A0A2R8S001_DANRE	pcyox1l	Prenylcys_lyase domain-containing protein OS=Danio rerio (Zebrafish) (Brachydanio rerio) OX=7955 GN=pcyox1l PE=1 SV=1	5.89	45535.1	213.368	2	6.23
E7F842	E7F842_DANRE	kcnab2a	Aldo_ket_red domain-containing protein OS=Danio rerio (Zebrafish) (Brachydanio rerio) OX=7955 GN=kcnab2a PE=1 SV=2	8.45	45442.1	189.206	2	4.49
A8BAQ7	A8BAQ7_DANRE	pcyt2	Phosphate cytidylyltransferase 2_ ethanolamine OS=Danio rerio (Zebrafish) (Brachydanio rerio) OX=7955 GN=pcyt2 PE=1 SV=1	7.12	45401.2	285.054	2	4.79
F1QMC3	F1QMC3_DANRE	sept7b	Septin-type G domain-containing protein OS=Danio rerio (Zebrafish) (Brachydanio rerio) OX=7955 GN=sept7b PE=1 SV=3	7.33	45375.9	3058.28	10	33.59
F1R8L3	F1R8L3_DANRE	rpz5	Rapunzel 5 OS=Danio rerio (Zebrafish) (Brachydanio rerio) OX=7955 GN=rpz5 PE=1 SV=1	5.91	45374.9	1644.75	10	31.55
Q6DGU5	S2546_DANRE	slc25a46	Solute carrier family 25 member 46 OS=Danio rerio (Zebrafish) (Brachydanio rerio) OX=7955 GN=slc25a46 PE=2 SV=1	8.16	45308.9	796.996	10	31.6
A9C3T0	A9C3T0_DANRE	prkar2aa	Protein kinase_ cAMP-dependent_ regulatory_ type II_ alpha A OS=Danio rerio (Zebrafish) (Brachydanio rerio) OX=7955 GN=prkar2aa PE=1 SV=1	4.49	45260.9	10420.9	15	45.59
A0A2R8QQ34	A0A2R8QQ34_DANRE	si:ch211-272n13.7	Si:ch211-272n13.7 OS=Danio rerio (Zebrafish) (Brachydanio rerio) OX=7955 GN=si:ch211-272n13.7 PE=4 SV=1	4.34	45246.8	3581.63	10	31.41
Q7ZU42	OLA1_DANRE	ola1	Obg-like ATPase 1 OS=Danio rerio (Zebrafish) (Brachydanio rerio) OX=7955 GN=ola1 PE=2 SV=1	7.69	45243.9	2038.45	12	35.61
F1QXV8	F1QXV8_DANRE	pgk1	Phosphoglycerate kinase OS=Danio rerio (Zebrafish) (Brachydanio rerio) OX=7955 GN=pgk1 PE=1 SV=1	6.53	45189.1	8783.6	18	54.2
B8A615	B8A615_DANRE	si:dkey-33c12.3	IF rod domain-containing protein OS=Danio rerio (Zebrafish) (Brachydanio rerio) OX=7955 GN=si:dkey-33c12.3 PE=1 SV=1	4.96	45121.7	10382.7	19	51.03
F1QJX7	F1QJX7_DANRE	gnas	GNAS complex locus OS=Danio rerio (Zebrafish) (Brachydanio rerio) OX=7955 GN=gnas PE=1 SV=1	7.51	44989.8	12648.8	13	42.22
Q7T3H1	DCTN2_DANRE	dctn2	Dynactin subunit 2 OS=Danio rerio (Zebrafish) (Brachydanio rerio) OX=7955 GN=dctn2 PE=2 SV=1	4.79	44796.2	3662.65	15	53.33
Q6AZA0	THIL_DANRE	acat1	Acetyl-CoA acetyltransferase_ mitochondrial OS=Danio rerio (Zebrafish) (Brachydanio rerio) OX=7955 GN=acat1 PE=2 SV=1	9.23	44627.7	6697.04	16	53.33
F1RE11	F1RE11_DANRE	gnal	Guanine nucleotide-binding protein (G protein)_ alpha-activating activity polypeptide_ olfactory type OS=Danio rerio (Zebrafish) (Brachydanio rerio) OX=7955 GN=gnal PE=4 SV=3	7.57	44627.5	8117.76	8	26.12
Q6DRD2	Q6DRD2_DANRE	psmc6	AAA domain-containing protein OS=Danio rerio (Zebrafish) (Brachydanio rerio) OX=7955 GN=psmc6 PE=1 SV=1	7.29	44510.2	1229.57	12	38.56
Q7ZVK8	Q7ZVK8_DANRE	mapk3	Mitogen-activated protein kinase OS=Danio rerio (Zebrafish) (Brachydanio rerio) OX=7955 GN=mapk3 PE=1 SV=1	6.37	44498.7	1103.78	6	16.33
F1QHJ3	F1QHJ3_DANRE	gna13b	Guanine nucleotide-binding protein (G protein)_ alpha 13b OS=Danio rerio (Zebrafish) (Brachydanio rerio) OX=7955 GN=gna13b PE=1 SV=1	6.55	44451.9	11425.4	14	36.87
Q7T385	VTC1A_DANRE	atp6v1c1a	V-type proton ATPase subunit C 1-A OS=Danio rerio (Zebrafish) (Brachydanio rerio) OX=7955 GN=atp6v1c1a PE=2 SV=1	7.32	44429	636.682	8	22.45
Q7ZW82	Q7ZW82_DANRE	gnaia	Guanine nucleotide-binding protein (G protein)_ alpha-inhibiting activity polypeptide a OS=Danio rerio (Zebrafish) (Brachydanio rerio) OX=7955 GN=gnaia PE=1 SV=1	5.73	44226.3	6456.96	11	31.03
Q7ZU80	LNPA_DANRE	lnpka	Endoplasmic reticulum junction formation protein lunapark-A OS=Danio rerio (Zebrafish) (Brachydanio rerio) OX=7955 GN=lnpka PE=2 SV=1	6.34	44126	307.579	2	6.36
F1QNH4	F1QNH4_DANRE	dhodh	Dihydroorotate dehydrogenase (quinone)_ mitochondrial OS=Danio rerio (Zebrafish) (Brachydanio rerio) OX=7955 GN=dhodh PE=1 SV=1	8.52	44111.7	565.884	8	28.5
A5WWB4	A5WWB4_DANRE	map2k1	Protein kinase domain-containing protein OS=Danio rerio (Zebrafish) (Brachydanio rerio) OX=7955 GN=map2k1 PE=1 SV=1	5.97	44094.5	584.15	5	16.2
F1QYU7	F1QYU7_DANRE	mat2aa	S-adenosylmethionine synthase OS=Danio rerio (Zebrafish) (Brachydanio rerio) OX=7955 GN=mat2aa PE=1 SV=1	6.2	44071	440.52	3	12.91
Q6A3P5	Q6A3P5_DANRE	ndrg1a	N-myc downstream regulated gene 1 protein_ ndrg1 OS=Danio rerio (Zebrafish) (Brachydanio rerio) OX=7955 GN=ndrg1a PE=1 SV=1	6.21	44057.7	2353.01	9	30.61
O57474	CXA1_DANRE	gja1	Gap junction alpha-1 protein OS=Danio rerio (Zebrafish) (Brachydanio rerio) OX=7955 GN=gja1 PE=1 SV=3	8.96	44025.3	2221.55	10	34.91
Q5YKG3	Q5YKG3_DANRE	gna13a	G-protein alpha 13a OS=Danio rerio (Zebrafish) (Brachydanio rerio) OX=7955 GN=gna13a PE=1 SV=1	9.03	44013.5	4951.45	5	10.11
A0A2R8QD06	A0A2R8QD06_DANRE	ndrg3a	Ndrg family member 3a OS=Danio rerio (Zebrafish) (Brachydanio rerio) OX=7955 GN=ndrg3a PE=1 SV=1	4.93	44010.9	392.821	3	11.53
Q5XIY6	VTC1B_DANRE	atp6v1c1b	V-type proton ATPase subunit C 1-B OS=Danio rerio (Zebrafish) (Brachydanio rerio) OX=7955 GN=atp6v1c1b PE=2 SV=1	5.89	43999.7	395.984	4	12.6
A0A2R8Q2X2	A0A2R8Q2X2_DANRE	slmapb	Sarcolemma-associated protein b OS=Danio rerio (Zebrafish) (Brachydanio rerio) OX=7955 GN=slmapb PE=1 SV=1	5.32	43942	10002	18	49.87
A0A286Y8I7	A0A286Y8I7_DANRE	camk2b2	Protein kinase domain-containing protein OS=Danio rerio (Zebrafish) (Brachydanio rerio) OX=7955 GN=camk2b2 PE=1 SV=2	7.31	43777.7	921.218	12	38.4
Q08BV9	Q08BV9_DANRE	atp8a1	PhoLip_ATPase_N domain-containing protein OS=Danio rerio (Zebrafish) (Brachydanio rerio) OX=7955 GN=atp8a1 PE=1 SV=1	7.75	43738.3	793.087	6	16.84
F1Q5R6	F1Q5R6_DANRE	si:dkey-27m7.4	IF rod domain-containing protein OS=Danio rerio (Zebrafish) (Brachydanio rerio) OX=7955 GN=si:dkey-27m7.4 PE=3 SV=3	6.03	43654.9	1430.21	11	28.27
A0A2R8QDD8	A0A2R8QDD8_DANRE	ppm1aa	PPM-type phosphatase domain-containing protein OS=Danio rerio (Zebrafish) (Brachydanio rerio) OX=7955 GN=ppm1aa PE=1 SV=1	4.98	43629.8	501.868	5	14.54
F1QD21	F1QD21_DANRE	ZFIN:ZDB-GENE-050306-20	Zgc:113337 OS=Danio rerio (Zebrafish) (Brachydanio rerio) OX=7955 GN=ZFIN:ZDB-GENE-050306-20 PE=4 SV=1	7.01	43626.9	7975.06	12	39.69
F1QYP0	F1QYP0_DANRE	cadm2a	Cell adhesion molecule 2a OS=Danio rerio (Zebrafish) (Brachydanio rerio) OX=7955 GN=cadm2a PE=1 SV=2	5.52	43550.8	4499.93	8	29.55
E7F578	E7F578_DANRE	syt7a	Synaptotagmin VIIa OS=Danio rerio (Zebrafish) (Brachydanio rerio) OX=7955 GN=syt7a PE=4 SV=3	9.66	43448.8	3148.15	10	24.67
Q7ZU69	Q7ZU69_DANRE	psmd13	PCI domain-containing protein OS=Danio rerio (Zebrafish) (Brachydanio rerio) OX=7955 GN=psmd13 PE=1 SV=1	5.53	43421.1	234.557	2	5.82
E7FAB6	E7FAB6_DANRE	sept5b	Septin-type G domain-containing protein OS=Danio rerio (Zebrafish) (Brachydanio rerio) OX=7955 GN=sept5b PE=1 SV=3	5.67	43293.2	336.528	5	12.74
Q5RHB8	Q5RHB8_DANRE	bcat1	Branched-chain-amino-acid aminotransferase OS=Danio rerio (Zebrafish) (Brachydanio rerio) OX=7955 GN=bcat1 PE=1 SV=1	6.25	43192.2	361.192	4	11.69
Q7ZUC7	PGES2_DANRE	ptges2	Prostaglandin E synthase 2 OS=Danio rerio (Zebrafish) (Brachydanio rerio) OX=7955 GN=ptges2 PE=2 SV=1	9.63	43191.7	197.278	2	6.37
F1QZA4	F1QZA4_DANRE	idh3g	Isocitrate dehydrogenase [NAD] subunit_ mitochondrial OS=Danio rerio (Zebrafish) (Brachydanio rerio) OX=7955 GN=idh3g PE=1 SV=1	9.13	43171.6	16019.1	11	41.43
Q8AY63	Q8AY63_DANRE	ckbb	Brain-subtype creatine kinase OS=Danio rerio (Zebrafish) (Brachydanio rerio) OX=7955 GN=ckbb PE=1 SV=1	5.42	43168.8	17980.2	13	38.58
Q08BI9	MCU_DANRE	mcu	Calcium uniporter protein_ mitochondrial OS=Danio rerio (Zebrafish) (Brachydanio rerio) OX=7955 GN=mcu PE=1 SV=1	9.18	43149.3	2795.77	8	27.13
Q7T306	Q7T306_DANRE	ckmb	Ckmb protein OS=Danio rerio (Zebrafish) (Brachydanio rerio) OX=7955 GN=ckmb PE=1 SV=1	6.33	43136.9	3647.6	6	21.58
F6NP87	F6NP87_DANRE	ndufa9a	NmrA domain-containing protein OS=Danio rerio (Zebrafish) (Brachydanio rerio) OX=7955 GN=ndufa9a PE=1 SV=1	10.13	43073.9	7859.09	15	50.53
A2BHA3	A2BHA3_DANRE	ckma	Creatine kinase_ muscle a OS=Danio rerio (Zebrafish) (Brachydanio rerio) OX=7955 GN=ckma PE=1 SV=1	6.37	43042.8	4226.83	8	26.77
E7FFM0	E7FFM0_DANRE	map6b	Microtubule-associated protein 6b OS=Danio rerio (Zebrafish) (Brachydanio rerio) OX=7955 GN=map6b PE=4 SV=1	10.22	43037.7	449.317	3	8.66
Q9MIX8	CYB_DANRE	mt-cyb	Cytochrome b OS=Danio rerio (Zebrafish) (Brachydanio rerio) OX=7955 GN=mt-cyb PE=3 SV=1	7.48	42990.1	401.051	2	5
Q7ZVK3	SIR2_DANRE	sirt2	NAD-dependent protein deacetylase sirtuin-2 OS=Danio rerio (Zebrafish) (Brachydanio rerio) OX=7955 GN=sirt2 PE=1 SV=1	4.78	42942.4	964.207	5	12.93
F1R9R0	F1R9R0_DANRE	gdap1	Ganglioside-induced differentiation-associated protein 1 OS=Danio rerio (Zebrafish) (Brachydanio rerio) OX=7955 GN=gdap1 PE=1 SV=1	5.9	42935.8	475.811	5	13.44
A2AR64	A2AR64_DANRE	rca2.1	Regulator of complement activation group 2 gene 1 OS=Danio rerio (Zebrafish) (Brachydanio rerio) OX=7955 GN=rca2.1 PE=1 SV=1	6.35	42873.1	1604.84	10	31.77
Q7ZW95	Q7ZW95_DANRE	rpl4	Ribos_L4_asso_C domain-containing protein OS=Danio rerio (Zebrafish) (Brachydanio rerio) OX=7955 GN=rpl4 PE=1 SV=1	11.7	42837.4	529.222	3	8.27
F6P529	F6P529_DANRE	pag1	Phosphoprotein membrane anchor with glycosphingolipid microdomains 1 OS=Danio rerio (Zebrafish) (Brachydanio rerio) OX=7955 GN=pag1 PE=4 SV=1	4.21	42815.2	415.359	3	9.88
A1A5X6	A1A5X6_DANRE	phyhipla	Fibronectin type-III domain-containing protein OS=Danio rerio (Zebrafish) (Brachydanio rerio) OX=7955 GN=phyhipla PE=2 SV=1	6.22	42754.4	456.566	3	8.53
A0A2R8QPC9	A0A2R8QPC9_DANRE	idh3b	Isocitrate dehydrogenase [NAD] subunit_ mitochondrial OS=Danio rerio (Zebrafish) (Brachydanio rerio) OX=7955 GN=idh3b PE=1 SV=1	9.01	42728.2	1481	9	35.49
Q7T3C7	RT4I1_DANRE	rtn4ip1	Reticulon-4-interacting protein 1 homolog_ mitochondrial OS=Danio rerio (Zebrafish) (Brachydanio rerio) OX=7955 GN=rtn4ip1 PE=2 SV=2	8.71	42670.1	1311.47	7	26.87
F1Q8G5	F1Q8G5_DANRE	si:rp71-36a1.3	Si:rp71-36a1.3 OS=Danio rerio (Zebrafish) (Brachydanio rerio) OX=7955 GN=si:rp71-36a1.3 PE=1 SV=1	5.58	42569.5	1919.16	10	31.23
Q6P023	Q6P023_DANRE	mapk1	Mitogen-activated protein kinase OS=Danio rerio (Zebrafish) (Brachydanio rerio) OX=7955 GN=mapk1 PE=1 SV=1	6.23	42546.7	1350.57	7	24.66
Q7ZVF2	Q7ZVF2_DANRE	glulb	Glutamine synthetase OS=Danio rerio (Zebrafish) (Brachydanio rerio) OX=7955 GN=glulb PE=1 SV=1	5.99	42536.6	1328.02	10	29.57
Q7ZUZ2	Q7ZUZ2_DANRE	actr1	Actin-related protein 1_ centractin OS=Danio rerio (Zebrafish) (Brachydanio rerio) OX=7955 GN=actr1 PE=1 SV=1	6.22	42519.7	4137.84	12	45.21
F1Q7H8	F1Q7H8_DANRE	zdhhc20a	Palmitoyltransferase OS=Danio rerio (Zebrafish) (Brachydanio rerio) OX=7955 GN=zdhhc20a PE=3 SV=1	7.64	42497.6	3166.8	8	22.97
Q7T2P7	Q7T2P7_DANRE	glula	Glutamine synthetase OS=Danio rerio (Zebrafish) (Brachydanio rerio) OX=7955 GN=glula PE=1 SV=1	5.51	42354.2	1724.88	6	16.44
Q5RKP9	Q5RKP9_DANRE	gna11b	Guanine nucleotide-binding protein (G protein)_ alpha 11b (Gq class) OS=Danio rerio (Zebrafish) (Brachydanio rerio) OX=7955 GN=gna11b PE=1 SV=1	5.5	42233.3	10458.4	15	50.42
B0S5C5	B0S5C5_DANRE	acaa2	Acetyl-CoA acyltransferase 2 OS=Danio rerio (Zebrafish) (Brachydanio rerio) OX=7955 GN=acaa2 PE=1 SV=1	8.16	42185.3	2551.84	14	63.98
F1QEI3	F1QEI3_DANRE	tmem30aa	Cell cycle control protein OS=Danio rerio (Zebrafish) (Brachydanio rerio) OX=7955 GN=tmem30aa PE=3 SV=1	9.08	42093.8	758.206	4	12.9
Q7ZV37	Q7ZV37_DANRE	ppme1	Protein phosphatase methylesterase 1 OS=Danio rerio (Zebrafish) (Brachydanio rerio) OX=7955 GN=ppme1 PE=1 SV=1	5.84	41982.8	470.793	5	16.98
Q5SPA3	Q5SPA3_DANRE	acat2	Acetyl-CoA acetyltransferase 2 OS=Danio rerio (Zebrafish) (Brachydanio rerio) OX=7955 GN=acat2 PE=1 SV=1	7.86	41945.1	335.243	3	13.67
A0A2R8QIZ4	A0A2R8QIZ4_DANRE	LOC100537771	Uncharacterized protein OS=Danio rerio (Zebrafish) (Brachydanio rerio) OX=7955 GN=LOC100537771 PE=4 SV=1	4.58	41753.1	7627.84	4	13.25
A0A0G2LAU9	A0A0G2LAU9_DANRE	gnaz	G protein subunit alpha z OS=Danio rerio (Zebrafish) (Brachydanio rerio) OX=7955 GN=gnaz PE=1 SV=1	7.08	41575.2	14422.4	15	49.58
E7FH58	E7FH58_DANRE	ntm	Neurotrimin OS=Danio rerio (Zebrafish) (Brachydanio rerio) OX=7955 GN=ntm PE=4 SV=3	4.12	41502.5	6903.98	7	33.07
A0A2R8QPT5	A0A2R8QPT5_DANRE	cadm2b	Cell adhesion molecule 2b OS=Danio rerio (Zebrafish) (Brachydanio rerio) OX=7955 GN=cadm2b PE=4 SV=1	5.32	41409.5	1295.85	5	19.09
Q6TNT8	Q6TNT8_DANRE	gnai2a	Guanine nucleotide binding protein (G protein)_ alpha inhibiting activity polypeptide 2 OS=Danio rerio (Zebrafish) (Brachydanio rerio) OX=7955 GN=gnai2a PE=1 SV=1	5.1	41406.9	22078.2	15	54.08
F1QD76	F1QD76_DANRE	cadm1b	Cell adhesion molecule 1b OS=Danio rerio (Zebrafish) (Brachydanio rerio) OX=7955 GN=cadm1b PE=4 SV=2	4.52	41383.3	757.981	7	28.11
A9JTC8	A9JTC8_DANRE	gnai3	Gnai3 protein OS=Danio rerio (Zebrafish) (Brachydanio rerio) OX=7955 GN=gnai3 PE=1 SV=1	5.15	41330.9	6576.02	8	28.81
E7FBZ4	E7FBZ4_DANRE	cx40.8	Gap junction protein OS=Danio rerio (Zebrafish) (Brachydanio rerio) OX=7955 GN=cx40.8 PE=3 SV=1	8.33	41300.5	344.649	3	10.17
F1Q947	F1Q947_DANRE	ndrg3b	Ndrg family member 3b OS=Danio rerio (Zebrafish) (Brachydanio rerio) OX=7955 GN=ndrg3b PE=1 SV=1	4.99	41250.7	577.395	5	22.91
F1RDD7	F1RDD7_DANRE	sms	PABS domain-containing protein OS=Danio rerio (Zebrafish) (Brachydanio rerio) OX=7955 GN=sms PE=1 SV=1	5.25	41103.1	429.183	2	7.5
A2BGU8	SEPT3_DANRE	septin3	Neuronal-specific septin-3 OS=Danio rerio (Zebrafish) (Brachydanio rerio) OX=7955 GN=septin3 PE=2 SV=1	7.34	40983.5	847.749	10	31.02
X1WDQ5	X1WDQ5_DANRE	gnai2b	Guanine nucleotide-binding protein (G protein)_ alpha-inhibiting activity polypeptide 2b OS=Danio rerio (Zebrafish) (Brachydanio rerio) OX=7955 GN=gnai2b PE=1 SV=1	5.33	40966.3	15760.5	18	56.9
Q7T3D3	Q7T3D3_DANRE	gnai1	Guanine nucleotide-binding protein (G protein)_ alpha-inhibiting activity polypeptide 1 OS=Danio rerio (Zebrafish) (Brachydanio rerio) OX=7955 GN=gnai1 PE=1 SV=1	5.6	40899.3	15847.4	14	41.24
E7FFC4	E7FFC4_DANRE	aifm2	Pyr_redox_2 domain-containing protein OS=Danio rerio (Zebrafish) (Brachydanio rerio) OX=7955 GN=aifm2 PE=1 SV=1	7.66	40869.8	1072.59	9	27.88
Q6NXA6	Q6NXA6_DANRE	adh5	S-(hydroxymethyl)glutathione dehydrogenase OS=Danio rerio (Zebrafish) (Brachydanio rerio) OX=7955 GN=adh5 PE=1 SV=1	6.85	40773.6	394.735	2	4.79
F8W442	F8W442_DANRE	gnao1a	Guanine nucleotide-binding protein (G protein)_ alpha-activating activity polypeptide O_ a OS=Danio rerio (Zebrafish) (Brachydanio rerio) OX=7955 GN=gnao1a PE=4 SV=1	5.1	40772.9	38394.4	14	52.54
A3KMS9	A3KMS9_DANRE	prkacaa	Protein kinase_ cAMP-dependent_ catalytic_ alpha_ genome duplicate a OS=Danio rerio (Zebrafish) (Brachydanio rerio) OX=7955 GN=prkacaa PE=1 SV=1	9.11	40763.9	1024.98	4	10.51
Q5PR98	NDRG2_DANRE	ndrg2	Protein NDRG2 OS=Danio rerio (Zebrafish) (Brachydanio rerio) OX=7955 GN=ndrg2 PE=2 SV=1	5.32	40753.1	1491.49	9	31.25
F1QED3	F1QED3_DANRE	hdac11	Hist_deacetyl domain-containing protein OS=Danio rerio (Zebrafish) (Brachydanio rerio) OX=7955 GN=hdac11 PE=4 SV=3	6.74	40683.7	4366.13	12	42.62
Q6IQA7	Q6IQA7_DANRE	hm13	Histocompatibility (minor) 13 OS=Danio rerio (Zebrafish) (Brachydanio rerio) OX=7955 GN=hm13 PE=1 SV=1	5.35	40662.3	353.636	4	12.84
Q6PGV1	VA0D1_DANRE	atp6v0d1	V-type proton ATPase subunit d 1 OS=Danio rerio (Zebrafish) (Brachydanio rerio) OX=7955 GN=atp6v0d1 PE=1 SV=1	4.66	40647.2	952.355	8	32.57
A0A2R8QTC8	A0A2R8QTC8_DANRE	palm1a	Paralemmin 1a OS=Danio rerio (Zebrafish) (Brachydanio rerio) OX=7955 GN=palm1a PE=4 SV=1	4.57	40538.9	4654.24	12	38.36
F1RDV2	F1RDV2_DANRE	ndufa10	NADH dehydrogenase [ubiquinone] 1 alpha subcomplex subunit 10_ mitochondrial OS=Danio rerio (Zebrafish) (Brachydanio rerio) OX=7955 GN=ndufa10 PE=1 SV=1	6.86	40516.6	3259.33	7	30.14
Q6P967	Q6P967_DANRE	gnao1b	Guanine nucleotide-binding protein (G protein)_ alpha-activating activity polypeptide O_ b OS=Danio rerio (Zebrafish) (Brachydanio rerio) OX=7955 GN=gnao1b PE=1 SV=1	5.08	40469.8	11618	15	58.47
Q6PC47	Q6PC47_DANRE	slc25a3a	Solute carrier family 25 (Mitochondrial carrier phosphate carrier)_ member 3_ like OS=Danio rerio (Zebrafish) (Brachydanio rerio) OX=7955 GN=slc25a3a PE=1 SV=1	8.79	40463.7	3161.51	5	15.49
Q6NV33	Q6NV33_DANRE	idh3a	Isocitrate dehydrogenase [NAD] subunit_ mitochondrial OS=Danio rerio (Zebrafish) (Brachydanio rerio) OX=7955 GN=idh3a PE=1 SV=1	7.16	40439.6	4115.55	10	33.15
Q803Q7	Q803Q7_DANRE	aldoaa	Fructose-bisphosphate aldolase OS=Danio rerio (Zebrafish) (Brachydanio rerio) OX=7955 GN=aldoaa PE=1 SV=1	8.18	40253.7	2807.8	13	39.01
Q6NX98	Q6NX98_DANRE	st13	TPR_REGION domain-containing protein OS=Danio rerio (Zebrafish) (Brachydanio rerio) OX=7955 GN=st13 PE=1 SV=1	4.98	40203.3	244.632	3	10.22
Q6DHQ8	Q6DHQ8_DANRE	lpar1	G_PROTEIN_RECEP_F1_2 domain-containing protein OS=Danio rerio (Zebrafish) (Brachydanio rerio) OX=7955 GN=lpar1 PE=2 SV=1	9	40052.9	282.754	4	10.4
A0A0R4IDD4	A0A0R4IDD4_DANRE	mapta	Microtubule-associated protein OS=Danio rerio (Zebrafish) (Brachydanio rerio) OX=7955 GN=mapta PE=4 SV=2	9.95	39985.5	556.015	3	8.87
F1QAJ7	F1QAJ7_DANRE	slc25a3b	Solute carrier family 25 member 3b OS=Danio rerio (Zebrafish) (Brachydanio rerio) OX=7955 GN=slc25a3b PE=1 SV=1	9.07	39948.6	6281.48	14	39.61
X1WFH2	X1WFH2_DANRE	si:ch211-165b10.3	Si:ch211-165b10.3 OS=Danio rerio (Zebrafish) (Brachydanio rerio) OX=7955 GN=si:ch211-165b10.3 PE=1 SV=1	9.93	39898.8	11362.5	15	50.56
E7F9R1	E7F9R1_DANRE	atp1b4	Sodium/potassium-transporting ATPase subunit beta OS=Danio rerio (Zebrafish) (Brachydanio rerio) OX=7955 GN=atp1b4 PE=1 SV=1	7.21	39748.2	16053.3	12	40.35
Q8JH70	ALDCB_DANRE	aldocb	Fructose-bisphosphate aldolase C-B OS=Danio rerio (Zebrafish) (Brachydanio rerio) OX=7955 GN=aldocb PE=2 SV=1	6.23	39715.7	9542.7	15	50.96
Q7T368	Q7T368_DANRE	pdhb	Pyruvate dehydrogenase E1 component subunit beta OS=Danio rerio (Zebrafish) (Brachydanio rerio) OX=7955 GN=pdhb PE=1 SV=1	5.73	39650.6	225.039	2	5.85
A0A0R4IYU4	A0A0R4IYU4_DANRE	stoml2	PHB domain-containing protein OS=Danio rerio (Zebrafish) (Brachydanio rerio) OX=7955 GN=stoml2 PE=1 SV=1	6.75	39638.2	1479.33	7	26.48
F1QBV4	F1QBV4_DANRE	cd226	Ig-like domain-containing protein OS=Danio rerio (Zebrafish) (Brachydanio rerio) OX=7955 GN=cd226 PE=4 SV=1	8	39455.4	857.494	3	11.34
Q32PL1	PP1R7_DANRE	ppp1r7	Protein phosphatase 1 regulatory subunit 7 OS=Danio rerio (Zebrafish) (Brachydanio rerio) OX=7955 GN=ppp1r7 PE=2 SV=1	4.75	39442	272.056	2	5.8
Q803T6	Q803T6_DANRE	sh3gl2a	SH3 domain-containing GRB2-like 2a_ endophilin A1 OS=Danio rerio (Zebrafish) (Brachydanio rerio) OX=7955 GN=sh3gl2a PE=1 SV=1	5.15	39221.2	1603	8	25.36
A0A0R4ICQ1	A0A0R4ICQ1_DANRE	ndrg4	NDRG family member 4 OS=Danio rerio (Zebrafish) (Brachydanio rerio) OX=7955 GN=ndrg4 PE=1 SV=1	6.02	39041.4	1944.74	9	34.94
Q6IQE5	ASNA_DANRE	asna1	ATPase asna1 OS=Danio rerio (Zebrafish) (Brachydanio rerio) OX=7955 GN=asna1 PE=1 SV=1	4.71	38795.6	347.765	4	16.42
A0A2R9YJL1	A0A2R9YJL1_DANRE	mdh1aa	Malate dehydrogenase OS=Danio rerio (Zebrafish) (Brachydanio rerio) OX=7955 GN=mdh1aa PE=1 SV=1	7.84	38305.2	10179.1	16	53.43
Q5BJ11	Q5BJ11_DANRE	gnb2	WD_REPEATS_REGION domain-containing protein OS=Danio rerio (Zebrafish) (Brachydanio rerio) OX=7955 GN=gnb2 PE=1 SV=1	5.56	38266.6	2725.91	6	22.35
A9JRE2	MTNA_DANRE	mri1	Methylthioribose-1-phosphate isomerase OS=Danio rerio (Zebrafish) (Brachydanio rerio) OX=7955 GN=mri1 PE=2 SV=1	5.38	38265.6	2709.21	7	25.78
A0A4W4	A0A4W4_DANRE	negr1	Kilon OS=Danio rerio (Zebrafish) (Brachydanio rerio) OX=7955 GN=negr1 PE=1 SV=1	6.26	38186.2	10818	10	36.71
A0A2R8RKX9	A0A2R8RKX9_DANRE	gnb4b	WD_REPEATS_REGION domain-containing protein OS=Danio rerio (Zebrafish) (Brachydanio rerio) OX=7955 GN=gnb4b PE=1 SV=1	5.73	38185.4	2111.84	5	21.47
Q6PH57	GBB1_DANRE	gnb1	Guanine nucleotide-binding protein G(I)/G(S)/G(T) subunit beta-1 OS=Danio rerio (Zebrafish) (Brachydanio rerio) OX=7955 GN=gnb1 PE=2 SV=1	5.56	38084.4	7516.39	9	41.47
F1R350	F1R350_DANRE	opcml	Opioid-binding protein/cell adhesion molecule-like OS=Danio rerio (Zebrafish) (Brachydanio rerio) OX=7955 GN=opcml PE=1 SV=1	8.26	37935.5	10301.6	8	32.75
F1Q8P7	F1Q8P7_DANRE	eif2s2	eIF2B_5 domain-containing protein OS=Danio rerio (Zebrafish) (Brachydanio rerio) OX=7955 GN=eif2s2 PE=1 SV=1	6.22	37778.5	272.541	2	7.65
Q9MIY9	NU2M_DANRE	mt-nd2	NADH-ubiquinone oxidoreductase chain 2 OS=Danio rerio (Zebrafish) (Brachydanio rerio) OX=7955 GN=mt-nd2 PE=3 SV=1	9.85	37778.3	776.25	2	5.46
E7FGR0	E7FGR0_DANRE	LOC101882255	Uncharacterized protein OS=Danio rerio (Zebrafish) (Brachydanio rerio) OX=7955 GN=LOC101882255 PE=4 SV=1	7.91	37595.2	4751.89	3	14.2
B0UXS4	B0UXS4_DANRE	si:dkeyp-69e1.8	AIG1-type G domain-containing protein OS=Danio rerio (Zebrafish) (Brachydanio rerio) OX=7955 GN=si:dkeyp-69e1.8 PE=4 SV=1	4.99	37499.5	196.272	2	5.99
A4JYK9	A4JYK9_DANRE	ZFIN:ZDB-GENE-050417-297	Zgc:110372 OS=Danio rerio (Zebrafish) (Brachydanio rerio) OX=7955 GN=ZFIN:ZDB-GENE-050417-297 PE=1 SV=1	7.55	37469.7	3171.78	8	30.12
F1Q6G8	F1Q6G8_DANRE	atp1b1b	Sodium/potassium-transporting ATPase subunit beta OS=Danio rerio (Zebrafish) (Brachydanio rerio) OX=7955 GN=atp1b1b PE=1 SV=1	7.9	37122.2	17057	12	45.11
B0CLW6	B0CLW6_DANRE	pvrl2l	PVR cell adhesion molecule-related 2-like OS=Danio rerio (Zebrafish) (Brachydanio rerio) OX=7955 GN=pvrl2l PE=1 SV=1	5.18	36935.6	3078.09	7	23.48
Q6DGK2	LDHBB_DANRE	ldhbb	L-lactate dehydrogenase B-B chain OS=Danio rerio (Zebrafish) (Brachydanio rerio) OX=7955 GN=ldhbb PE=2 SV=1	8.76	36880.7	6340.38	12	38.02
A0A2R9YJN4	A0A2R9YJN4_DANRE	emb	Embigin OS=Danio rerio (Zebrafish) (Brachydanio rerio) OX=7955 GN=emb PE=4 SV=1	6.61	36869.9	480.104	5	20
A0A140LG91	A0A140LG91_DANRE	si:ch211-213a13.1	Si:ch211-213a13.1 OS=Danio rerio (Zebrafish) (Brachydanio rerio) OX=7955 GN=si:ch211-213a13.1 PE=1 SV=1	5.71	36863.9	4607.25	11	33.43
F1QHY0	F1QHY0_DANRE	sc:d0202	Sc:d0202 OS=Danio rerio (Zebrafish) (Brachydanio rerio) OX=7955 GN=sc:d0202 PE=1 SV=2	6.29	36854.7	1559.56	3	13.94
E7F7G6	E7F7G6_DANRE	cdc42ep4b	CRIB domain-containing protein OS=Danio rerio (Zebrafish) (Brachydanio rerio) OX=7955 GN=cdc42ep4b PE=4 SV=1	4.87	36833.7	341.099	2	8.93
A0A2R8RIZ9	A0A2R8RIZ9_DANRE	cdc42ep4a	CRIB domain-containing protein OS=Danio rerio (Zebrafish) (Brachydanio rerio) OX=7955 GN=cdc42ep4a PE=4 SV=1	4.46	36657.4	2554.5	6	27.46
Q5XJ54	GLRX3_DANRE	glrx3	Glutaredoxin 3 OS=Danio rerio (Zebrafish) (Brachydanio rerio) OX=7955 GN=glrx3 PE=2 SV=1	5.01	36563.6	422.966	3	12.88
Q9PVK5	LDHA_DANRE	ldha	L-lactate dehydrogenase A chain OS=Danio rerio (Zebrafish) (Brachydanio rerio) OX=7955 GN=ldha PE=2 SV=3	6.96	36531.3	5348.48	12	34.53
Q6B337	Q6B337_DANRE	gipc1	PDZ domain-containing protein OS=Danio rerio (Zebrafish) (Brachydanio rerio) OX=7955 GN=gipc1 PE=1 SV=1	5.31	36516.8	291.982	2	8.96
Q5MJ86	G3P2_DANRE	gapdh-2	Glyceraldehyde-3-phosphate dehydrogenase 2 OS=Danio rerio (Zebrafish) (Brachydanio rerio) OX=7955 GN=gapdh-2 PE=2 SV=1	6.63	36449.7	4749.07	8	35.22
Q7T314	Q7T314_DANRE	tomm40	translocase of Outer mitochondrial membrane 40 homolog (Yeast) OS=Danio rerio (Zebrafish) (Brachydanio rerio) OX=7955 GN=tomm40 PE=1 SV=1	6.93	36437	857.566	7	31.1
Q9PVK4	LDHBA_DANRE	ldhba	L-lactate dehydrogenase B-A chain OS=Danio rerio (Zebrafish) (Brachydanio rerio) OX=7955 GN=ldhba PE=2 SV=4	6.47	36418	13185.3	16	58.38
E7FE91	E7FE91_DANRE	slc25a22a	Solute carrier family 25 member 22a OS=Danio rerio (Zebrafish) (Brachydanio rerio) OX=7955 GN=slc25a22a PE=1 SV=2	9.92	36324.4	2622.78	12	35.44
Q5XJ10	G3P_DANRE	gapdh	Glyceraldehyde-3-phosphate dehydrogenase OS=Danio rerio (Zebrafish) (Brachydanio rerio) OX=7955 GN=gapdh PE=2 SV=2	8.22	36012.2	324.905	2	8.71
Q4G5W2	Q4G5W2_DANRE	rtn4a	Reticulon OS=Danio rerio (Zebrafish) (Brachydanio rerio) OX=7955 GN=rtn4a PE=1 SV=1	5.04	35962.1	3771.16	5	17.7
B0UYL5	B0UYL5_DANRE	dhrs12	Dehydrogenase/reductase (SDR family) member 12 OS=Danio rerio (Zebrafish) (Brachydanio rerio) OX=7955 GN=dhrs12 PE=1 SV=1	8.67	35823.5	2875.72	7	26.42
Q7T334	Q7T334_DANRE	mdh2	Malate dehydrogenase OS=Danio rerio (Zebrafish) (Brachydanio rerio) OX=7955 GN=mdh2 PE=1 SV=1	8.17	35819.3	2718.35	14	57.57
F1R5W5	F1R5W5_DANRE	sfxn1	Sidoreflexin OS=Danio rerio (Zebrafish) (Brachydanio rerio) OX=7955 GN=sfxn1 PE=1 SV=2	9.75	35794.6	2880.49	11	44.41
Q24JW4	Q24JW4_DANRE	flj13639	Flj13639 OS=Danio rerio (Zebrafish) (Brachydanio rerio) OX=7955 GN=flj13639 PE=1 SV=1	10.11	35791.3	32926.8	24	68.44
B8JJ32	B8JJ32_DANRE	sfxn3	Sidoreflexin OS=Danio rerio (Zebrafish) (Brachydanio rerio) OX=7955 GN=sfxn3 PE=1 SV=1	9.45	35652.5	6492.46	10	43.17
F1REH8	F1REH8_DANRE	anxa13	Annexin OS=Danio rerio (Zebrafish) (Brachydanio rerio) OX=7955 GN=anxa13 PE=1 SV=1	4.29	35649.1	1317.91	9	31.01
Q9DGL3	Q9DGL3_DANRE	atp1b1a	Sodium/potassium-transporting ATPase subunit beta OS=Danio rerio (Zebrafish) (Brachydanio rerio) OX=7955 GN=atp1b1a PE=1 SV=1	6.98	35634.1	4639.37	9	31.37
F1R2W1	F1R2W1_DANRE	dhrs13a.3	Dehydrogenase/reductase (SDR family) member 13a_ duplicate 3 OS=Danio rerio (Zebrafish) (Brachydanio rerio) OX=7955 GN=dhrs13a.3 PE=1 SV=1	8.12	35474.7	313.4	4	15.72
F1QN52	F1QN52_DANRE	ENSDARG00000109267	Uncharacterized protein OS=Danio rerio (Zebrafish) (Brachydanio rerio) OX=7955 GN=ENSDARG00000109267 PE=4 SV=3	5.13	35354.8	628.174	5	24.69
Q7ZUS9	Q7ZUS9_DANRE	etfa	ETF domain-containing protein OS=Danio rerio (Zebrafish) (Brachydanio rerio) OX=7955 GN=etfa PE=1 SV=1	7.19	35318.5	534.677	5	17.42
A0A0R4IGV4	JAM2A_DANRE	jam2a	Junctional adhesion molecule 2A OS=Danio rerio (Zebrafish) (Brachydanio rerio) OX=7955 GN=jam2a PE=2 SV=2	7.3	35278.6	343.793	3	9.45
Q6DRD9	ABHDB_DANRE	abhd11	Protein ABHD11 OS=Danio rerio (Zebrafish) (Brachydanio rerio) OX=7955 GN=abhd11 PE=2 SV=1	6.98	35265.9	742.4	2	9.46
Q7T3E8	MFR1L_DANRE	mtfr1l	Mitochondrial fission regulator 1-like OS=Danio rerio (Zebrafish) (Brachydanio rerio) OX=7955 GN=mtfr1l PE=1 SV=1	4.46	35070.3	271.196	3	11
A8E7G5	SFXN4_DANRE	sfxn4	Sideroflexin-4 OS=Danio rerio (Zebrafish) (Brachydanio rerio) OX=7955 GN=sfxn4 PE=2 SV=1	9.64	34738.2	1405.82	3	13.92
A0A0R4IUZ0	A0A0R4IUZ0_DANRE	lztfl1	Leucine zipper transcription factor-like 1 OS=Danio rerio (Zebrafish) (Brachydanio rerio) OX=7955 GN=lztfl1 PE=1 SV=1	5.49	34711.4	272.102	3	10.74
F1QZX2	F1QZX2_DANRE	ca4a	Alpha-carbonic anhydrase domain-containing protein OS=Danio rerio (Zebrafish) (Brachydanio rerio) OX=7955 GN=ca4a PE=1 SV=3	8.56	34599.3	999.182	4	22.22
B8JI00	B8JI00_DANRE	suclg1	Succinate--CoA ligase [ADP/GDP-forming] subunit alpha_ mitochondrial OS=Danio rerio (Zebrafish) (Brachydanio rerio) OX=7955 GN=suclg1 PE=1 SV=1	9.58	34572.7	270.453	2	9.57
F1R9L7	F1R9L7_DANRE	napgb	N-ethylmaleimide-sensitive factor attachment protein_ gamma b OS=Danio rerio (Zebrafish) (Brachydanio rerio) OX=7955 GN=napgb PE=1 SV=3	5.95	34397.1	427.656	2	6.13
Q90Z34	Q90Z34_DANRE	atp1b2b	Sodium/potassium-transporting ATPase subunit beta OS=Danio rerio (Zebrafish) (Brachydanio rerio) OX=7955 GN=atp1b2b PE=1 SV=1	8.32	34355.9	12820.9	11	44.18
Q6QA33	DH12B_DANRE	hsd17b12b	Very-long-chain 3-oxoacyl-CoA reductase-B OS=Danio rerio (Zebrafish) (Brachydanio rerio) OX=7955 GN=hsd17b12b PE=2 SV=2	10.02	34336.2	1330.81	6	21.54
F1QJ75	F1QJ75_DANRE	cyb5r1	NADH-cytochrome b5 reductase OS=Danio rerio (Zebrafish) (Brachydanio rerio) OX=7955 GN=cyb5r1 PE=1 SV=1	8.69	34332.6	2553.66	11	36.84
Q6GQN9	Q6GQN9_DANRE	dhrs1	Dehydrogenase/reductase (SDR family) member 1 OS=Danio rerio (Zebrafish) (Brachydanio rerio) OX=7955 GN=dhrs1 PE=1 SV=1	8.14	34289.2	438.87	3	9.35
A0A0R4IGK4	A0A0R4IGK4_DANRE	stom	PHB domain-containing protein OS=Danio rerio (Zebrafish) (Brachydanio rerio) OX=7955 GN=stom PE=1 SV=1	4.96	34279.3	1512.66	9	40.33
A0A2R8RWS3	A0A2R8RWS3_DANRE	stx4	t-SNARE coiled-coil homology domain-containing protein OS=Danio rerio (Zebrafish) (Brachydanio rerio) OX=7955 GN=stx4 PE=1 SV=1	5.75	34277.3	830.468	3	10.74
A0A2R8QG50	A0A2R8QG50_DANRE	slc25a14	Solute carrier family 25 member 14 OS=Danio rerio (Zebrafish) (Brachydanio rerio) OX=7955 GN=slc25a14 PE=1 SV=1	10.34	34202.9	215.135	2	9.18
B0R197	B0R197_DANRE	vdac3	Voltage-dependent anion channel 3 OS=Danio rerio (Zebrafish) (Brachydanio rerio) OX=7955 GN=vdac3 PE=1 SV=1	9.85	34057.4	14060.1	12	54.09
F1R319	F1R319_DANRE	slc25a11	Solute carrier family 25 member 11 OS=Danio rerio (Zebrafish) (Brachydanio rerio) OX=7955 GN=slc25a11 PE=1 SV=1	10.32	34039.6	11280.9	13	47.4
Q6NYE6	Q6NYE6_DANRE	cyb5r3	NADH-cytochrome b5 reductase OS=Danio rerio (Zebrafish) (Brachydanio rerio) OX=7955 GN=cyb5r3 PE=1 SV=1	8.8	33997.4	692.88	8	32.21
Q3B7R0	Q3B7R0_DANRE	cyc1	Cytochrome c domain-containing protein OS=Danio rerio (Zebrafish) (Brachydanio rerio) OX=7955 GN=cyc1 PE=1 SV=1	8.49	33942.8	4441.97	8	38.44
Q7ZWC2	Q7ZWC2_DANRE	mgll	Hydrolase_4 domain-containing protein OS=Danio rerio (Zebrafish) (Brachydanio rerio) OX=7955 GN=mgll PE=1 SV=1	6.18	33888.7	502.224	6	18
Q9PU58	NIPS2_DANRE	nipsnap2	Protein NipSnap homolog 2 OS=Danio rerio (Zebrafish) (Brachydanio rerio) OX=7955 GN=nipsnap2 PE=2 SV=2	9.43	33800.3	2433.61	3	13.29
F1R9C6	F1R9C6_DANRE	phb2b	Prohibitin OS=Danio rerio (Zebrafish) (Brachydanio rerio) OX=7955 GN=phb2b PE=1 SV=2	10.46	33785.1	2868.52	11	39.6
Q9PUL9	Q9PUL9_DANRE	mtch2	Mitochondrial carrier homolog 2 OS=Danio rerio (Zebrafish) (Brachydanio rerio) OX=7955 GN=mtch2 PE=1 SV=1	8.69	33558	1741.32	8	32
Q1MTI1	Q1MTI1_DANRE	stx1b	t-SNARE coiled-coil homology domain-containing protein OS=Danio rerio (Zebrafish) (Brachydanio rerio) OX=7955 GN=stx1b PE=1 SV=1	5.01	33508.9	21797.9	14	50.69
F1Q9P4	F1Q9P4_DANRE	napbb	N-ethylmaleimide-sensitive factor attachment protein_ beta b OS=Danio rerio (Zebrafish) (Brachydanio rerio) OX=7955 GN=napbb PE=1 SV=1	5.38	33447.8	349.188	5	21.36
E7FE03	E7FE03_DANRE	napba	N-ethylmaleimide-sensitive factor attachment protein_ beta a OS=Danio rerio (Zebrafish) (Brachydanio rerio) OX=7955 GN=napba PE=1 SV=2	5.27	33439.8	2978.6	12	52.88
Q6PC13	Q6PC13_DANRE	phb2a	Prohibitin OS=Danio rerio (Zebrafish) (Brachydanio rerio) OX=7955 GN=phb2a PE=1 SV=1	10.47	33357.7	6657.7	13	49.67
X1WCE8	X1WCE8_DANRE	si:dkeyp-66d1.7	Si:dkeyp-66d1.7 OS=Danio rerio (Zebrafish) (Brachydanio rerio) OX=7955 GN=si:dkeyp-66d1.7 PE=4 SV=1	8.05	33180.8	616.273	3	7.17
Q9DGL2	Q9DGL2_DANRE	atp1b2a	Sodium/potassium-transporting ATPase subunit beta OS=Danio rerio (Zebrafish) (Brachydanio rerio) OX=7955 GN=atp1b2a PE=1 SV=1	5.52	33178.4	15039.3	9	31.23
B0S6H6	B0S6H6_DANRE	sypb	MARVEL domain-containing protein OS=Danio rerio (Zebrafish) (Brachydanio rerio) OX=7955 GN=sypb PE=1 SV=1	4.3	33176	2156.7	4	17.51
B0S5B9	B0S5B9_DANRE	sypa	MARVEL domain-containing protein OS=Danio rerio (Zebrafish) (Brachydanio rerio) OX=7955 GN=sypa PE=1 SV=1	4.7	33166.2	3501.75	5	18.03
Q6P5K6	Q6P5K6_DANRE	slc25a20	Solute carrier family 25 (Carnitine/acylcarnitine translocase)_ member 20 OS=Danio rerio (Zebrafish) (Brachydanio rerio) OX=7955 GN=slc25a20 PE=1 SV=1	9.97	33121.8	226.884	2	7
Q8JHI0	Q8JHI0_DANRE	slc25a5	Solute carrier family 25 alpha_ member 5 OS=Danio rerio (Zebrafish) (Brachydanio rerio) OX=7955 GN=slc25a5 PE=1 SV=1	10.28	32991.3	18301.7	17	60.4
A0A2R8Q8A0	A0A2R8Q8A0_DANRE	slc25a6	Solute carrier family 25 member 6 OS=Danio rerio (Zebrafish) (Brachydanio rerio) OX=7955 GN=slc25a6 PE=1 SV=1	10.21	32962.2	16810.1	14	54.36
E7FAI0	E7FAI0_DANRE	ENSDARG00000089720	Uncharacterized protein OS=Danio rerio (Zebrafish) (Brachydanio rerio) OX=7955 GN=ENSDARG00000089720 PE=4 SV=3	7.22	32907.5	577.951	4	16.21
Q6DI17	Q6DI17_DANRE	gpm6ab	Glycoprotein M6Ab OS=Danio rerio (Zebrafish) (Brachydanio rerio) OX=7955 GN=gpm6ab PE=1 SV=1	4.79	32682.5	4541.85	7	20.35
A5PL98	SDHB_DANRE	sdhb	Succinate dehydrogenase [ubiquinone] iron-sulfur subunit_ mitochondrial OS=Danio rerio (Zebrafish) (Brachydanio rerio) OX=7955 GN=sdhb PE=2 SV=1	8.48	32652.3	764.661	5	17.14
Q8UUT0	Q8UUT0_DANRE	gpm6ba	DMgamma1 OS=Danio rerio (Zebrafish) (Brachydanio rerio) OX=7955 GN=gpm6ba PE=1 SV=1	5.03	32556	1059.28	5	16.26
Q8QHI1	Q8QHI1_DANRE	atp1b3a	Sodium/potassium-transporting ATPase subunit beta OS=Danio rerio (Zebrafish) (Brachydanio rerio) OX=7955 GN=atp1b3a PE=1 SV=1	8.22	32368.9	1005.65	7	29.86
Q5RH26	Q5RH26_DANRE	atp5f1c	ATP synthase subunit gamma OS=Danio rerio (Zebrafish) (Brachydanio rerio) OX=7955 GN=atp5f1c PE=1 SV=1	9.88	32319.4	2804.72	10	40.41
Q9DGI4	Q9DGI4_DANRE	atp1b3b	Sodium/potassium-transporting ATPase subunit beta OS=Danio rerio (Zebrafish) (Brachydanio rerio) OX=7955 GN=atp1b3b PE=1 SV=1	6.28	32216.6	11027.8	10	43.27
A0A0R4IU85	A0A0R4IU85_DANRE	stxbp6l	V-SNARE coiled-coil homology domain-containing protein OS=Danio rerio (Zebrafish) (Brachydanio rerio) OX=7955 GN=stxbp6l PE=1 SV=1	11.03	32031.8	23282.5	15	53.05
Q8UUT3	Q8UUT3_DANRE	plp1b	DMalpha2b OS=Danio rerio (Zebrafish) (Brachydanio rerio) OX=7955 GN=plp1b PE=1 SV=1	8.34	31889.1	7763.2	5	23.3
A0A2R8RT48	A0A2R8RT48_DANRE	gpm6aa	Glycoprotein M6Aa OS=Danio rerio (Zebrafish) (Brachydanio rerio) OX=7955 GN=gpm6aa PE=1 SV=1	5.47	31784.8	7657.67	5	15.41
Q7ZZ04	Q7ZZ04_DANRE	echs1	Enoyl CoA hydratase_ short chain_ 1_ mitochondrial OS=Danio rerio (Zebrafish) (Brachydanio rerio) OX=7955 GN=echs1 PE=1 SV=1	8.75	31594.4	1637.97	8	39.18
A0A2R8RU32	A0A2R8RU32_DANRE	ENSDARG00000109770	Kinesin motor domain-containing protein OS=Danio rerio (Zebrafish) (Brachydanio rerio) OX=7955 GN=ENSDARG00000109770 PE=3 SV=1	6	31373.4	737.441	3	13.48
A4IGC1	A4IGC1_DANRE	nptna	Neuroplastin a OS=Danio rerio (Zebrafish) (Brachydanio rerio) OX=7955 GN=nptna PE=1 SV=1	5.65	31311.3	3368.91	4	11.91
Q6PC44	Q6PC44_DANRE	calb2a	Calbindin 2_ like OS=Danio rerio (Zebrafish) (Brachydanio rerio) OX=7955 GN=calb2a PE=1 SV=1	4.8	31239.3	1318.6	6	22.51
Q6IQH4	Q6IQH4_DANRE	psmd8	PCI domain-containing protein OS=Danio rerio (Zebrafish) (Brachydanio rerio) OX=7955 GN=psmd8 PE=1 SV=1	6.56	31185.8	285.905	2	8.61
F1QUS0	F1QUS0_DANRE	calb2b	Calbindin 2b OS=Danio rerio (Zebrafish) (Brachydanio rerio) OX=7955 GN=calb2b PE=1 SV=1	4.79	31073.1	378.608	3	11.15
Q803H7	Q803H7_DANRE	itm2ba	BRICHOS domain-containing protein OS=Danio rerio (Zebrafish) (Brachydanio rerio) OX=7955 GN=itm2ba PE=2 SV=1	5.15	30968.5	1446.84	6	28.74
Q6NWC1	Q6NWC1_DANRE	vdac1	Vdac1 protein OS=Danio rerio (Zebrafish) (Brachydanio rerio) OX=7955 GN=vdac1 PE=1 SV=1	6.28	30683.3	33787.3	14	60.78
A8E7G6	A8E7G6_DANRE	prdx3	Thioredoxin domain-containing protein OS=Danio rerio (Zebrafish) (Brachydanio rerio) OX=7955 GN=prdx3 PE=1 SV=1	9.79	30682.5	337.168	3	12.1
Q8UUS8	Q8UUS8_DANRE	gpm6bb	DMgamma2 OS=Danio rerio (Zebrafish) (Brachydanio rerio) OX=7955 GN=gpm6bb PE=1 SV=1	6.15	30356.9	1434.01	4	15.3
Q8AWD0	Q8AWD0_DANRE	vdac2	Vdac2 protein OS=Danio rerio (Zebrafish) (Brachydanio rerio) OX=7955 GN=vdac2 PE=1 SV=1	9.31	30341.1	30993	13	56.18
A0A0R4IKF0	A0A0R4IKF0_DANRE	apoa1b	Apolipoprotein A-Ib OS=Danio rerio (Zebrafish) (Brachydanio rerio) OX=7955 GN=apoa1b PE=1 SV=1	6.05	30196.8	2616.88	11	42.8
Q5SPD7	P5CR3_DANRE	pycr3	Pyrroline-5-carboxylate reductase 3 OS=Danio rerio (Zebrafish) (Brachydanio rerio) OX=7955 GN=pycr3 PE=2 SV=1	6.9	30150	480.747	2	9.38
Q7ZV39	Q7ZV39_DANRE	ZFIN:ZDB-GENE-040426-954	Zgc:56235 OS=Danio rerio (Zebrafish) (Brachydanio rerio) OX=7955 GN=ZFIN:ZDB-GENE-040426-954 PE=1 SV=1	8.41	30101.8	20632.2	12	59.43
A5PMJ7	A5PMJ7_DANRE	stx12	t-SNARE coiled-coil homology domain-containing protein OS=Danio rerio (Zebrafish) (Brachydanio rerio) OX=7955 GN=stx12 PE=1 SV=1	5.53	30092.8	544.55	3	15.73
A7MCR1	A7MCR1_DANRE	uqcrfs1	Cytochrome b-c1 complex subunit Rieske_ mitochondrial OS=Danio rerio (Zebrafish) (Brachydanio rerio) OX=7955 GN=uqcrfs1 PE=1 SV=1	8.38	29999.1	1892.52	7	33.33
Q6NYD7	OCAD1_DANRE	ociad1	OCIA domain-containing protein 1 OS=Danio rerio (Zebrafish) (Brachydanio rerio) OX=7955 GN=ociad1 PE=2 SV=1	5.5	29847.2	352.549	3	13.91
Q7T1D8	Q7T1D8_DANRE	phb	Prohibitin OS=Danio rerio (Zebrafish) (Brachydanio rerio) OX=7955 GN=phb PE=1 SV=1	5.11	29742	14505.7	11	46.86
E7FF92	E7FF92_DANRE	ENSDARG00000014169	C2 domain-containing protein OS=Danio rerio (Zebrafish) (Brachydanio rerio) OX=7955 GN=ENSDARG00000014169 PE=1 SV=2	4.78	29585.7	19748.8	14	58.53
F1R4C8	F1R4C8_DANRE	ndufs3	Complex1_30kDa domain-containing protein OS=Danio rerio (Zebrafish) (Brachydanio rerio) OX=7955 GN=ndufs3 PE=1 SV=1	5.71	29541.4	775.996	4	20.39
E9QIK3	E9QIK3_DANRE	timd4	Ig-like domain-containing protein OS=Danio rerio (Zebrafish) (Brachydanio rerio) OX=7955 GN=timd4 PE=2 SV=2	6.51	29376.8	298.251	3	11.58
F1Q6P4	F1Q6P4_DANRE	cd82a	Tetraspanin OS=Danio rerio (Zebrafish) (Brachydanio rerio) OX=7955 GN=cd82a PE=1 SV=1	5.74	29328.1	2855.08	2	8.2
Q803C2	Q803C2_DANRE	tmem33	Transmembrane protein 33 OS=Danio rerio (Zebrafish) (Brachydanio rerio) OX=7955 GN=tmem33 PE=1 SV=1	10.1	29198.4	392.87	2	7.14
Q7ZW20	Q7ZW20_DANRE	ywhae1	14_3_3 domain-containing protein OS=Danio rerio (Zebrafish) (Brachydanio rerio) OX=7955 GN=ywhae1 PE=1 SV=1	4.45	29186.7	3066.87	12	53.73
E9QIE2	E9QIE2_DANRE	omga	LRRNT domain-containing protein OS=Danio rerio (Zebrafish) (Brachydanio rerio) OX=7955 GN=omga PE=4 SV=1	8.4	29142.4	666.774	5	24.29
F1R454	F1R454_DANRE	ca2	Alpha-carbonic anhydrase domain-containing protein OS=Danio rerio (Zebrafish) (Brachydanio rerio) OX=7955 GN=ca2 PE=1 SV=1	8.81	29131.8	237.179	2	7.31
B8A4H6	B8A4H6_DANRE	pgam1b	Phosphoglycerate mutase OS=Danio rerio (Zebrafish) (Brachydanio rerio) OX=7955 GN=pgam1b PE=1 SV=1	6.23	29016.1	3037.13	6	37.01
Q7T3G4	Q7T3G4_DANRE	pgam2	Phosphoglycerate mutase OS=Danio rerio (Zebrafish) (Brachydanio rerio) OX=7955 GN=pgam2 PE=1 SV=1	9.11	28995.5	290.71	3	12.16
A0A286YAW8	A0A286YAW8_DANRE	ENSDARG00000107858	WD_REPEATS_REGION domain-containing protein OS=Danio rerio (Zebrafish) (Brachydanio rerio) OX=7955 GN=ENSDARG00000107858 PE=1 SV=2	6.96	28896.8	1924.55	5	24.9
Q92051	CAHZ_DANRE	cahz	Carbonic anhydrase OS=Danio rerio (Zebrafish) (Brachydanio rerio) OX=7955 GN=cahz PE=1 SV=2	7.42	28848.6	986.795	4	18.85
E7F7T2	E7F7T2_DANRE	mpzl1l	Ig-like domain-containing protein OS=Danio rerio (Zebrafish) (Brachydanio rerio) OX=7955 GN=mpzl1l PE=1 SV=1	8.1	28661.4	351.669	3	11.36
E7F354	E7F354_DANRE	ywhag2	14_3_3 domain-containing protein OS=Danio rerio (Zebrafish) (Brachydanio rerio) OX=7955 GN=ywhag2 PE=1 SV=1	4.67	28478.7	12724.5	7	36.03
Q7ZVX8	Q7ZVX8_DANRE	atp6v1d	ATPase H+-transporting V1 subunit D OS=Danio rerio (Zebrafish) (Brachydanio rerio) OX=7955 GN=atp6v1d PE=1 SV=1	10.15	28286.8	1680.33	5	31.05
B8JIS1	B8JIS1_DANRE	atp5pb	ATP synthase peripheral stalk-membrane subunit b OS=Danio rerio (Zebrafish) (Brachydanio rerio) OX=7955 GN=atp5pb PE=1 SV=1	9.86	28283.8	8217.26	9	35.32
Q8JFW7	Q8JFW7_DANRE	bcap31	B cell receptor-associated protein 31 OS=Danio rerio (Zebrafish) (Brachydanio rerio) OX=7955 GN=bcap31 PE=1 SV=1	8.85	28269.7	2335.48	2	10.93
F1Q7G7	F1Q7G7_DANRE	acot7	Acyl-CoA thioesterase 7 OS=Danio rerio (Zebrafish) (Brachydanio rerio) OX=7955 GN=acot7 PE=4 SV=1	7.65	28243.4	668.341	6	34.65
A0A0R4ILG5	A0A0R4ILG5_DANRE	ndufs7	Oxidored_q6 domain-containing protein OS=Danio rerio (Zebrafish) (Brachydanio rerio) OX=7955 GN=ndufs7 PE=1 SV=1	10.12	28180	1606.85	3	20.33
F1QCN0	GAL3A_DANRE	gatd3a	Glutamine amidotransferase-like class 1 domain-containing protein 3A_ mitochondrial OS=Danio rerio (Zebrafish) (Brachydanio rerio) OX=7955 GN=gatd3a PE=3 SV=1	7.36	28179.1	650.459	4	22.14
Q7T3G2	Q7T3G2_DANRE	ywhah	14_3_3 domain-containing protein OS=Danio rerio (Zebrafish) (Brachydanio rerio) OX=7955 GN=ywhah PE=1 SV=1	4.47	28103.3	7187.97	7	32.52
B8JLJ3	B8JLJ3_DANRE	ywhaz	14_3_3 domain-containing protein OS=Danio rerio (Zebrafish) (Brachydanio rerio) OX=7955 GN=ywhaz PE=1 SV=1	4.53	28076.3	7612.17	10	47.13
Q6P102	Q6P102_DANRE	ywhabl	14_3_3 domain-containing protein OS=Danio rerio (Zebrafish) (Brachydanio rerio) OX=7955 GN=ywhabl PE=1 SV=1	4.51	28021.6	11799.2	9	37.55
E7F0T7	E7F0T7_DANRE	gnb4a	WD_REPEATS_REGION domain-containing protein OS=Danio rerio (Zebrafish) (Brachydanio rerio) OX=7955 GN=gnb4a PE=1 SV=1	7.44	28017.3	1843.26	4	22.09
Q803M8	Q803M8_DANRE	ywhaqb	14_3_3 domain-containing protein OS=Danio rerio (Zebrafish) (Brachydanio rerio) OX=7955 GN=ywhaqb PE=1 SV=1	4.48	27974.2	10943.5	10	46.94
Q7ZUM0	Q7ZUM0_DANRE	ywhaqa	14_3_3 domain-containing protein OS=Danio rerio (Zebrafish) (Brachydanio rerio) OX=7955 GN=ywhaqa PE=1 SV=1	4.45	27935.3	4716.71	8	39.18
F1QTI1	F1QTI1_DANRE	clic2	Chloride intracellular channel protein OS=Danio rerio (Zebrafish) (Brachydanio rerio) OX=7955 GN=clic2 PE=1 SV=1	8.1	27901.9	195.291	2	8.37
Q63ZW2	MC25A_DANRE	chchd6a	MICOS complex subunit mic25a OS=Danio rerio (Zebrafish) (Brachydanio rerio) OX=7955 GN=chchd6a PE=2 SV=1	9.66	27768	5701.26	6	28.45
Q5PRD0	143BA_DANRE	ywhaba	14-3-3 protein beta/alpha-A OS=Danio rerio (Zebrafish) (Brachydanio rerio) OX=7955 GN=ywhaba PE=2 SV=2	4.51	27761	21746	11	49.18
A8WGM1	A8WGM1_DANRE	vapal	MSP domain-containing protein OS=Danio rerio (Zebrafish) (Brachydanio rerio) OX=7955 GN=vapal PE=1 SV=1	8.42	27741.9	428.594	3	13.41
F1R9Y9	F1R9Y9_DANRE	etfb	ETF domain-containing protein OS=Danio rerio (Zebrafish) (Brachydanio rerio) OX=7955 GN=etfb PE=1 SV=1	9.14	27714.4	1713.98	6	27.17
Q6P2B0	Q6P2B0_DANRE	vapb	MSP domain-containing protein OS=Danio rerio (Zebrafish) (Brachydanio rerio) OX=7955 GN=vapb PE=1 SV=1	7.85	27633.8	1586.42	2	9.47
Q7T356	143BB_DANRE	ywhabb	14-3-3 protein beta/alpha-B OS=Danio rerio (Zebrafish) (Brachydanio rerio) OX=7955 GN=ywhabb PE=2 SV=1	4.48	27506.7	22049	9	41.74
E7FA39	E7FA39_DANRE	kcna7	BTB domain-containing protein OS=Danio rerio (Zebrafish) (Brachydanio rerio) OX=7955 GN=kcna7 PE=4 SV=1	5.16	27484.1	215.77	2	6.87
A0A2R8RTM3	A0A2R8RTM3_DANRE	palm1b	Paralemmin 1b OS=Danio rerio (Zebrafish) (Brachydanio rerio) OX=7955 GN=palm1b PE=4 SV=1	4.68	27422.3	2881.23	7	31.84
Q5XJS8	Q5XJS8_DANRE	hsd17b10	Hsd17b10 protein OS=Danio rerio (Zebrafish) (Brachydanio rerio) OX=7955 GN=hsd17b10 PE=1 SV=1	7.99	27228.4	2120.81	7	41.15
Q1MTI4	TPISA_DANRE	tpi1a	Triosephosphate isomerase A OS=Danio rerio (Zebrafish) (Brachydanio rerio) OX=7955 GN=tpi1a PE=2 SV=1	4.72	27195.6	776.718	3	16.13
A8WHV0	A8WHV0_DANRE	ZFIN:ZDB-GENE-041114-122	Zgc:101559 OS=Danio rerio (Zebrafish) (Brachydanio rerio) OX=7955 GN=ZFIN:ZDB-GENE-041114-122 PE=4 SV=1	5.34	27115.4	1744.65	2	11.59
Q90XG0	TPISB_DANRE	tpi1b	Triosephosphate isomerase B OS=Danio rerio (Zebrafish) (Brachydanio rerio) OX=7955 GN=tpi1b PE=2 SV=1	6.54	27112.8	1545.66	6	34.68
B8A453	B8A453_DANRE	rab23	RAB23_ member RAS oncogene family OS=Danio rerio (Zebrafish) (Brachydanio rerio) OX=7955 GN=rab23 PE=4 SV=1	7.11	27094.8	633.908	4	16.88
Q0P3Y1	Q0P3Y1_DANRE	rab33a	RAB33A_ member RAS oncogene family OS=Danio rerio (Zebrafish) (Brachydanio rerio) OX=7955 GN=rab33a PE=2 SV=1	7.55	26977.4	710.841	4	24.15
Q6PFU1	Q6PFU1_DANRE	cd81a	Tetraspanin OS=Danio rerio (Zebrafish) (Brachydanio rerio) OX=7955 GN=cd81a PE=1 SV=1	5.76	26939.3	5341.06	8	31.78
X1WGC6	X1WGC6_DANRE	si:ch73-206p6.1	Phospholipid scramblase OS=Danio rerio (Zebrafish) (Brachydanio rerio) OX=7955 GN=si:ch73-206p6.1 PE=1 SV=1	4.48	26926.9	1550.23	4	25.65
Q502Q0	Q502Q0_DANRE	rab12	RAB12_ member RAS oncogene family OS=Danio rerio (Zebrafish) (Brachydanio rerio) OX=7955 GN=rab12 PE=2 SV=1	8.51	26718.6	1689.94	3	14.04
Q1L907	Q1L907_DANRE	gstr	Glutathione S-transferase rho OS=Danio rerio (Zebrafish) (Brachydanio rerio) OX=7955 GN=gstr PE=1 SV=1	7.08	26694	2218.86	6	24.78
Q6DHL5	LRC57_DANRE	lrrc57	Leucine-rich repeat-containing protein 57 OS=Danio rerio (Zebrafish) (Brachydanio rerio) OX=7955 GN=lrrc57 PE=2 SV=1	9.5	26632.7	4396.25	10	49.58
Q90Z77	Q90Z77_DANRE	htatip2	NAD(P)-bd_dom domain-containing protein OS=Danio rerio (Zebrafish) (Brachydanio rerio) OX=7955 GN=htatip2 PE=1 SV=1	7.24	26629.3	969.877	7	29.66
F1Q7F9	F1Q7F9_DANRE	sypl2a	MARVEL domain-containing protein OS=Danio rerio (Zebrafish) (Brachydanio rerio) OX=7955 GN=sypl2a PE=1 SV=1	5.53	26539.4	2572.11	5	26.38
A0A2R8RXS8	A0A2R8RXS8_DANRE	snap23.1	Synaptosomal-associated protein OS=Danio rerio (Zebrafish) (Brachydanio rerio) OX=7955 GN=snap23.1 PE=1 SV=1	4.63	26385.2	392.387	3	16.03
A0A2R8Q8M1	A0A2R8Q8M1_DANRE	prdx6	Thioredoxin domain-containing protein OS=Danio rerio (Zebrafish) (Brachydanio rerio) OX=7955 GN=prdx6 PE=1 SV=1	6.28	26348.4	570.189	5	24.57
Q4G5W3	Q4G5W3_DANRE	rtn3	Reticulon OS=Danio rerio (Zebrafish) (Brachydanio rerio) OX=7955 GN=rtn3 PE=1 SV=1	9.15	26287.6	3632.88	4	17.37
F1QEB3	F1QEB3_DANRE	actr3	Actin-related protein 3 OS=Danio rerio (Zebrafish) (Brachydanio rerio) OX=7955 GN=actr3 PE=1 SV=2	4.82	26191.9	2336.84	5	35.5
Q9MIY7	COX2_DANRE	mt-co2	Cytochrome c oxidase subunit 2 OS=Danio rerio (Zebrafish) (Brachydanio rerio) OX=7955 GN=mt-co2 PE=3 SV=1	4.41	26156.4	1523.62	3	18.7
A5WVN8	A5WVN8_DANRE	si:dkey-238o13.4	Si:dkey-238o13.4 OS=Danio rerio (Zebrafish) (Brachydanio rerio) OX=7955 GN=si:dkey-238o13.4 PE=1 SV=1	6.54	26070.9	772.695	3	17.7
Q6NWK4	Q6NWK4_DANRE	atp6v1e1b	ATPase H+-transporting V1 subunit E1b OS=Danio rerio (Zebrafish) (Brachydanio rerio) OX=7955 GN=atp6v1e1b PE=1 SV=1	8.49	26018.1	2364.95	9	48.67
A7E288	A7E288_DANRE	syngr3b	Synaptogyrin OS=Danio rerio (Zebrafish) (Brachydanio rerio) OX=7955 GN=syngr3b PE=1 SV=1	5.76	25867.8	352.225	2	10.3
Q06W28	Q06W28_DANRE	scn2b	Ig-like domain-containing protein OS=Danio rerio (Zebrafish) (Brachydanio rerio) OX=7955 GN=scn2b PE=2 SV=1	4.76	25809.7	944.253	4	17.83
Q06W26	Q06W26_DANRE	scn4ba	Ig-like domain-containing protein OS=Danio rerio (Zebrafish) (Brachydanio rerio) OX=7955 GN=scn4ba PE=2 SV=1	7.67	25774.7	1192.5	2	10.34
A0A0R4IC93	A0A0R4IC93_DANRE	tmem222b	Transmembrane protein 222b OS=Danio rerio (Zebrafish) (Brachydanio rerio) OX=7955 GN=tmem222b PE=4 SV=1	7.81	25734.6	2676.95	4	25.33
E7F4R9	E7F4R9_DANRE	idh2	Iso_dh domain-containing protein OS=Danio rerio (Zebrafish) (Brachydanio rerio) OX=7955 GN=idh2 PE=1 SV=2	7.68	25673.1	20421.9	15	76.89
Q503N6	Q503N6_DANRE	syngr3a	Synaptogyrin OS=Danio rerio (Zebrafish) (Brachydanio rerio) OX=7955 GN=syngr3a PE=1 SV=1	5.52	25664.3	305.133	2	15.79
A0A2R8QSS6	A0A2R8QSS6_DANRE	ENSDARG00000110858	Ig-like domain-containing protein OS=Danio rerio (Zebrafish) (Brachydanio rerio) OX=7955 GN=ENSDARG00000110858 PE=4 SV=1	9.42	25578.4	19253.9	10	48.26
Q1L9G6	Q1L9G6_DANRE	cd9b	Tetraspanin OS=Danio rerio (Zebrafish) (Brachydanio rerio) OX=7955 GN=cd9b PE=3 SV=1	7.41	25544	730.389	3	20.78
F1QRF8	F1QRF8_DANRE	atad3	DUF3523 domain-containing protein OS=Danio rerio (Zebrafish) (Brachydanio rerio) OX=7955 GN=atad3 PE=1 SV=1	7.91	25536.6	5979.95	6	34.39
A8WHV3	A8WHV3_DANRE	rab3c	RAB3C_ member RAS oncogene family OS=Danio rerio (Zebrafish) (Brachydanio rerio) OX=7955 GN=rab3c PE=1 SV=1	4.46	25438.5	4392.43	5	31.25
Q6DHJ2	Q6DHJ2_DANRE	rab3aa	RAB3A_ member RAS oncogene family OS=Danio rerio (Zebrafish) (Brachydanio rerio) OX=7955 GN=rab3aa PE=1 SV=1	4.79	25332.2	4343.13	5	25.91
Q1L986	Q1L986_DANRE	rab3b	RAB3B_ member RAS oncogene family OS=Danio rerio (Zebrafish) (Brachydanio rerio) OX=7955 GN=rab3b PE=1 SV=1	5.43	25212.4	4617.33	5	25.81
A0A2R8Q259	A0A2R8Q259_DANRE	rab27b	RAB27B_ member RAS oncogene family OS=Danio rerio (Zebrafish) (Brachydanio rerio) OX=7955 GN=rab27b PE=4 SV=1	5.86	25210.4	1380.31	5	25.89
Q5RGB5	Q5RGB5_DANRE	rab3ab	RAB3A_ member RAS oncogene family_ b OS=Danio rerio (Zebrafish) (Brachydanio rerio) OX=7955 GN=rab3ab PE=1 SV=1	4.69	25153	8308.22	6	35.91
Q6DI07	Q6DI07_DANRE	rab3db	RAB3D_ member RAS oncogene family_ b OS=Danio rerio (Zebrafish) (Brachydanio rerio) OX=7955 GN=rab3db PE=1 SV=1	4.71	25148	3848	3	10.45
Q9MIY5	ATP6_DANRE	mt-atp6	ATP synthase subunit a OS=Danio rerio (Zebrafish) (Brachydanio rerio) OX=7955 GN=mt-atp6 PE=3 SV=1	9.66	25092.7	552.995	2	11.45
Q1LUB7	Q1LUB7_DANRE	plekhb2	PH domain-containing protein OS=Danio rerio (Zebrafish) (Brachydanio rerio) OX=7955 GN=plekhb2 PE=4 SV=1	5.19	25073.2	956.377	2	8.07
P17561	EPD_DANRE	epd	Ependymin OS=Danio rerio (Zebrafish) (Brachydanio rerio) OX=7955 GN=epd PE=2 SV=2	5.27	24928.6	1419.22	4	30.88
A0A2R8QN30	A0A2R8QN30_DANRE	mpz	Ig-like domain-containing protein OS=Danio rerio (Zebrafish) (Brachydanio rerio) OX=7955 GN=mpz PE=1 SV=1	10.32	24880.6	9567.6	12	56.58
Q7SXP0	S22BB_DANRE	sec22bb	Vesicle-trafficking protein SEC22b-B OS=Danio rerio (Zebrafish) (Brachydanio rerio) OX=7955 GN=sec22bb PE=2 SV=1	9.24	24860.6	824.36	5	25.58
Q6YI49	Q6YI49_DANRE	uchl1	Ubiquitin carboxyl-terminal hydrolase OS=Danio rerio (Zebrafish) (Brachydanio rerio) OX=7955 GN=uchl1 PE=1 SV=1	5.04	24646.8	312.835	2	9.63
B0UYN4	B0UYN4_DANRE	ZFIN:ZDB-GENE-070424-75	Zgc:162944 OS=Danio rerio (Zebrafish) (Brachydanio rerio) OX=7955 GN=ZFIN:ZDB-GENE-070424-75 PE=1 SV=1	5.88	24640.1	657.066	2	12.05
P79735	RAN_DANRE	ran	GTP-binding nuclear protein Ran OS=Danio rerio (Zebrafish) (Brachydanio rerio) OX=7955 GN=ran PE=2 SV=1	6.73	24631.2	386.459	4	22.33
Q6DRN8	Q6DRN8_DANRE	cdipt	CDP-diacylglycerol--inositol 3-phosphatidyltransferase OS=Danio rerio (Zebrafish) (Brachydanio rerio) OX=7955 GN=cdipt PE=1 SV=1	6.65	24564.9	608.101	2	11.27
Q6PC63	Q6PC63_DANRE	lin7a	Protein lin-7 homolog OS=Danio rerio (Zebrafish) (Brachydanio rerio) OX=7955 GN=lin7a PE=2 SV=1	8.73	24447.9	718.756	3	15.6
Q90Z10	RL13_DANRE	rpl13	60S ribosomal protein L13 OS=Danio rerio (Zebrafish) (Brachydanio rerio) OX=7955 GN=rpl13 PE=2 SV=3	12.13	24421.7	364.961	3	13.27
E7EY00	E7EY00_DANRE	si:dkey-16l2.16	Si:dkey-16l2.16 OS=Danio rerio (Zebrafish) (Brachydanio rerio) OX=7955 GN=si:dkey-16l2.16 PE=4 SV=3	9.62	24411.6	1741.7	2	7.66
Q08BX0	Q08BX0_DANRE	rab21	RAB21_ member RAS oncogene family OS=Danio rerio (Zebrafish) (Brachydanio rerio) OX=7955 GN=rab21 PE=1 SV=1	7.59	24182.3	443.178	4	23.61
Q503V0	CHMP6_DANRE	chmp6	Charged multivesicular body protein 6 OS=Danio rerio (Zebrafish) (Brachydanio rerio) OX=7955 GN=chmp6 PE=2 SV=3	4.96	24036.7	418.676	2	11.17
Q7ZVP2	Q7ZVP2_DANRE	rab5c	RAB5C_ member RAS oncogene family OS=Danio rerio (Zebrafish) (Brachydanio rerio) OX=7955 GN=rab5c PE=1 SV=1	8.58	23870.9	766.271	4	22.17
F6NJU6	F6NJU6_DANRE	ZFIN:ZDB-GENE-040927-2	Zgc:100918 OS=Danio rerio (Zebrafish) (Brachydanio rerio) OX=7955 GN=ZFIN:ZDB-GENE-040927-2 PE=1 SV=1	7.7	23840.9	587.782	7	37.98
E7FD23	E7FD23_DANRE	si:dkey-276j7.1	Si:dkey-276j7.1 OS=Danio rerio (Zebrafish) (Brachydanio rerio) OX=7955 GN=si:dkey-276j7.1 PE=1 SV=1	4.84	23804.9	258.606	2	10.91
Q7ZUG4	Q7ZUG4_DANRE	rab5ab	RAB5A_ member RAS oncogene family like OS=Danio rerio (Zebrafish) (Brachydanio rerio) OX=7955 GN=rab5ab PE=1 SV=1	8.24	23727.8	704.168	5	31.02
Q7ZUW5	Q7ZUW5_DANRE	rab5aa	RAB5A_ member RAS oncogene family OS=Danio rerio (Zebrafish) (Brachydanio rerio) OX=7955 GN=rab5aa PE=1 SV=1	8.24	23722.7	720.609	5	31.02
Q503H8	Q503H8_DANRE	tspan2a	Tetraspanin OS=Danio rerio (Zebrafish) (Brachydanio rerio) OX=7955 GN=tspan2a PE=1 SV=1	4.27	23710.4	5983.15	3	15.64
Q803J3	Q803J3_DANRE	rab2a	RAB2A_ member RAS oncogene family OS=Danio rerio (Zebrafish) (Brachydanio rerio) OX=7955 GN=rab2a PE=1 SV=1	5.99	23685.7	1135.38	7	41.98
Q6IQP2	Q6IQP2_DANRE	stxbp6	V-SNARE coiled-coil homology domain-containing protein OS=Danio rerio (Zebrafish) (Brachydanio rerio) OX=7955 GN=stxbp6 PE=1 SV=1	10.02	23659.9	323.094	2	9
Q7T383	Q7T383_DANRE	ralaa	Rala protein OS=Danio rerio (Zebrafish) (Brachydanio rerio) OX=7955 GN=ralaa PE=1 SV=1	6.93	23594.7	1030.49	4	28.16
A7YYE5	A7YYE5_DANRE	cmtm4	MARVEL domain-containing protein OS=Danio rerio (Zebrafish) (Brachydanio rerio) OX=7955 GN=cmtm4 PE=2 SV=1	5.79	23447	359.434	2	10.1
Q6DGJ0	Q6DGJ0_DANRE	dnajc5aa	J domain-containing protein OS=Danio rerio (Zebrafish) (Brachydanio rerio) OX=7955 GN=dnajc5aa PE=1 SV=1	4.95	23408.7	2590.43	6	38.61
H9GY97	H9GY97_DANRE	ENSDARG00000103069	Uncharacterized protein OS=Danio rerio (Zebrafish) (Brachydanio rerio) OX=7955 GN=ENSDARG00000103069 PE=1 SV=2	5.7	23354.4	2158.97	3	25.12
Q6DBT9	Q6DBT9_DANRE	cldnk	Claudin OS=Danio rerio (Zebrafish) (Brachydanio rerio) OX=7955 GN=cldnk PE=1 SV=1	8.39	23243.2	3889.31	4	17.13
B3DHU2	TMM65_DANRE	tmem65	Transmembrane protein 65 OS=Danio rerio (Zebrafish) (Brachydanio rerio) OX=7955 GN=tmem65 PE=1 SV=1	9.27	23184	2154.7	4	20.28
Q5U3A3	Q5U3A3_DANRE	ralab	V-ral simian leukemia viral oncogene homolog Ab (ras-related) OS=Danio rerio (Zebrafish) (Brachydanio rerio) OX=7955 GN=ralab PE=1 SV=1	5.57	23137.2	1296.7	7	39.6
Q5TZ66	SN25A_DANRE	snap25a	Synaptosomal-associated protein 25-A OS=Danio rerio (Zebrafish) (Brachydanio rerio) OX=7955 GN=snap25a PE=2 SV=1	4.37	23085.7	27421.3	12	66.18
E7FF34	E7FF34_DANRE	dnajc5ab	J domain-containing protein OS=Danio rerio (Zebrafish) (Brachydanio rerio) OX=7955 GN=dnajc5ab PE=4 SV=1	5.22	23056.3	643.654	3	16.08
Q567D5	Q567D5_DANRE	cldn19	Claudin OS=Danio rerio (Zebrafish) (Brachydanio rerio) OX=7955 GN=cldn19 PE=2 SV=1	7.83	22957.5	658.538	2	10.53
Q6PBP3	PXL2A_DANRE	prxl2a	Peroxiredoxin-like 2A OS=Danio rerio (Zebrafish) (Brachydanio rerio) OX=7955 GN=prxl2a PE=2 SV=2	5.73	22950.5	611.352	4	28.3
Q6PC54	SN25B_DANRE	snap25b	Synaptosomal-associated protein 25-B OS=Danio rerio (Zebrafish) (Brachydanio rerio) OX=7955 GN=snap25b PE=2 SV=1	4.26	22921.4	15319.2	10	63.55
Q6DGV5	Q6DGV5_DANRE	rab10	RAB10_ member RAS oncogene family OS=Danio rerio (Zebrafish) (Brachydanio rerio) OX=7955 GN=rab10 PE=1 SV=1	8.58	22870.3	2209.72	5	21.89
A0A2R8QIX9	A0A2R8QIX9_DANRE	ENSDARG00000113657	AMP-binding domain-containing protein OS=Danio rerio (Zebrafish) (Brachydanio rerio) OX=7955 GN=ENSDARG00000113657 PE=1 SV=1	6.12	22659.1	6439.56	9	48.99
Q7SZC7	Q7SZC7_DANRE	pgrmc2	Cytochrome b5 heme-binding domain-containing protein OS=Danio rerio (Zebrafish) (Brachydanio rerio) OX=7955 GN=pgrmc2 PE=1 SV=1	4.47	22647.3	827.44	4	17.91
Q6PC34	Q6PC34_DANRE	hpca	Hippocalcin OS=Danio rerio (Zebrafish) (Brachydanio rerio) OX=7955 GN=hpca PE=1 SV=1	4.94	22555.5	813.565	4	23.32
Q5TZ35	Q5TZ35_DANRE	vsnl1b	Visinin-like 1b OS=Danio rerio (Zebrafish) (Brachydanio rerio) OX=7955 GN=vsnl1b PE=1 SV=2	4.72	22432.5	20533.5	8	50.79
F6NI63	F6NI63_DANRE	vsnl1a	Si:dkey-30j22.11 OS=Danio rerio (Zebrafish) (Brachydanio rerio) OX=7955 GN=vsnl1a PE=1 SV=1	4.72	22356.5	21445.1	7	44.5
A3KPW8	A3KPW8_DANRE	hpcal4	Hippocalcin-like 4 OS=Danio rerio (Zebrafish) (Brachydanio rerio) OX=7955 GN=hpcal4 PE=1 SV=1	4.72	22270.4	9846.37	6	38.22
Q6DHM9	RHOAB_DANRE	rhoab	Rho-related GTP-binding protein RhoA-B OS=Danio rerio (Zebrafish) (Brachydanio rerio) OX=7955 GN=rhoab PE=1 SV=1	5.74	22262.4	3000.97	8	52.33
A9JRY8	A9JRY8_DANRE	rac3b	Rac family small GTPase 3b OS=Danio rerio (Zebrafish) (Brachydanio rerio) OX=7955 GN=rac3b PE=1 SV=1	8.37	21856.2	1489.79	6	33.33
Q52WY2	Q52WY2_DANRE	cdc42	Cell division cycle 42 OS=Danio rerio (Zebrafish) (Brachydanio rerio) OX=7955 GN=cdc42 PE=1 SV=1	6.18	21768.9	1151.16	7	42.93
A8E5B7	A8E5B7_DANRE	ndufb5	NADH dehydrogenase (Ubiquinone) 1 beta subcomplex 5 OS=Danio rerio (Zebrafish) (Brachydanio rerio) OX=7955 GN=ndufb5 PE=1 SV=1	9.51	21723.1	10776.2	5	27.96
Q7ZUQ1	Q7ZUQ1_DANRE	cdc42l	Cdc42l protein OS=Danio rerio (Zebrafish) (Brachydanio rerio) OX=7955 GN=cdc42l PE=1 SV=1	6.18	21647.7	1514.66	5	33.51
Q803L7	Q803L7_DANRE	rhogc	Ras homolog gene family_ member Gc OS=Danio rerio (Zebrafish) (Brachydanio rerio) OX=7955 GN=rhogc PE=1 SV=1	7.86	21634.5	164.086	2	9.95
Q6PBX9	Q6PBX9_DANRE	reep5	Receptor expression-enhancing protein OS=Danio rerio (Zebrafish) (Brachydanio rerio) OX=7955 GN=reep5 PE=1 SV=1	8.72	21578.3	522.858	3	14.29
Q7ZUL8	Q7ZUL8_DANRE	ZFIN:ZDB-GENE-040426-740	Zgc:55558 OS=Danio rerio (Zebrafish) (Brachydanio rerio) OX=7955 GN=ZFIN:ZDB-GENE-040426-740 PE=1 SV=1	7.18	21543.2	426.928	4	32.09
Q6P5L5	Q6P5L5_DANRE	ndufb8	NADH dehydrogenase [ubiquinone] 1 beta subcomplex subunit 8_ mitochondrial OS=Danio rerio (Zebrafish) (Brachydanio rerio) OX=7955 GN=ndufb8 PE=1 SV=1	7.69	21535.4	1343.56	4	22.87
Q6IQP4	Q6IQP4_DANRE	rap1aa	RAP1A_ member of RAS oncogene family OS=Danio rerio (Zebrafish) (Brachydanio rerio) OX=7955 GN=rap1aa PE=1 SV=1	6.62	21269.3	4151.17	8	63.78
F1QLH1	F1QLH1_DANRE	ppifb	Peptidyl-prolyl cis-trans isomerase OS=Danio rerio (Zebrafish) (Brachydanio rerio) OX=7955 GN=ppifb PE=1 SV=1	9.03	21119.9	951.099	3	22.4
F1QMH0	F1QMH0_DANRE	csrp1b	Cysteine and glycine-rich protein 1b OS=Danio rerio (Zebrafish) (Brachydanio rerio) OX=7955 GN=csrp1b PE=1 SV=1	8.4	21088.4	802.116	6	40.1
Q6TEN1	RAP1B_DANRE	rap1b	Ras-related protein Rap-1b OS=Danio rerio (Zebrafish) (Brachydanio rerio) OX=7955 GN=rap1b PE=2 SV=1	5.46	21055.9	5106.84	8	64.13
F1QWX1	F1QWX1_DANRE	gnal2	Guanine nucleotide-binding protein (G protein)_ alpha-activating activity polypeptide_ olfactory type 2 OS=Danio rerio (Zebrafish) (Brachydanio rerio) OX=7955 GN=gnal2 PE=4 SV=1	9.64	20989	1427.78	2	14.86
Q6P0G6	MYL1_DANRE	myl1	Myosin_ light chain 1_ alkali; skeletal_ fast OS=Danio rerio (Zebrafish) (Brachydanio rerio) OX=7955 GN=myl1 PE=2 SV=1	4.43	20988.9	958.098	2	10.53
Q6NWH2	MRPB_DANRE	marcksl1b	MARCKS-related protein 1-B OS=Danio rerio (Zebrafish) (Brachydanio rerio) OX=7955 GN=marcksl1b PE=2 SV=1	4.72	20978.9	6712.16	7	57.97
A0JMM1	A0JMM1_DANRE	ZFIN:ZDB-GENE-061103-367	Dual specificity protein phosphatase OS=Danio rerio (Zebrafish) (Brachydanio rerio) OX=7955 GN=ZFIN:ZDB-GENE-061103-367 PE=2 SV=1	10.24	20943.6	383.149	2	10.33
A0A2R8Q9C6	A0A2R8Q9C6_DANRE	arl5a	ADP-ribosylation factor-like 5A OS=Danio rerio (Zebrafish) (Brachydanio rerio) OX=7955 GN=arl5a PE=3 SV=1	5.78	20940.9	614.668	2	11.05
B8JIV0	B8JIV0_DANRE	rap2ab	RAP2A_ member of RAS oncogene family b OS=Danio rerio (Zebrafish) (Brachydanio rerio) OX=7955 GN=rap2ab PE=4 SV=1	4.4	20919.6	735.294	7	49.18
F1R684	F1R684_DANRE	rap2c	RAP2C_ member of RAS oncogene family OS=Danio rerio (Zebrafish) (Brachydanio rerio) OX=7955 GN=rap2c PE=4 SV=1	4.67	20836.7	2167.68	6	45.36
Q08CD8	Q08CD8_DANRE	rhebl1	Ras homolog_ mTORC1-binding-like 1 OS=Danio rerio (Zebrafish) (Brachydanio rerio) OX=7955 GN=rhebl1 PE=1 SV=1	5.53	20725.8	3047.93	2	9.24
Q803D1	Q803D1_DANRE	arf1	ADP-ribosylation factor 1 OS=Danio rerio (Zebrafish) (Brachydanio rerio) OX=7955 GN=arf1 PE=1 SV=1	6.41	20668.8	2062.63	7	50.56
Q7SY59	Q7SY59_DANRE	rap2b	RAP2B_ member of RAS oncogene family OS=Danio rerio (Zebrafish) (Brachydanio rerio) OX=7955 GN=rap2b PE=1 SV=1	4.51	20559.3	1042.27	8	53.85
F1QCE3	F1QCE3_DANRE	prdx5	Peroxiredoxin OS=Danio rerio (Zebrafish) (Brachydanio rerio) OX=7955 GN=prdx5 PE=1 SV=1	7.65	20543.7	13507.4	7	62.11
F1QJ56	F1QJ56_DANRE	ndufb10	NADH:ubiquinone oxidoreductase subunit B10 OS=Danio rerio (Zebrafish) (Brachydanio rerio) OX=7955 GN=ndufb10 PE=1 SV=1	9.37	20500.3	2104.55	6	37.06
F1R6I1	F1R6I1_DANRE	cox4i1l	Cytochrome c oxidase subunit 4I1_-like OS=Danio rerio (Zebrafish) (Brachydanio rerio) OX=7955 GN=cox4i1l PE=1 SV=2	10.03	20388.5	8360.44	5	34.1
A0A0R4IG31	A0A0R4IG31_DANRE	cryabb	SHSP domain-containing protein OS=Danio rerio (Zebrafish) (Brachydanio rerio) OX=7955 GN=cryabb PE=1 SV=1	10.07	20381.3	1596.98	8	59.44
F1QLR1	F1QLR1_DANRE	cox4i2	Cytochrome c oxidase subunit 4I2 OS=Danio rerio (Zebrafish) (Brachydanio rerio) OX=7955 GN=cox4i2 PE=1 SV=1	10.13	20257.5	3247.47	5	28.81
Q6P2U5	Q6P2U5_DANRE	arf6b	ADP-ribosylation factor 6a OS=Danio rerio (Zebrafish) (Brachydanio rerio) OX=7955 GN=arf6b PE=1 SV=1	9.35	20242.3	5665.89	6	46.86
Q1RM09	BASP1_DANRE	basp1	Brain acid soluble protein 1 homolog OS=Danio rerio (Zebrafish) (Brachydanio rerio) OX=7955 GN=basp1 PE=2 SV=2	4.69	19996.7	30348	15	72.59
Q569P6	Q569P6_DANRE	golga7ba	Erf4 domain-containing protein OS=Danio rerio (Zebrafish) (Brachydanio rerio) OX=7955 GN=golga7ba PE=2 SV=1	7.72	19931.4	329.587	2	12.14
A0A2R8Q7N4	A0A2R8Q7N4_DANRE	rpl12	Ribosomal protein L12 OS=Danio rerio (Zebrafish) (Brachydanio rerio) OX=7955 GN=rpl12 PE=1 SV=1	9.7	19878.1	363.899	2	17.58
A0A2R8QB80	A0A2R8QB80_DANRE	tppp2	Tubulin polymerization-promoting protein family member 2 OS=Danio rerio (Zebrafish) (Brachydanio rerio) OX=7955 GN=tppp2 PE=1 SV=1	9.34	19777.3	502.214	3	23.76
Q6TNV0	Q6TNV0_DANRE	cox4i1	Cytochrome c oxidase subunit 4I1 OS=Danio rerio (Zebrafish) (Brachydanio rerio) OX=7955 GN=cox4i1 PE=1 SV=1	9.83	19442.4	22629.1	7	42.6
Q6DRM0	WRB_DANRE	wrb	Tail-anchored protein insertion receptor WRB OS=Danio rerio (Zebrafish) (Brachydanio rerio) OX=7955 GN=wrb PE=2 SV=1	9.92	19390.2	369.709	3	22.35
Q502E4	Q502E4_DANRE	ndufs4	NADH dehydrogenase (Ubiquinone) Fe-S protein 4_ (NADH-coenzyme Q reductase) OS=Danio rerio (Zebrafish) (Brachydanio rerio) OX=7955 GN=ndufs4 PE=1 SV=1	10.8	19061.8	1044.34	2	14.29
Q6TH32	Q6TH32_DANRE	cfl1	ADF-H domain-containing protein OS=Danio rerio (Zebrafish) (Brachydanio rerio) OX=7955 GN=cfl1 PE=1 SV=1	7.19	18941.8	10373.6	5	45.45
F1R1E9	F1R1E9_DANRE	ube2v1	UBIQUITIN_CONJUGAT_2 domain-containing protein OS=Danio rerio (Zebrafish) (Brachydanio rerio) OX=7955 GN=ube2v1 PE=1 SV=2	9.77	18560.4	2685.39	3	21.47
Q803R8	Q803R8_DANRE	tmem50a	Tmem50a protein OS=Danio rerio (Zebrafish) (Brachydanio rerio) OX=7955 GN=tmem50a PE=2 SV=1	5.05	18449.2	2680.63	2	12.8
Q6PC77	Q6PC77_DANRE	atp5pd	ATP synthase subunit d_ mitochondrial OS=Danio rerio (Zebrafish) (Brachydanio rerio) OX=7955 GN=atp5pd PE=1 SV=1	8.95	18257.9	2851.77	9	69.57
Q6PCS6	MTFP1_DANRE	mtfp1	Mitochondrial fission process protein 1 OS=Danio rerio (Zebrafish) (Brachydanio rerio) OX=7955 GN=mtfp1 PE=2 SV=1	7.98	18154.7	7022.14	4	35.76
A0A0R4IBG2	A0A0R4IBG2_DANRE	acp1	LMWPc domain-containing protein OS=Danio rerio (Zebrafish) (Brachydanio rerio) OX=7955 GN=acp1 PE=1 SV=1	7.58	18115.4	261.022	2	12.66
A3KP48	F162B_DANRE	fam162b	Protein FAM162B OS=Danio rerio (Zebrafish) (Brachydanio rerio) OX=7955 GN=fam162b PE=2 SV=1	10.9	17921.1	2189.72	2	18.71
Q6PC53	Q6PC53_DANRE	ppiab	Peptidyl-prolyl cis-trans isomerase OS=Danio rerio (Zebrafish) (Brachydanio rerio) OX=7955 GN=ppiab PE=1 SV=1	8.12	17774	11189.5	5	37.8
Q8JGS9	RS18_DANRE	rps18	40S ribosomal protein S18 OS=Danio rerio (Zebrafish) (Brachydanio rerio) OX=7955 GN=rps18 PE=2 SV=1	11.59	17731.7	1261.27	5	32.24
E7FBZ6	E7FBZ6_DANRE	lamtor1	Late endosomal/lysosomal adaptor_ MAPK and MTOR activator 1 OS=Danio rerio (Zebrafish) (Brachydanio rerio) OX=7955 GN=lamtor1 PE=1 SV=2	4.6	17729.8	1151.56	2	13.75
B8JKN6	B8JKN6_DANRE	ppiaa	Peptidyl-prolyl cis-trans isomerase OS=Danio rerio (Zebrafish) (Brachydanio rerio) OX=7955 GN=ppiaa PE=1 SV=1	8.72	17688.9	15469.2	7	45.73
Q1L9A2	OPA3_DANRE	opa3	Optic atrophy 3 protein homolog OS=Danio rerio (Zebrafish) (Brachydanio rerio) OX=7955 GN=opa3 PE=3 SV=1	9.82	17420.3	1140.06	2	13.38
F1RBS6	F1RBS6_DANRE	nme2b.1	Nucleoside diphosphate kinase OS=Danio rerio (Zebrafish) (Brachydanio rerio) OX=7955 GN=nme2b.1 PE=1 SV=1	8.19	17376.1	3081.97	3	22.88
A0A2R8QTA1	A0A2R8QTA1_DANRE	thy1	Thy-1 cell surface antigen OS=Danio rerio (Zebrafish) (Brachydanio rerio) OX=7955 GN=thy1 PE=1 SV=1	8.75	17358.8	751.626	2	13.64
Q7T3F3	Q7T3F3_DANRE	ube2nb	UBIQUITIN_CONJUGAT_2 domain-containing protein OS=Danio rerio (Zebrafish) (Brachydanio rerio) OX=7955 GN=ube2nb PE=1 SV=1	5.65	17335	2154.04	3	26.62
Q7SXL4	Q7SXL4_DANRE	nme2b.2	Nucleoside diphosphate kinase OS=Danio rerio (Zebrafish) (Brachydanio rerio) OX=7955 GN=nme2b.2 PE=1 SV=1	7.18	17237.8	889.406	3	18.3
Q499A2	Q499A2_DANRE	plgrkt	Plasminogen receptor_ C-terminal lysine transmembrane protein OS=Danio rerio (Zebrafish) (Brachydanio rerio) OX=7955 GN=plgrkt PE=1 SV=1	10.29	17196.3	1522.6	6	42.95
Q498W6	Q498W6_DANRE	ndufa12	NADH dehydrogenase [ubiquinone] 1 alpha subcomplex subunit 12 OS=Danio rerio (Zebrafish) (Brachydanio rerio) OX=7955 GN=ndufa12 PE=1 SV=1	9.81	17083.5	4889.03	6	46.58
Q568Q7	Q568Q7_DANRE	stmn1b	Stathmin OS=Danio rerio (Zebrafish) (Brachydanio rerio) OX=7955 GN=stmn1b PE=1 SV=1	6.03	17067.3	1507.78	3	18.79
Q5XJ73	Q5XJ73_DANRE	glipr2l	SCP domain-containing protein OS=Danio rerio (Zebrafish) (Brachydanio rerio) OX=7955 GN=glipr2l PE=1 SV=1	10.1	17045.9	15334.5	5	44.16
Q7ZUH8	Q7ZUH8_DANRE	mgst3a	Microsomal glutathione S-transferase 3a OS=Danio rerio (Zebrafish) (Brachydanio rerio) OX=7955 GN=mgst3a PE=1 SV=1	10.39	16960.9	1319.05	4	32
F1RD76	F1RD76_DANRE	ZFIN:ZDB-GENE-040912-107	Mitochondrial pyruvate carrier OS=Danio rerio (Zebrafish) (Brachydanio rerio) OX=7955 GN=ZFIN:ZDB-GENE-040912-107 PE=1 SV=1	10.53	16923.8	747.577	2	12.5
Q1LVG7	Q1LVG7_DANRE	atp5f1d	ATP-synt_DE_N domain-containing protein OS=Danio rerio (Zebrafish) (Brachydanio rerio) OX=7955 GN=atp5f1d PE=1 SV=1	4.84	16885.2	4901.45	2	18.24
B0S6H4	B0S6H4_DANRE	plp2	MARVEL domain-containing protein OS=Danio rerio (Zebrafish) (Brachydanio rerio) OX=7955 GN=plp2 PE=1 SV=1	4.8	16849.7	5399.57	2	13.07
A0A0R4IJ49	A0A0R4IJ49_DANRE	rps19	Ribosomal protein S19 OS=Danio rerio (Zebrafish) (Brachydanio rerio) OX=7955 GN=rps19 PE=1 SV=1	11.01	16844.7	1471.55	3	18.42
Q6DH87	FUND1_DANRE	fundc1	FUN14 domain-containing protein 1 OS=Danio rerio (Zebrafish) (Brachydanio rerio) OX=7955 GN=fundc1 PE=2 SV=2	9.09	16801.1	1257.87	2	19.08
Q1LWH1	Q1LWH1_DANRE	rps16	Ribosomal protein S16 OS=Danio rerio (Zebrafish) (Brachydanio rerio) OX=7955 GN=rps16 PE=1 SV=1	10.71	16470.3	2174.23	3	19.86
Q6ZM12	Q6ZM12_DANRE	hbba2	GLOBIN domain-containing protein OS=Danio rerio (Zebrafish) (Brachydanio rerio) OX=7955 GN=hbba2 PE=1 SV=1	8.86	16465.9	1877.21	5	42.18
Q6DH43	Q6DH43_DANRE	mrpl43	L51_S25_CI-B8 domain-containing protein OS=Danio rerio (Zebrafish) (Brachydanio rerio) OX=7955 GN=mrpl43 PE=1 SV=1	10.46	16435.8	872.348	6	54.05
Q6PBW3	Q6PBW3_DANRE	rps14	Ribosomal protein S14 OS=Danio rerio (Zebrafish) (Brachydanio rerio) OX=7955 GN=rps14 PE=1 SV=1	10.72	16415.8	691.675	2	15.89
Q6DH66	TM20B_DANRE	tomm20b	Mitochondrial import receptor subunit TOM20 homolog B OS=Danio rerio (Zebrafish) (Brachydanio rerio) OX=7955 GN=tomm20b PE=1 SV=1	8.76	16405.8	1912.91	3	27.4
A0A0R4II42	A0A0R4II42_DANRE	si:ch211-231f6.6	Si:ch211-231f6.6 OS=Danio rerio (Zebrafish) (Brachydanio rerio) OX=7955 GN=si:ch211-231f6.6 PE=4 SV=1	9.84	16335.6	1105.82	2	20
A8E526	A8E526_DANRE	rpl14	Ribosomal_L14e domain-containing protein OS=Danio rerio (Zebrafish) (Brachydanio rerio) OX=7955 GN=rpl14 PE=1 SV=1	11.05	16242.2	1881.26	3	23.74
Q7ZV59	Q7ZV59_DANRE	synj2bp	PDZ domain-containing protein OS=Danio rerio (Zebrafish) (Brachydanio rerio) OX=7955 GN=synj2bp PE=1 SV=1	8.62	16216.3	1370.39	2	15.79
A0A0R4ITL8	A0A0R4ITL8_DANRE	fundc2	Fun14 domain-containing 2 OS=Danio rerio (Zebrafish) (Brachydanio rerio) OX=7955 GN=fundc2 PE=1 SV=1	10.25	16191.7	4116.99	2	13.61
A0A0R4IDX9	A0A0R4IDX9_DANRE	si:ch1073-278o19.1	Si:ch1073-278o19.1 OS=Danio rerio (Zebrafish) (Brachydanio rerio) OX=7955 GN=si:ch1073-278o19.1 PE=4 SV=1	9.2	16130.9	454.707	2	21.92
O73872	SODC_DANRE	sod1	Superoxide dismutase [Cu-Zn] OS=Danio rerio (Zebrafish) (Brachydanio rerio) OX=7955 GN=sod1 PE=2 SV=1	6.16	16124	1153.15	2	18.83
Q4VBU7	Q4VBU7_DANRE	cox5aa	Cox5aa protein OS=Danio rerio (Zebrafish) (Brachydanio rerio) OX=7955 GN=cox5aa PE=1 SV=1	6.19	15953.2	1930.43	3	18.44
Q7T326	CISD2_DANRE	cisd2	CDGSH iron-sulfur domain-containing protein 2 OS=Danio rerio (Zebrafish) (Brachydanio rerio) OX=7955 GN=cisd2 PE=2 SV=1	10.41	15712.8	682.569	2	19.26
A0A0G2KNY9	A0A0G2KNY9_DANRE	pin1	Peptidyl-prolyl cis-trans isomerase OS=Danio rerio (Zebrafish) (Brachydanio rerio) OX=7955 GN=pin1 PE=1 SV=1	6.12	15699.3	8422.13	5	53.19
H9GXN3	H9GXN3_DANRE	LOC100333482	Tubulin polymerization promoting protein OS=Danio rerio (Zebrafish) (Brachydanio rerio) OX=7955 GN=LOC100333482 PE=1 SV=1	10.36	15640.8	4323.45	4	29.79
A0A0R4IVC8	A0A0R4IVC8_DANRE	cox5ab	Cytochrome c oxidase subunit 5Ab OS=Danio rerio (Zebrafish) (Brachydanio rerio) OX=7955 GN=cox5ab PE=1 SV=1	6.18	15630	614.468	3	18.84
B3DFP9	B3DFP9_DANRE	apoa2	Apolipoprotein A-II OS=Danio rerio (Zebrafish) (Brachydanio rerio) OX=7955 GN=apoa2 PE=1 SV=1	7.18	15594.1	434.609	2	22.7
Q6ZM17	Q6ZM17_DANRE	si:ch211-5k11.8	GLOBIN domain-containing protein OS=Danio rerio (Zebrafish) (Brachydanio rerio) OX=7955 GN=si:ch211-5k11.8 PE=1 SV=1	9.51	15565.2	14164.1	7	60.14
Q5BJA1	Q5BJA1_DANRE	ZFIN:ZDB-GENE-050320-15	Zgc:114188 OS=Danio rerio (Zebrafish) (Brachydanio rerio) OX=7955 GN=ZFIN:ZDB-GENE-050320-15 PE=1 SV=1	10.45	15510.1	739.607	2	24.63
I3ITP3	I3ITP3_DANRE	mbpa	Myelin basic protein a OS=Danio rerio (Zebrafish) (Brachydanio rerio) OX=7955 GN=mbpa PE=1 SV=1	12.73	15470.5	24574.7	10	64.23
Q6ZM13	Q6ZM13_DANRE	hbaa2	GLOBIN domain-containing protein OS=Danio rerio (Zebrafish) (Brachydanio rerio) OX=7955 GN=hbaa2 PE=1 SV=1	9.79	15412.9	1460.48	5	46.15
A8WGS0	A8WGS0_DANRE	cyb5a	Cytochrome b5 heme-binding domain-containing protein OS=Danio rerio (Zebrafish) (Brachydanio rerio) OX=7955 GN=cyb5a PE=1 SV=1	4.51	15392.2	546.001	2	24.82
Q6PBK0	Q6PBK0_DANRE	ndufb4	NADH dehydrogenase (Ubiquinone) 1 beta subcomplex_ 4 OS=Danio rerio (Zebrafish) (Brachydanio rerio) OX=7955 GN=ndufb4 PE=1 SV=1	10.29	15348.7	14558.4	4	33.08
Q6PBJ6	Q6PBJ6_DANRE	ndufb6	NADH:ubiquinone oxidoreductase subunit B OS=Danio rerio (Zebrafish) (Brachydanio rerio) OX=7955 GN=ndufb6 PE=1 SV=1	9.59	15027.4	22026	5	53.13
Q6IQJ1	Q6IQJ1_DANRE	tomm22	Tomm22 protein OS=Danio rerio (Zebrafish) (Brachydanio rerio) OX=7955 GN=tomm22 PE=1 SV=1	4.13	14841.8	5788.56	3	29.85
Q6P6E5	Q6P6E5_DANRE	ndufb7	NADH:ubiquinone oxidoreductase subunit B7 OS=Danio rerio (Zebrafish) (Brachydanio rerio) OX=7955 GN=ndufb7 PE=1 SV=1	8.25	14711.8	972.415	3	49.17
Q24JV3	Q24JV3_DANRE	rpl31	Ribosomal protein L31 OS=Danio rerio (Zebrafish) (Brachydanio rerio) OX=7955 GN=rpl31 PE=1 SV=1	11.18	14337.7	1309	2	18.7
E7FE82	E7FE82_DANRE	ninj2	Ninjurin 2 OS=Danio rerio (Zebrafish) (Brachydanio rerio) OX=7955 GN=ninj2 PE=4 SV=1	10.07	14273.8	4803.65	4	43.08
A0A2R8QK54	A0A2R8QK54_DANRE	ENSDARG00000116483	Uncharacterized protein OS=Danio rerio (Zebrafish) (Brachydanio rerio) OX=7955 GN=ENSDARG00000116483 PE=4 SV=1	10.85	13769.5	3728.31	3	38.98
Q7ZWJ7	RL34_DANRE	rpl34	60S ribosomal protein L34 OS=Danio rerio (Zebrafish) (Brachydanio rerio) OX=7955 GN=rpl34 PE=3 SV=3	12	13597.1	485.241	2	14.53
E7F2M5	E7F2M5_DANRE	cd59	UPAR/Ly6 domain-containing protein OS=Danio rerio (Zebrafish) (Brachydanio rerio) OX=7955 GN=cd59 PE=1 SV=1	7.88	13541.4	19606.6	3	23.73
A0A2R8QSD7	A0A2R8QSD7_DANRE	ENSDARG00000114444	PDEase domain-containing protein OS=Danio rerio (Zebrafish) (Brachydanio rerio) OX=7955 GN=ENSDARG00000114444 PE=4 SV=1	6.36	13483.7	530.536	2	16.81
Q58EB0	Q58EB0_DANRE	ZFIN:ZDB-GENE-050327-15	ZnF_CDGSH domain-containing protein OS=Danio rerio (Zebrafish) (Brachydanio rerio) OX=7955 GN=ZFIN:ZDB-GENE-050327-15 PE=1 SV=1	10.08	13477.6	1051.35	3	30.58
Q4VBV1	Q4VBV1_DANRE	uqcrb	Cytochrome b-c1 complex subunit 7 OS=Danio rerio (Zebrafish) (Brachydanio rerio) OX=7955 GN=uqcrb PE=1 SV=1	9.43	13414.4	606.775	2	19.82
Q7SX92	Q7SX92_DANRE	sncb	Beta-synuclein OS=Danio rerio (Zebrafish) (Brachydanio rerio) OX=7955 GN=sncb PE=1 SV=1	4.16	13340.8	392.088	2	14.17
F8W4C1	F8W4C1_DANRE	mbpb	Myelin basic protein b OS=Danio rerio OX=7955 GN=mbpb PE=1 SV=1	12.45	13112.8	12155.8	5	37.19
Q6PBJ3	Q6PBJ3_DANRE	vamp1	V-SNARE coiled-coil homology domain-containing protein OS=Danio rerio (Zebrafish) (Brachydanio rerio) OX=7955 GN=vamp1 PE=1 SV=1	4.84	13051	26239.9	3	33.61
Q6DGI1	Q6DGI1_DANRE	ZFIN:ZDB-GENE-040718-265	V-SNARE coiled-coil homology domain-containing protein OS=Danio rerio (Zebrafish) (Brachydanio rerio) OX=7955 GN=ZFIN:ZDB-GENE-040718-265 PE=1 SV=1	5.13	12873.7	5904.99	3	33.9
Q7SXI1	Q7SXI1_DANRE	cox7a2l	Cox7a2l protein OS=Danio rerio (Zebrafish) (Brachydanio rerio) OX=7955 GN=cox7a2l PE=1 SV=1	10.29	12648.7	725.139	4	46.96
Q6Q415	RL36_DANRE	rpl36	60S ribosomal protein L36 OS=Danio rerio (Zebrafish) (Brachydanio rerio) OX=7955 GN=rpl36 PE=3 SV=1	12.04	12236.7	1499.88	3	28.57
A2BG37	A2BG37_DANRE	vamp5	V-SNARE coiled-coil homology domain-containing protein OS=Danio rerio (Zebrafish) (Brachydanio rerio) OX=7955 GN=vamp5 PE=4 SV=1	10.23	12177	1237.04	2	14.29
Q6PGY7	Q6PGY7_DANRE	cisd1	ZnF_CDGSH domain-containing protein OS=Danio rerio (Zebrafish) (Brachydanio rerio) OX=7955 GN=cisd1 PE=1 SV=1	9.35	12061.8	4709.71	3	32.71
A0A2R8RU75	A0A2R8RU75_DANRE	atp5meb	ATP synthase membrane subunit eb OS=Danio rerio (Zebrafish) (Brachydanio rerio) OX=7955 GN=atp5meb PE=1 SV=1	9.05	11783.6	2837.67	3	34.31
A0A2R8RP85	A0A2R8RP85_DANRE	sncgb	Synuclein_ gamma b (breast cancer-specific protein 1) OS=Danio rerio (Zebrafish) (Brachydanio rerio) OX=7955 GN=sncgb PE=1 SV=1	4.48	11441.8	4475.69	3	23.68
Q6P6E0	Q6P6E0_DANRE	atp5l	ATP synthase subunit OS=Danio rerio (Zebrafish) (Brachydanio rerio) OX=7955 GN=atp5l PE=1 SV=1	10.19	11315.3	1535.74	4	37.86
F1QK04	F1QK04_DANRE	fxyd6	FXYD domain-containing ion transport regulator OS=Danio rerio (Zebrafish) (Brachydanio rerio) OX=7955 GN=fxyd6 PE=1 SV=1	5.22	10959.7	8149.14	2	29.29
Q6P119	Q6P119_DANRE	ndufb3	NADH:ubiquinone oxidoreductase subunit B3 OS=Danio rerio (Zebrafish) (Brachydanio rerio) OX=7955 GN=ndufb3 PE=1 SV=1	10.32	10778.4	488.391	3	29.79
F1R7U7	F1R7U7_DANRE	rheb	Ras homolog_ mTORC1-binding OS=Danio rerio (Zebrafish) (Brachydanio rerio) OX=7955 GN=rheb PE=4 SV=1	5.59	10436.2	3456.58	2	22.58
F6P873	F6P873_DANRE	atp5mf	ATP synthase membrane subunit f OS=Danio rerio (Zebrafish) (Brachydanio rerio) OX=7955 GN=atp5mf PE=1 SV=1	10.15	10281	987.325	2	22.47
A0A0R4IC72	A0A0R4IC72_DANRE	ENSDARG00000098584	Uncharacterized protein OS=Danio rerio (Zebrafish) (Brachydanio rerio) OX=7955 GN=ENSDARG00000098584 PE=1 SV=1	10.34	9562.17	11602.6	3	45.12
B9UZF5	B9UZF5_DANRE	zwi	Zwilling B OS=Danio rerio OX=7955 GN=zwi PE=2 SV=1	12.4	8621.04	4670.52	4	54.88
B9UZF4	B9UZF4_DANRE	zwi	Zwilling A OS=Danio rerio OX=7955 GN=zwi PE=2 SV=1	12.73	8580.89	5608.27	3	40.24
Q6ZM23	Q6ZM23_DANRE	cox6c	COX6C domain-containing protein OS=Danio rerio (Zebrafish) (Brachydanio rerio) OX=7955 GN=cox6c PE=1 SV=1	10.23	8536.89	2969.41	2	34.21
A0A2R8QF30	A0A2R8QF30_DANRE	ENSDARG00000111362	Uncharacterized protein OS=Danio rerio (Zebrafish) (Brachydanio rerio) OX=7955 GN=ENSDARG00000111362 PE=4 SV=1	3.75	7560.16	973.165	2	40.58
H0WES8	H0WES8_DANRE	atp5md	ATP synthase membrane subunit DAPIT OS=Danio rerio (Zebrafish) (Brachydanio rerio) OX=7955 GN=atp5md PE=1 SV=1	10.67	6395.39	1674.21	2	44.83

## Sheet: 3_FASP MSe (562)
accession	entry	gene name	description	IEP	mw	max score	reported peptides	sequence coverage	ppm myelin 1	ppm myelin 2	ppm myelin 3	AVERAGE ppm myelin
I3ITP3	I3ITP3_DANRE	mbpa	Myelin basic protein a OS=Danio rerio (Zebrafish) (Brachydanio rerio) OX=7955 GN=mbpa PE=1 SV=1	12.73	15470.5	22169.5	11	64.96	76395.2	75360.8	71341.2	74365.8
A0A2R8QN30	A0A2R8QN30_DANRE	mpz	Ig-like domain-containing protein OS=Danio rerio (Zebrafish) (Brachydanio rerio) OX=7955 GN=mpz PE=1 SV=1	10.32	24880.6	27789.4	10	47.37	73857	73080.6	67689.2	71542.2
Q24JW4	Q24JW4_DANRE	flj13639	Flj13639 OS=Danio rerio (Zebrafish) (Brachydanio rerio) OX=7955 GN=flj13639 PE=1 SV=1	10.11	35791.3	90235.6	26	71.25	63596.6	60504.6	62471.1	62190.8
A0A2R8QSS6	A0A2R8QSS6_DANRE	ENSDARG00000110858	Ig-like domain-containing protein OS=Danio rerio (Zebrafish) (Brachydanio rerio) OX=7955 GN=ENSDARG00000110858 PE=4 SV=1	9.42	25578.4	32900	9	51.3	48088	47582.5	44072.2	46580.9
E7F2M5	E7F2M5_DANRE	cd59	UPAR/Ly6 domain-containing protein OS=Danio rerio (Zebrafish) (Brachydanio rerio) OX=7955 GN=cd59 PE=1 SV=1	7.88	13541.4	64064.9	4	34.75	42959.7	46901.6	46732.5	45531.3
B8A516	B8A516_DANRE	tuba1b	Tubulin alpha chain OS=Danio rerio (Zebrafish) (Brachydanio rerio) OX=7955 GN=tuba1b PE=1 SV=1	4.8	50653.8	63699.3	26	83.74	31933.8	32584.4	31975.2	32164.5
Q6PE34	Q6PE34_DANRE	ZFIN:ZDB-GENE-030131-7741	Tubulin beta chain OS=Danio rerio (Zebrafish) (Brachydanio rerio) OX=7955 GN=ZFIN:ZDB-GENE-030131-7741 PE=1 SV=1	4.62	50091.2	135674	24	78.15	30044.8	30883.2	28468.9	29799
Q8UUT3	Q8UUT3_DANRE	plp1b	DMalpha2b OS=Danio rerio (Zebrafish) (Brachydanio rerio) OX=7955 GN=plp1b PE=1 SV=1	8.34	31889.1	20480.5	8	34.41	25801.5	27363.2	22971.7	25378.8
Q9DEU2	Q9DEU2_DANRE	atp1a3b	Sodium/potassium-transporting ATPase subunit alpha OS=Danio rerio (Zebrafish) (Brachydanio rerio) OX=7955 GN=atp1a3b PE=1 SV=1	5.18	114072	36116.5	51	54.45	22697.1	24120.1	21297.3	22704.8
Q7SZP4	Q7SZP4_DANRE	ZFIN:ZDB-GENE-030131-9669	IF rod domain-containing protein OS=Danio rerio (Zebrafish) (Brachydanio rerio) OX=7955 GN=ZFIN:ZDB-GENE-030131-9669 PE=1 SV=1	4.6	64864.9	31246.2	32	63.52	21692	21282.9	21821.8	21598.9
A0A0R4IPH2	A0A0R4IPH2_DANRE	tubb2b	Tubulin beta chain OS=Danio rerio (Zebrafish) (Brachydanio rerio) OX=7955 GN=tubb2b PE=1 SV=1	4.6	50245.3	121394	25	77.75	16745.8	16472	16996	16737.9
F1RCB6	F1RCB6_DANRE	actc1c	Actin alpha cardiac muscle 1a OS=Danio rerio (Zebrafish) (Brachydanio rerio) OX=7955 GN=actc1c PE=1 SV=1	5.01	42318.2	20592.6	17	55.17	16359.1	16264.1	16782.2	16468.5
Q6IQJ2	Q6IQJ2_DANRE	ZFIN:ZDB-GENE-040426-2879	Tubulin beta chain OS=Danio rerio (Zebrafish) (Brachydanio rerio) OX=7955 GN=ZFIN:ZDB-GENE-040426-2879 PE=1 SV=1	4.6	50257.3	120893	25	77.75	14289.8	14412.8	12940.7	13881.1
Q6P271	Q6P271_DANRE	atp1a3a	Sodium/potassium-transporting ATPase subunit alpha OS=Danio rerio (Zebrafish) (Brachydanio rerio) OX=7955 GN=atp1a3a PE=1 SV=1	5.07	113949	31342.3	49	56.01	13763.6	14600.1	12350.5	13571.4
Q6P972	Q6P972_DANRE	tuba2	Tubulin alpha chain OS=Danio rerio (Zebrafish) (Brachydanio rerio) OX=7955 GN=tuba2 PE=1 SV=1	4.72	50777.9	74733.1	26	84.48	13248.1	13415.4	14010.1	13557.9
F1QCR7	F1QCR7_DANRE	nefma	Neurofilament_ medium polypeptide a OS=Danio rerio (Zebrafish) (Brachydanio rerio) OX=7955 GN=nefma PE=1 SV=1	4.41	95633.9	14389.5	41	58.19	13625.9	12878.8	13859.4	13454.7
Q5MJ86	G3P2_DANRE	gapdh-2	Glyceraldehyde-3-phosphate dehydrogenase 2 OS=Danio rerio (Zebrafish) (Brachydanio rerio) OX=7955 GN=gapdh-2 PE=2 SV=1	6.63	36449.7	20102.6	15	68.06	10470.4	10782.8	9680.99	10311.4
A8WGC6	A8WGC6_DANRE	atp5f1b	ATP synthase subunit beta OS=Danio rerio (Zebrafish) (Brachydanio rerio) OX=7955 GN=atp5f1b PE=1 SV=1	4.97	55244.4	29332	28	83.37	10464.7	10506.7	9238.21	10069.9
F1Q8F1	F1Q8F1_DANRE	inab	IF rod domain-containing protein OS=Danio rerio (Zebrafish) (Brachydanio rerio) OX=7955 GN=inab PE=1 SV=1	5.05	54195.3	22442.6	37	74.2	9980.34	10202.4	8930.2	9704.32
A0A0R4IU85	A0A0R4IU85_DANRE	stxbp6l	V-SNARE coiled-coil homology domain-containing protein OS=Danio rerio (Zebrafish) (Brachydanio rerio) OX=7955 GN=stxbp6l PE=1 SV=1	11.03	32031.8	36086.4	16	58.06	9223.91	10111.3	8684.61	9339.93
F1R4K1	F1R4K1_DANRE	ZFIN:ZDB-GENE-060929-220	Tubulin beta chain OS=Danio rerio (Zebrafish) (Brachydanio rerio) OX=7955 GN=ZFIN:ZDB-GENE-060929-220 PE=1 SV=1	4.62	50103.2	137291	24	74.55	8576.26	8974.97	7246.02	8265.75
F1QSA4	F1QSA4_DANRE	mag	Myelin-associated glycoprotein OS=Danio rerio (Zebrafish) (Brachydanio rerio) OX=7955 GN=mag PE=1 SV=1	4.79	73337.5	6119.75	16	39.05	7390.45	8161.49	7930.79	7827.57
Q08BA1	Q08BA1_DANRE	atp5fa1	ATP synthase subunit alpha OS=Danio rerio (Zebrafish) (Brachydanio rerio) OX=7955 GN=atp5fa1 PE=1 SV=1	9.45	59915	22247.8	27	59.89	7824.2	7953.79	7404.25	7727.41
A0A0R4IQM9	A0A0R4IQM9_DANRE	stxbp1a	Syntaxin-binding protein 1a OS=Danio rerio (Zebrafish) (Brachydanio rerio) OX=7955 GN=stxbp1a PE=1 SV=1	6.12	69114.1	22540.8	31	66.5	7546.38	7908.43	7674.88	7709.9
F1R446	F1R446_DANRE	sptan1	Spectrin alpha_ non-erythrocytic 1 OS=Danio rerio (Zebrafish) (Brachydanio rerio) OX=7955 GN=sptan1 PE=1 SV=1	4.94	285728	1737.34	101	54.44	6839.82	6649.29	7044.36	6844.49
Q6ZM17	Q6ZM17_DANRE	si:ch211-5k11.8	GLOBIN domain-containing protein OS=Danio rerio (Zebrafish) (Brachydanio rerio) OX=7955 GN=si:ch211-5k11.8 PE=1 SV=1	9.51	15565.2	55276.1	8	60.84	7036.85	6920.62	6563.85	6840.44
F1QKY8	F1QKY8_DANRE	tubb2	Tubulin beta chain OS=Danio rerio (Zebrafish) (Brachydanio rerio) OX=7955 GN=tubb2 PE=1 SV=1	4.57	50906	78075.9	22	70.82	6817.2	6968.69	5888.04	6557.97
Q8AY63	Q8AY63_DANRE	ckbb	Brain-subtype creatine kinase OS=Danio rerio (Zebrafish) (Brachydanio rerio) OX=7955 GN=ckbb PE=1 SV=1	5.42	43168.8	28196.9	20	71.92	6002.27	6333.22	6185.9	6173.8
Q6NWJ5	Q6NWJ5_DANRE	tuba8l4	Tubulin alpha chain OS=Danio rerio (Zebrafish) (Brachydanio rerio) OX=7955 GN=tuba8l4 PE=1 SV=1	4.75	50718.9	61026.3	25	83.33	5979.94	6037.68	5922.18	5979.93
F1QGG3	F1QGG3_DANRE	nsfb	N-ethylmaleimide-sensitive factor b OS=Danio rerio (Zebrafish) (Brachydanio rerio) OX=7955 GN=nsfb PE=1 SV=1	7.26	83382	1818.96	11	17.14	2816.56	1869.42	11873.7	5519.88
X1WDB0	X1WDB0_DANRE	map1ab	Microtubule-associated protein 1Ab OS=Danio rerio (Zebrafish) (Brachydanio rerio) OX=7955 GN=map1ab PE=1 SV=1	4.49	416638	503.544	42	18.92	4821.56	4780.41	4143.7	4581.89
A0A0G2L1F5	A0A0G2L1F5_DANRE	sptbn1	Spectrin beta chain OS=Danio rerio (Zebrafish) (Brachydanio rerio) OX=7955 GN=sptbn1 PE=1 SV=1	5.25	263540	1968.71	84	50.44	4331.71	4411.85	4116.28	4286.61
A0A286Y951	A0A286Y951_DANRE	nefla	IF rod domain-containing protein OS=Danio rerio (Zebrafish) (Brachydanio rerio) OX=7955 GN=nefla PE=1 SV=2	4.47	58866.8	12630.1	30	68.27	4532.96	4012.75	4173.83	4239.85
Q8JHI0	Q8JHI0_DANRE	slc25a5	Solute carrier family 25 alpha_ member 5 OS=Danio rerio (Zebrafish) (Brachydanio rerio) OX=7955 GN=slc25a5 PE=1 SV=1	10.28	32991.3	22548.8	18	58.05	4359.25	4440.77	3680.4	4160.14
Q6GQM1	Q6GQM1_DANRE	tuba7l	Tubulin alpha chain OS=Danio rerio (Zebrafish) (Brachydanio rerio) OX=7955 GN=tuba7l PE=1 SV=1	4.88	50618.8	40808.5	15	46.44	4182.18	4266.6	4004.7	4151.16
A0A286YAZ4	A0A286YAZ4_DANRE	cltca	Clathrin heavy chain OS=Danio rerio (Zebrafish) (Brachydanio rerio) OX=7955 GN=cltca PE=1 SV=2	5.35	194058	1787.38	50	46.91	2156.61	2158.77	7243.01	3852.8
B7ZV62	B7ZV62_DANRE	nsfa	N-ethylmaleimide-sensitive factor OS=Danio rerio (Zebrafish) (Brachydanio rerio) OX=7955 GN=nsfa PE=1 SV=1	6.43	83155.5	6846.49	37	63.31	3766.66	3679.38	3644.38	3696.81
Q7T334	Q7T334_DANRE	mdh2	Malate dehydrogenase OS=Danio rerio (Zebrafish) (Brachydanio rerio) OX=7955 GN=mdh2 PE=1 SV=1	8.17	35819.3	36166.5	17	75.07	3833.94	3709.99	3372.43	3638.78
A0A2R8RID5	A0A2R8RID5_DANRE	aco2	Aconitate hydratase_ mitochondrial OS=Danio rerio (Zebrafish) (Brachydanio rerio) OX=7955 GN=aco2 PE=1 SV=1	7.29	85546.1	6155.15	28	60.23	3692.28	3658.36	3436.28	3595.64
Q6PH57	GBB1_DANRE	gnb1	Guanine nucleotide-binding protein G(I)/G(S)/G(T) subunit beta-1 OS=Danio rerio (Zebrafish) (Brachydanio rerio) OX=7955 GN=gnb1 PE=2 SV=1	5.56	38084.4	32747.7	13	75.88	3648.61	3681.85	3442.19	3590.88
A0A2R8Q5K7	A0A2R8Q5K7_DANRE	dpysl5a	Amidohydro-rel domain-containing protein OS=Danio rerio (Zebrafish) (Brachydanio rerio) OX=7955 GN=dpysl5a PE=1 SV=1	6.83	65053.8	6808.73	30	76.78	3544.12	3444.49	3736	3574.87
B0R197	B0R197_DANRE	vdac3	Voltage-dependent anion channel 3 OS=Danio rerio (Zebrafish) (Brachydanio rerio) OX=7955 GN=vdac3 PE=1 SV=1	9.85	34057.4	6136.86	12	47.48	1766.01	1313.47	7574.29	3551.26
A0A0R4IJ10	A0A0R4IJ10_DANRE	atp1a1b	Sodium/potassium-transporting ATPase subunit alpha OS=Danio rerio (Zebrafish) (Brachydanio rerio) OX=7955 GN=atp1a1b PE=1 SV=2	5.07	114379	20257	43	46.54	3446.52	3712.96	3294.33	3484.6
Q8JH70	ALDCB_DANRE	aldocb	Fructose-bisphosphate aldolase C-B OS=Danio rerio (Zebrafish) (Brachydanio rerio) OX=7955 GN=aldocb PE=2 SV=1	6.23	39715.7	19102	21	81.54	3428.4	3488.93	3243.85	3387.06
Q6DBT9	Q6DBT9_DANRE	cldnk	Claudin OS=Danio rerio (Zebrafish) (Brachydanio rerio) OX=7955 GN=cldnk PE=1 SV=1	8.39	23243.2	12761.6	4	17.13	3510.72	3592.6	3003.27	3368.86
Q9DGL6	Q9DGL6_DANRE	atp1a1a.1	Sodium/potassium-transporting ATPase subunit alpha OS=Danio rerio (Zebrafish) (Brachydanio rerio) OX=7955 GN=atp1a1a.1 PE=1 SV=1	5.02	114692	18834.5	38	49.22	3477.13	3416.83	3202.21	3365.39
Q6NYQ7	Q6NYQ7_DANRE	nnt	Nicotinamide nucleotide transhydrogenase OS=Danio rerio (Zebrafish) (Brachydanio rerio) OX=7955 GN=nnt PE=1 SV=1	6.43	113526	3116.93	31	40.59	3375.33	3524.08	3094.38	3331.26
F1R2T3	F1R2T3_DANRE	vtg7	Vitellogenin domain-containing protein OS=Danio rerio (Zebrafish) (Brachydanio rerio) OX=7955 GN=vtg7 PE=1 SV=1	8.87	149732	1243.79	25	21.94	1560.25	1569.85	6715.86	3281.99
Q7ZUN7	Q7ZUN7_DANRE	ckmt1	Ckmt1 protein OS=Danio rerio (Zebrafish) (Brachydanio rerio) OX=7955 GN=ckmt1 PE=1 SV=1	7.86	47162.5	11278.3	18	62.59	3187.07	3266.04	3092.14	3181.75
Q7T2P7	Q7T2P7_DANRE	glula	Glutamine synthetase OS=Danio rerio (Zebrafish) (Brachydanio rerio) OX=7955 GN=glula PE=1 SV=1	5.51	42354.2	11079.3	12	71.16	3128.21	3094.11	3107.89	3110.07
F1RE11	F1RE11_DANRE	gnal	Guanine nucleotide-binding protein (G protein)_ alpha-activating activity polypeptide_ olfactory type OS=Danio rerio (Zebrafish) (Brachydanio rerio) OX=7955 GN=gnal PE=4 SV=3	7.57	44627.5	4347.43	4	14.51	3181.8	3191.68	2666.8	3013.43
A0A0R4IGP6	A0A0R4IGP6_DANRE	pkma	Pyruvate kinase OS=Danio rerio (Zebrafish) (Brachydanio rerio) OX=7955 GN=pkma PE=1 SV=1	6.07	58627.3	10466.8	21	63.72	3050.04	3046.31	2810.08	2968.81
F1R3T1	F1R3T1_DANRE	si:dkeyp-77h1.4	Si:dkeyp-77h1.4 OS=Danio rerio (Zebrafish) (Brachydanio rerio) OX=7955 GN=si:dkeyp-77h1.4 PE=1 SV=2	5.61	78058.5	4140.26	15	43.37	2862.43	2895.24	3035.49	2931.06
P17561	EPD_DANRE	epd	Ependymin OS=Danio rerio (Zebrafish) (Brachydanio rerio) OX=7955 GN=epd PE=2 SV=2	5.27	24928.6	15022.3	6	53.46	2972.69	3034.79	2753.3	2920.26
A0A2R8RN55	A0A2R8RN55_DANRE	nfasca	Neurofascin homolog (chicken) a OS=Danio rerio (Zebrafish) (Brachydanio rerio) OX=7955 GN=nfasca PE=1 SV=1	6.22	153973	797.688	20	27.43	2752.9	1718.6	4057.07	2842.86
A0A2R8Q1X2	A0A2R8Q1X2_DANRE	eno1a	Enolase 1a_ (alpha) OS=Danio rerio (Zebrafish) (Brachydanio rerio) OX=7955 GN=eno1a PE=1 SV=1	6.31	47645.3	17251.3	18	53.24	2802.06	2771.98	2659.85	2744.63
Q52PJ5	DPYL3_DANRE	dpysl3	Dihydropyrimidinase-related protein 3 OS=Danio rerio (Zebrafish) (Brachydanio rerio) OX=7955 GN=dpysl3 PE=2 SV=1	6.01	61943.3	7106.86	23	71.08	2729.51	2693.87	2730.5	2717.96
A0A0R4IFU7	A0A0R4IFU7_DANRE	slc1a2b	Amino acid transporter OS=Danio rerio (Zebrafish) (Brachydanio rerio) OX=7955 GN=slc1a2b PE=1 SV=1	5.37	61910.8	5355.13	8	22.42	2739.96	2915.62	2347.46	2667.68
Q1RLR3	Q1RLR3_DANRE	krt93	IF rod domain-containing protein OS=Danio rerio (Zebrafish) (Brachydanio rerio) OX=7955 GN=krt93 PE=2 SV=1	8.2	51159.2	3767.27	5	11.26	2144.17	526.17	5282.17	2650.84
Q9DGL2	Q9DGL2_DANRE	atp1b2a	Sodium/potassium-transporting ATPase subunit beta OS=Danio rerio (Zebrafish) (Brachydanio rerio) OX=7955 GN=atp1b2a PE=1 SV=1	5.52	33178.4	8066	9	32.63	2522.92	2710.91	2409.64	2547.82
E9QBV1	E9QBV1_DANRE	cltcb	Clathrin heavy chain OS=Danio rerio (Zebrafish) (Brachydanio rerio) OX=7955 GN=cltcb PE=1 SV=1	5.39	193405	1824.24	52	48.78	2454.55	2457.16	2588.48	2500.06
F8W4C1	F8W4C1_DANRE	mbpb	Myelin basic protein b OS=Danio rerio OX=7955 GN=mbpb PE=1 SV=1	12.45	13112.8	12469.1	8	51.24	2639.13	2589.43	2261.97	2496.84
A0A2R8QLX3	A0A2R8QLX3_DANRE	atp2b4	Calcium-transporting ATPase OS=Danio rerio (Zebrafish) (Brachydanio rerio) OX=7955 GN=atp2b4 PE=1 SV=1	5.77	132502	2369.36	37	39.85	2406.79	2517.03	2228.33	2384.05
A0A140LGY7	A0A140LGY7_DANRE	map1aa	Microtubule-associated protein 1Aa OS=Danio rerio (Zebrafish) (Brachydanio rerio) OX=7955 GN=map1aa PE=1 SV=2	4.68	288068	440.03	15	10.38	2448.81	2447.99	2139.5	2345.43
E7F9U8	E7F9U8_DANRE	slc44a1b	Solute carrier family 44 member 1b OS=Danio rerio (Zebrafish) (Brachydanio rerio) OX=7955 GN=slc44a1b PE=3 SV=3	7.12	84424.9	3130.66	21	30.66	2428.22	2431.52	2053.52	2304.42
Q8JFV8	VAT1_DANRE	vat1	Synaptic vesicle membrane protein VAT-1 homolog OS=Danio rerio (Zebrafish) (Brachydanio rerio) OX=7955 GN=vat1 PE=2 SV=1	6.42	53791.2	4848.72	18	52.69	2357.46	2357.23	2161.05	2291.91
A0A0G2KUJ0	A0A0G2KUJ0_DANRE	cct2	Chaperonin-containing TCP1_ subunit 2 (beta) OS=Danio rerio (Zebrafish) (Brachydanio rerio) OX=7955 GN=cct2 PE=1 SV=1	5.42	31555.1	615.726	5	32.87	2364.51	2338.7	2123.67	2275.63
F1Q6G8	F1Q6G8_DANRE	atp1b1b	Sodium/potassium-transporting ATPase subunit beta OS=Danio rerio (Zebrafish) (Brachydanio rerio) OX=7955 GN=atp1b1b PE=1 SV=1	7.9	37122.2	9253.6	13	49.21	2271.49	2453.97	2027.87	2251.11
Q503H8	Q503H8_DANRE	tspan2a	Tetraspanin OS=Danio rerio (Zebrafish) (Brachydanio rerio) OX=7955 GN=tspan2a PE=1 SV=1	4.27	23710.4	12940.8	3	15.64	2127.67	2313.43	2150.89	2197.33
Q9PVK4	LDHBA_DANRE	ldhba	L-lactate dehydrogenase B-A chain OS=Danio rerio (Zebrafish) (Brachydanio rerio) OX=7955 GN=ldhba PE=2 SV=4	6.47	36418	15031.2	18	73.95	2250.59	2260.16	2068.69	2193.15
A9JRS6	A9JRS6_DANRE	krt4	IF rod domain-containing protein OS=Danio rerio (Zebrafish) (Brachydanio rerio) OX=7955 GN=krt4 PE=1 SV=1	5.15	54013.3	4754.99	14	26.96	1239.79	314.187	4991.04	2181.67
A0A0R4IP01	A0A0R4IP01_DANRE	ogdha	Transket_pyr domain-containing protein OS=Danio rerio (Zebrafish) (Brachydanio rerio) OX=7955 GN=ogdha PE=1 SV=1	6.65	116780	1232.64	22	37.77	2208.31	2224.61	2051.82	2161.58
A0A0R4ITA8	A0A0R4ITA8_DANRE	pfkpa	ATP-dependent 6-phosphofructokinase OS=Danio rerio (Zebrafish) (Brachydanio rerio) OX=7955 GN=pfkpa PE=1 SV=2	7.93	87077.6	2824.72	25	55.78	2024.92	2057.08	2184.57	2088.86
F8W442	F8W442_DANRE	gnao1a	Guanine nucleotide-binding protein (G protein)_ alpha-activating activity polypeptide O_ a OS=Danio rerio (Zebrafish) (Brachydanio rerio) OX=7955 GN=gnao1a PE=4 SV=1	5.1	40772.9	19024.7	13	44.63	2012.18	2094.36	1995.13	2033.89
Q90473	HSP7C_DANRE	hspa8	Heat shock cognate 71 kDa protein OS=Danio rerio (Zebrafish) (Brachydanio rerio) OX=7955 GN=hspa8 PE=2 SV=1	5	71202.2	4647.6	20	43.76	2095.86	1998.81	1906.98	2000.55
E7EXT3	E7EXT3_DANRE	pygmb	Alpha-1_4 glucan phosphorylase OS=Danio rerio (Zebrafish) (Brachydanio rerio) OX=7955 GN=pygmb PE=1 SV=1	6.38	97378.6	2310.77	27	42.16	1793.8	1850.9	2196.89	1947.2
A0A2R9YJL1	A0A2R9YJL1_DANRE	mdh1aa	Malate dehydrogenase OS=Danio rerio (Zebrafish) (Brachydanio rerio) OX=7955 GN=mdh1aa PE=1 SV=1	7.84	38305.2	8604.17	19	73.14	1859.72	1874.08	1869.17	1867.66
F1QCD4	F1QCD4_DANRE	got2b	Aspartate aminotransferase OS=Danio rerio (Zebrafish) (Brachydanio rerio) OX=7955 GN=got2b PE=1 SV=1	8.72	47809.7	6047.23	19	62.85	1925.18	1892.63	1750.32	1856.04
Q6PGX4	Q6PGX4_DANRE	hsc70	Heat shock cognate 70 OS=Danio rerio (Zebrafish) (Brachydanio rerio) OX=7955 GN=hsc70 PE=1 SV=1	5.04	71174.3	3284.92	12	22.72	1835.64	1896.39	1811.74	1847.93
Q58EE9	GFAP_DANRE	gfap	Glial fibrillary acidic protein OS=Danio rerio (Zebrafish) (Brachydanio rerio) OX=7955 GN=gfap PE=1 SV=2	5.17	51306.5	4048.48	15	36.04	933.335	499.363	4018.65	1817.11
Q6NX09	Q6NX09_DANRE	hk1	Hexokinase 1 OS=Danio rerio (Zebrafish) (Brachydanio rerio) OX=7955 GN=hk1 PE=1 SV=1	5.96	104012	2462.2	36	51.2	1835.39	1822.35	1790.26	1816
F1QAM8	F1QAM8_DANRE	vim	IF rod domain-containing protein OS=Danio rerio (Zebrafish) (Brachydanio rerio) OX=7955 GN=vim PE=1 SV=1	4.91	52594.8	6530.05	24	55.16	1615.38	1750.87	2071.89	1812.71
F8W238	F8W238_DANRE	si:ch211-113g11.6	Si:ch211-113g11.6 OS=Danio rerio (Zebrafish) (Brachydanio rerio) OX=7955 GN=si:ch211-113g11.6 PE=1 SV=1	6.84	68577.9	3958.1	17	45.72	1755.37	1811.22	1727.05	1764.55
A0A2R8QFM8	A0A2R8QFM8_DANRE	dpysl2b	Amidohydro-rel domain-containing protein OS=Danio rerio (Zebrafish) (Brachydanio rerio) OX=7955 GN=dpysl2b PE=1 SV=1	6.06	62306.3	5939.45	25	71.3	1777.51	1660.62	1770.84	1736.32
B0R1B8	B0R1B8_DANRE	neflb	IF rod domain-containing protein OS=Danio rerio (Zebrafish) (Brachydanio rerio) OX=7955 GN=neflb PE=1 SV=1	4.3	65450.4	7112.73	24	51.64	1787.81	1722.57	1594.65	1701.68
B8A615	B8A615_DANRE	si:dkey-33c12.3	IF rod domain-containing protein OS=Danio rerio (Zebrafish) (Brachydanio rerio) OX=7955 GN=si:dkey-33c12.3 PE=1 SV=1	4.96	45121.7	7424.44	26	77.32	1728.7	1599.24	1587.05	1638.33
F1R540	F1R540_DANRE	rtn1b	Reticulon OS=Danio rerio (Zebrafish) (Brachydanio rerio) OX=7955 GN=rtn1b PE=1 SV=1	4.71	84401.9	936.675	9	17.34	1704.3	1700.56	1508.97	1637.95
B0S553	B0S553_DANRE	nefmb	IF rod domain-containing protein OS=Danio rerio (Zebrafish) (Brachydanio rerio) OX=7955 GN=nefmb PE=1 SV=1	4.32	81839.1	2295.49	17	26.78	1629.46	1615.41	1667.36	1637.41
Q6DI17	Q6DI17_DANRE	gpm6ab	Glycoprotein M6Ab OS=Danio rerio (Zebrafish) (Brachydanio rerio) OX=7955 GN=gpm6ab PE=1 SV=1	4.79	32682.5	6490.82	8	20.7	1690.88	1733.7	1428.7	1617.76
A0A2R8Q8A0	A0A2R8Q8A0_DANRE	slc25a6	Solute carrier family 25 member 6 OS=Danio rerio (Zebrafish) (Brachydanio rerio) OX=7955 GN=slc25a6 PE=1 SV=1	10.21	32962.2	18177	16	57.38	1707.83	1732.34	1372.13	1604.1
A8KBU6	A8KBU6_DANRE	ZFIN:ZDB-GENE-070209-50	IF rod domain-containing protein OS=Danio rerio (Zebrafish) (Brachydanio rerio) OX=7955 GN=ZFIN:ZDB-GENE-070209-50 PE=2 SV=1	5.29	55314.2	3471.99	6	12.14	781.64	294.074	3710.71	1595.47
Q6PC95	Q6PC95_DANRE	tuba8l2	Tubulin alpha chain OS=Danio rerio (Zebrafish) (Brachydanio rerio) OX=7955 GN=tuba8l2 PE=1 SV=1	4.84	50843.1	61835	19	67.48	1542.72	1570.3	1654.74	1589.26
F1QAJ7	F1QAJ7_DANRE	slc25a3b	Solute carrier family 25 member 3b OS=Danio rerio (Zebrafish) (Brachydanio rerio) OX=7955 GN=slc25a3b PE=1 SV=1	9.07	39948.6	4509.18	12	37.92	1614.48	1746.24	1258.39	1539.7
Q1LWN2	Q1LWN2_DANRE	vtg1	Vitellogenin domain-containing protein OS=Danio rerio (Zebrafish) (Brachydanio rerio) OX=7955 GN=vtg1 PE=1 SV=1	8.77	149919	1549.05	41	41.26	1584.39	1533.3	1450.62	1522.77
Q1MTI1	Q1MTI1_DANRE	stx1b	t-SNARE coiled-coil homology domain-containing protein OS=Danio rerio (Zebrafish) (Brachydanio rerio) OX=7955 GN=stx1b PE=1 SV=1	5.01	33508.9	7686.11	13	56.25	1341.01	1410.14	1783.07	1511.41
Q6NW90	Q6NW90_DANRE	tubb5	Tubulin beta chain OS=Danio rerio (Zebrafish) (Brachydanio rerio) OX=7955 GN=tubb5 PE=1 SV=1	4.59	50129.1	89651.8	23	74.32	1529.6	1542.75	1271.8	1448.05
Q8AWD0	Q8AWD0_DANRE	vdac2	Vdac2 protein OS=Danio rerio (Zebrafish) (Brachydanio rerio) OX=7955 GN=vdac2 PE=1 SV=1	9.31	30341.1	9400.5	12	51.24	1504.2	1563.26	1276.49	1447.98
F1RBS6	F1RBS6_DANRE	nme2b.1	Nucleoside diphosphate kinase OS=Danio rerio (Zebrafish) (Brachydanio rerio) OX=7955 GN=nme2b.1 PE=1 SV=1	8.19	17376.1	15211.6	10	77.78	1486.77	1441.62	1414.92	1447.77
A0A2R8Q5U6	A0A2R8Q5U6_DANRE	uqcrc1	Ubiquinol-cytochrome c reductase core protein 1 OS=Danio rerio (Zebrafish) (Brachydanio rerio) OX=7955 GN=uqcrc1 PE=1 SV=1	6.81	56002.8	3657.16	16	66.2	1396.9	1376.91	1522.55	1432.12
A4FUM8	A4FUM8_DANRE	atp6v1b2	Vacuolar proton pump subunit B OS=Danio rerio (Zebrafish) (Brachydanio rerio) OX=7955 GN=atp6v1b2 PE=1 SV=1	5.37	56819.9	4251.98	26	77.8	1446.1	1486.54	1353.08	1428.57
A0A2R8Q6T7	A0A2R8Q6T7_DANRE	dpysl2a	Amidohydro-rel domain-containing protein OS=Danio rerio (Zebrafish) (Brachydanio rerio) OX=7955 GN=dpysl2a PE=1 SV=1	6.26	63405	4215.16	25	66.43	1445.63	1424.11	1391.07	1420.27
Q6NYJ9	Q6NYJ9_DANRE	ap2b1	AP complex subunit beta OS=Danio rerio (Zebrafish) (Brachydanio rerio) OX=7955 GN=ap2b1 PE=1 SV=1	5.02	106480	1168.36	27	41.64	1413.48	1388.84	1340.53	1380.95
I3IRW7	I3IRW7_DANRE	abat	4-aminobutyrate aminotransferase OS=Danio rerio (Zebrafish) (Brachydanio rerio) OX=7955 GN=abat PE=1 SV=1	7.54	56300	3980.07	22	71.6	1422.78	1397.81	1294.94	1371.84
B0UXI4	B0UXI4_DANRE	syn1	Synapsin I OS=Danio rerio (Zebrafish) (Brachydanio rerio) OX=7955 GN=syn1 PE=1 SV=1	9.75	72696.2	1564.91	18	37.31	1347.38	1365.36	1367.02	1359.92
F1RDG4	F1RDG4_DANRE	si:dkey-222f2.1	IF rod domain-containing protein OS=Danio rerio (Zebrafish) (Brachydanio rerio) OX=7955 GN=si:dkey-222f2.1 PE=1 SV=1	5.29	49990.3	2953.01	6	12.33	659.478	172.668	3108.71	1313.62
F8W429	F8W429_DANRE	dnm1a	Dynamin 1a OS=Danio rerio (Zebrafish) (Brachydanio rerio) OX=7955 GN=dnm1a PE=1 SV=1	7.3	96299.9	2622.09	36	59.27	1381.47	1365.83	1189.6	1312.3
Q68EK7	RAB4B_DANRE	rab4b	Ras-related protein Rab-4B OS=Danio rerio (Zebrafish) (Brachydanio rerio) OX=7955 GN=rab4b PE=2 SV=1	6.2	24009.9	1200.03	3	14.55	1125.71	1578.84	1183.74	1296.1
Q9MIY7	COX2_DANRE	mt-co2	Cytochrome c oxidase subunit 2 OS=Danio rerio (Zebrafish) (Brachydanio rerio) OX=7955 GN=mt-co2 PE=3 SV=1	4.41	26156.4	5579.37	3	18.7	1408.13	1288.92	1179.12	1292.06
Q6P3G1	Q6P3G1_DANRE	cp	Ceruloplasmin OS=Danio rerio (Zebrafish) (Brachydanio rerio) OX=7955 GN=cp PE=1 SV=1	6.44	125298	390.744	15	27.32	1284.9	1329.11	1244.69	1286.23
Q1LXJ9	Q1LXJ9_DANRE	krtt1c19e	IF rod domain-containing protein OS=Danio rerio (Zebrafish) (Brachydanio rerio) OX=7955 GN=krtt1c19e PE=1 SV=1	4.75	49934.5	1593.04	4	10.36	464.177	139.258	3215.4	1272.95
F1QV31	F1QV31_DANRE	krt5	IF rod domain-containing protein OS=Danio rerio (Zebrafish) (Brachydanio rerio) OX=7955 GN=krt5 PE=1 SV=1	5.15	59177.7	4774.41	12	18.73	720.832	192.905	2901.86	1271.86
X1WD71	X1WD71_DANRE	ap2a1	AP-2 complex subunit alpha OS=Danio rerio (Zebrafish) (Brachydanio rerio) OX=7955 GN=ap2a1 PE=1 SV=1	6.42	107244	1165.14	26	38.58	1251.83	1305.43	1247.67	1268.31
F1QXB0	F1QXB0_DANRE	sptbn2	Spectrin beta chain OS=Danio rerio (Zebrafish) (Brachydanio rerio) OX=7955 GN=sptbn2 PE=1 SV=2	5.06	274809	549.104	24	15.06	1298.38	1226.59	1254.76	1259.91
F1RC03	F1RC03_DANRE	atp2b2	Calcium-transporting ATPase OS=Danio rerio (Zebrafish) (Brachydanio rerio) OX=7955 GN=atp2b2 PE=1 SV=2	5.54	138988	1337.67	27	28.57	1158.87	1341.56	1218.54	1239.66
A0A0R4IHT0	A0A0R4IHT0_DANRE	slc25a12	Solute carrier family 25 member 12 OS=Danio rerio (Zebrafish) (Brachydanio rerio) OX=7955 GN=slc25a12 PE=1 SV=1	8.61	75701.7	3134.21	21	47.51	1261.69	1298.47	1087.49	1215.88
A0A286Y8X6	A0A286Y8X6_DANRE	atp2b3b	Calcium-transporting ATPase OS=Danio rerio (Zebrafish) (Brachydanio rerio) OX=7955 GN=atp2b3b PE=1 SV=2	5.19	130552	1484.92	25	30.34	1124.63	1074.32	1425.79	1208.25
Q6NWC1	Q6NWC1_DANRE	vdac1	Vdac1 protein OS=Danio rerio (Zebrafish) (Brachydanio rerio) OX=7955 GN=vdac1 PE=1 SV=1	6.28	30683.3	9096.15	14	60.78	1242.6	1325.07	1050.56	1206.08
Q9PVK5	LDHA_DANRE	ldha	L-lactate dehydrogenase A chain OS=Danio rerio (Zebrafish) (Brachydanio rerio) OX=7955 GN=ldha PE=2 SV=3	6.96	36531.3	6511.48	16	72.37	1228.97	1210.97	1158.52	1199.49
E7FC95	E7FC95_DANRE	dnm1b	Dynamin 1b OS=Danio rerio (Zebrafish) (Brachydanio rerio) OX=7955 GN=dnm1b PE=1 SV=2	6.44	97057.8	2459.3	34	50.58	1224.19	1269.48	1095.59	1196.42
F1QHJ3	F1QHJ3_DANRE	gna13b	Guanine nucleotide-binding protein (G protein)_ alpha 13b OS=Danio rerio (Zebrafish) (Brachydanio rerio) OX=7955 GN=gna13b PE=1 SV=1	6.55	44451.9	4390.35	9	28.12	1203.22	1262.7	1119.45	1195.13
Q7ZVY5	CISY_DANRE	cs	Citrate synthase_ mitochondrial OS=Danio rerio (Zebrafish) (Brachydanio rerio) OX=7955 GN=cs PE=2 SV=1	7.85	51979.5	5551.33	13	47.22	1240.96	1180.26	1114.66	1178.63
A0A2R8RKX9	A0A2R8RKX9_DANRE	gnb4b	WD_REPEATS_REGION domain-containing protein OS=Danio rerio (Zebrafish) (Brachydanio rerio) OX=7955 GN=gnb4b PE=1 SV=1	5.73	38185.4	5948.73	9	51.18	1212.18	1146.48	1173.27	1177.31
Q5RHR9	Q5RHR9_DANRE	dnm3a	Dynamin 3a OS=Danio rerio (Zebrafish) (Brachydanio rerio) OX=7955 GN=dnm3a PE=1 SV=4	7	93758.9	1708.8	11	15.27	1231.17	1254.61	1011.52	1165.77
Q6GQM9	Q6GQM9_DANRE	eno2	Eno2 protein OS=Danio rerio (Zebrafish) (Brachydanio rerio) OX=7955 GN=eno2 PE=1 SV=1	4.58	47183.2	8248.99	14	47	1185.06	1122.46	1150.97	1152.83
Q4G5V7	Q4G5V7_DANRE	rtn1a	Reticulon OS=Danio rerio (Zebrafish) (Brachydanio rerio) OX=7955 GN=rtn1a PE=1 SV=1	4.54	89116.5	1205.09	20	51.34	1196.87	1182.97	1075.63	1151.82
Q1MTC4	Q1MTC4_DANRE	vtg2	Vitellogenin 2 OS=Danio rerio (Zebrafish) (Brachydanio rerio) OX=7955 GN=vtg2 PE=1 SV=1	8.51	181323	310.289	13	9.01	1125.25	1096.25	1136.71	1119.4
A5PMV7	A5PMV7_DANRE	ppp2r1ba	Protein phosphatase 2_ regulatory subunit A_ beta a OS=Danio rerio (Zebrafish) (Brachydanio rerio) OX=7955 GN=ppp2r1ba PE=1 SV=1	4.73	66221.2	852.207	16	38.37	1184.77	1140.63	1025.14	1116.84
Q6PHI8	Q6PHI8_DANRE	tktb	Transket_pyr domain-containing protein OS=Danio rerio (Zebrafish) (Brachydanio rerio) OX=7955 GN=tktb PE=1 SV=1	6.86	68694	1591.63	13	43.36	1149.01	1202.72	962.71	1104.81
A2ATX5	A2ATX5_DANRE	inaa	IF rod domain-containing protein OS=Danio rerio (Zebrafish) (Brachydanio rerio) OX=7955 GN=inaa PE=1 SV=1	5.32	54641.6	10301.5	17	34.18	1173.33	1139.17	959.614	1090.71
Q7ZVF3	SDHA_DANRE	sdha	Succinate dehydrogenase [ubiquinone] flavoprotein subunit_ mitochondrial OS=Danio rerio (Zebrafish) (Brachydanio rerio) OX=7955 GN=sdha PE=2 SV=2	6.16	73104.2	1790.65	19	51.59	1083.31	1152.76	1020.94	1085.67
Q92005	EF1A_DANRE	eef1a	Elongation factor 1-alpha OS=Danio rerio (Zebrafish) (Brachydanio rerio) OX=7955 GN=eef1a PE=2 SV=1	9.62	50332.9	3493.24	15	52.16	1124.98	1142.69	982.579	1083.42
Q7SX99	FUMH_DANRE	fh	Fumarate hydratase_ mitochondrial OS=Danio rerio (Zebrafish) (Brachydanio rerio) OX=7955 GN=fh PE=2 SV=1	9.39	55032.2	3607.34	16	47.35	1130.57	1161.67	956.27	1082.84
F1Q8K1	F1Q8K1_DANRE	hspa12a	Heat shock protein 12A OS=Danio rerio (Zebrafish) (Brachydanio rerio) OX=7955 GN=hspa12a PE=1 SV=2	6.63	75572.6	1375.53	17	35.47	1111.25	1143.93	966.654	1073.95
F1R9V3	F1R9V3_DANRE	hspa8b	Si:dkey-4p15.3 OS=Danio rerio (Zebrafish) (Brachydanio rerio) OX=7955 GN=hspa8b PE=1 SV=1	5.16	71435.6	3835.66	19	37.09	1151.32	1092.37	910.712	1051.47
Q6P969	Q6P969_DANRE	eef1a1a	Elongation factor 1-alpha OS=Danio rerio (Zebrafish) (Brachydanio rerio) OX=7955 GN=eef1a1a PE=1 SV=1	9.63	50624.2	4304.37	12	41.99	1064.7	1082.57	1002.47	1049.91
Q5PRD0	143BA_DANRE	ywhaba	14-3-3 protein beta/alpha-A OS=Danio rerio (Zebrafish) (Brachydanio rerio) OX=7955 GN=ywhaba PE=2 SV=2	4.51	27761	12728.9	11	54.1	1049.27	1116.46	967.936	1044.56
A0A0G2KTI4	A0A0G2KTI4_DANRE	slc12a2	Solute carrier family 12 member 2 OS=Danio rerio (Zebrafish) (Brachydanio rerio) OX=7955 GN=slc12a2 PE=1 SV=3	5.76	125025	318.021	6	6.16	1023.16	1125.77	984.262	1044.4
F1QZL6	F1QZL6_DANRE	gpia	Glucose-6-phosphate isomerase OS=Danio rerio (Zebrafish) (Brachydanio rerio) OX=7955 GN=gpia PE=1 SV=1	6.51	62141.8	2364.28	16	41.77	1071.7	931.984	1089.34	1031.01
Q6P967	Q6P967_DANRE	gnao1b	Guanine nucleotide-binding protein (G protein)_ alpha-activating activity polypeptide O_ b OS=Danio rerio (Zebrafish) (Brachydanio rerio) OX=7955 GN=gnao1b PE=1 SV=1	5.08	40469.8	6471.11	15	59.89	1052.29	1088.57	934.126	1024.99
Q7ZUW8	Q7ZUW8_DANRE	got1	Aspartate aminotransferase OS=Danio rerio (Zebrafish) (Brachydanio rerio) OX=7955 GN=got1 PE=1 SV=1	6.6	46267.7	3151.07	16	61.22	1028.14	1065.97	952.321	1015.48
Q6TH32	Q6TH32_DANRE	cfl1	ADF-H domain-containing protein OS=Danio rerio (Zebrafish) (Brachydanio rerio) OX=7955 GN=cfl1 PE=1 SV=1	7.19	18941.8	9961.77	12	75.15	1049.22	1009.1	945.586	1001.3
B3DIV6	B3DIV6_DANRE	dlat	Acetyltransferase component of pyruvate dehydrogenase complex OS=Danio rerio (Zebrafish) (Brachydanio rerio) OX=7955 GN=dlat PE=1 SV=1	8.77	69663.4	2267.53	19	50.92	1093.35	969.233	937.631	1000.07
Q6IQ59	Q6IQ59_DANRE	uqcrc2b	Ubiquinol-cytochrome c reductase core protein 2b OS=Danio rerio (Zebrafish) (Brachydanio rerio) OX=7955 GN=uqcrc2b PE=1 SV=1	8.52	48350.9	3932.18	18	65.86	1027.03	1018.25	892.338	979.207
Q9DGI4	Q9DGI4_DANRE	atp1b3b	Sodium/potassium-transporting ATPase subunit beta OS=Danio rerio (Zebrafish) (Brachydanio rerio) OX=7955 GN=atp1b3b PE=1 SV=1	6.28	32216.6	2469.2	10	38.91	916.819	976.641	980	957.82
E7F4R9	E7F4R9_DANRE	idh2	Iso_dh domain-containing protein OS=Danio rerio (Zebrafish) (Brachydanio rerio) OX=7955 GN=idh2 PE=1 SV=2	7.68	25673.1	6661.94	11	59.56	989.613	1012.63	864.082	955.443
Q6PHG2	HEMO_DANRE	hpx	Hemopexin OS=Danio rerio (Zebrafish) (Brachydanio rerio) OX=7955 GN=hpx PE=2 SV=2	6.19	51654.1	1033.76	12	38.7	962.25	980.689	900.688	947.876
A0A0R4IFJ4	A0A0R4IFJ4_DANRE	pcxa	Pyruvate carboxylase OS=Danio rerio (Zebrafish) (Brachydanio rerio) OX=7955 GN=pcxa PE=1 SV=1	6.38	130781	540.368	11	14.9	1007.1	931.061	882.111	940.09
A2BEN1	A2BEN1_DANRE	atp6v1aa	ATPase H+-transporting V1 subunit Aa OS=Danio rerio (Zebrafish) (Brachydanio rerio) OX=7955 GN=atp6v1aa PE=1 SV=1	5.27	68720.4	4461.85	28	57.37	962.169	1026.95	811.164	933.429
Q7T368	Q7T368_DANRE	pdhb	Pyruvate dehydrogenase E1 component subunit beta OS=Danio rerio (Zebrafish) (Brachydanio rerio) OX=7955 GN=pdhb PE=1 SV=1	5.73	39650.6	6953.69	18	69.08	933.189	958.495	907.179	932.954
B9UZF4	B9UZF4_DANRE	zwi	Zwilling A OS=Danio rerio OX=7955 GN=zwi PE=2 SV=1	12.73	8580.89	20168.9	5	59.76	904.225	1014.05	869.761	929.344
Q3B7R0	Q3B7R0_DANRE	cyc1	Cytochrome c domain-containing protein OS=Danio rerio (Zebrafish) (Brachydanio rerio) OX=7955 GN=cyc1 PE=1 SV=1	8.49	33942.8	2993.52	8	49.51	915.464	949.296	920.666	928.475
A0A2R8RT48	A0A2R8RT48_DANRE	gpm6aa	Glycoprotein M6Aa OS=Danio rerio (Zebrafish) (Brachydanio rerio) OX=7955 GN=gpm6aa PE=1 SV=1	5.47	31784.8	1992.33	6	21.15	1000.13	1046.52	711.784	919.478
E7F9R1	E7F9R1_DANRE	atp1b4	Sodium/potassium-transporting ATPase subunit beta OS=Danio rerio (Zebrafish) (Brachydanio rerio) OX=7955 GN=atp1b4 PE=1 SV=1	7.21	39748.2	1695.44	10	36.02	897.486	969.031	823.966	896.828
Q6TNU6	Q6TNU6_DANRE	dldh	Dihydrolipoyl dehydrogenase OS=Danio rerio (Zebrafish) (Brachydanio rerio) OX=7955 GN=dldh PE=1 SV=1	7.28	54191	1943.01	15	50.89	923.403	949.575	806	892.993
A0A0R4IYX8	A0A0R4IYX8_DANRE	dpysl4	Amidohydro-rel domain-containing protein OS=Danio rerio (Zebrafish) (Brachydanio rerio) OX=7955 GN=dpysl4 PE=1 SV=2	6.01	63063.5	1320.56	18	52.26	846.957	867.931	963.689	892.859
Q803B0	Q803B0_DANRE	hspd1	Heat shock 60 protein 1 OS=Danio rerio (Zebrafish) (Brachydanio rerio) OX=7955 GN=hspd1 PE=1 SV=1	5.41	61424.7	2578.55	20	52	923.951	866.88	886.56	892.464
Q6DRD1	Q6DRD1_DANRE	atp5po	ATP synthase oligomycin sensitivity conferral protein OS=Danio rerio (Zebrafish) (Brachydanio rerio) OX=7955 GN=atp5po PE=1 SV=1	10.53	22539.5	10813.2	10	61.24	930.87	888.369	795.052	871.431
Q5RGY8	Q5RGY8_DANRE	dpysl5b	Amidohydro-rel domain-containing protein OS=Danio rerio (Zebrafish) (Brachydanio rerio) OX=7955 GN=dpysl5b PE=1 SV=1	6.34	61763.2	1602.89	19	44.19	850.979	854.903	882.168	862.684
Q6PFU1	Q6PFU1_DANRE	cd81a	Tetraspanin OS=Danio rerio (Zebrafish) (Brachydanio rerio) OX=7955 GN=cd81a PE=1 SV=1	5.76	26939.3	3226.49	6	26.69	863.774	916.525	793.17	857.823
Q92051	CAHZ_DANRE	cahz	Carbonic anhydrase OS=Danio rerio (Zebrafish) (Brachydanio rerio) OX=7955 GN=cahz PE=1 SV=2	7.42	28848.6	3616.86	8	54.23	868.421	871.438	805.172	848.344
A0A2R8QAA8	A0A2R8QAA8_DANRE	pdha1a	Pyruvate dehydrogenase E1 component subunit alpha OS=Danio rerio (Zebrafish) (Brachydanio rerio) OX=7955 GN=pdha1a PE=1 SV=1	8.14	46213.5	2717.17	21	67.07	808.049	788.639	922.246	839.645
F1QJE0	F1QJE0_DANRE	uqcrc2a	Ubiquinol-cytochrome c reductase core protein 2a OS=Danio rerio (Zebrafish) (Brachydanio rerio) OX=7955 GN=uqcrc2a PE=1 SV=2	7.34	49474.1	1799.82	14	55.22	883.244	867.307	753.881	834.811
Q5RH26	Q5RH26_DANRE	atp5f1c	ATP synthase subunit gamma OS=Danio rerio (Zebrafish) (Brachydanio rerio) OX=7955 GN=atp5f1c PE=1 SV=1	9.88	32319.4	4252.42	11	50.68	798.913	1046.62	656.469	833.999
A0A2R8PYB9	A0A2R8PYB9_DANRE	slc4a4a	Anion exchange protein OS=Danio rerio (Zebrafish) (Brachydanio rerio) OX=7955 GN=slc4a4a PE=1 SV=1	6.38	125819	336.596	8	12.21	730.892	784.141	925.49	813.508
X1WFH2	X1WFH2_DANRE	si:ch211-165b10.3	Si:ch211-165b10.3 OS=Danio rerio (Zebrafish) (Brachydanio rerio) OX=7955 GN=si:ch211-165b10.3 PE=1 SV=1	9.93	39898.8	7947.12	14	55.37	835.574	813.388	784.539	811.167
[truncated: 398 more rows]

## Sheet: 4_FASP UDMSe (1440)
accession	entry	gene name	description	IEP	mw	max score	reported peptides	sequence coverage	ppm myelin 1	ppm myelin 2	ppm myelin 3	AVERAGE ppm myelin
[truncated: 1,441 more rows]

[truncated: 1 more sheets: 5_compendium (1992)]
